# Supplementary material for: Genomic alterations in mucins across cancers
Source: Oncotarget. 2017 May 17;8(40):67152–68. doi: 10.18632/oncotarget.17934 (PMC5620163; doi:10.18632/oncotarget.17934)
Supplement: Supplementary file 2 [file oncotarget-08-67152-s002.xlsx]

## Sheet: MUC1
(Patients) TCGA Tissue CODE Histology: Stage	Percent Mutations per patient (mutations/patients) in gene (MUC1)	Number of events
	Frame_Shift_Del	Splice_Site	Non-Damaging Nonsynonymous	Silent
(25) BLCA Non-Papillary: Stage II			4
(30) BLCA Non-Papillary: Stage III				3.33333
(48) LUAD Lung Adenocarcinoma: Stage III				2.08333
(35) LUSC Lung Squamous Cell Carcinoma: Stage III				2.85714
(114) PAAD Pancreas-Adenocarcinoma Ductal Type: Stage II	0.877193		3.50877	0.877193
(25) STAD Stomach Adenocarcinoma Diffuse Type: Stage III			4
(47) STAD Stomach Adenocarcinoma Not Otherwise Specified (NOS): Stage III			2.12766
(10) STAD Stomach Intestinal Adenocarcinoma Not Otherwise Specified (NOS): Stage II			10
(12) STAD Stomach Intestinal Adenocarcinoma Not Otherwise Specified (NOS): Stage III			8.33333
(149) UCEC Endometrioid endometrial adenocarcinoma: Stage I			0.671141
(29) UCEC Endometrioid endometrial adenocarcinoma: Stage III		3.44828

## Sheet: MUCL1
(Patients) TCGA Tissue CODE Histology: Stage	Percent Mutations per patient (mutations/patients) in gene (MUCL1)	Number of events
	Splice_Site	Silent
(68) KIRC Kidney Clear Cell Renal Carcinoma: Stage IV		1.47059
(149) UCEC Endometrioid endometrial adenocarcinoma: Stage I	0.671141
(29) UCEC Endometrioid endometrial adenocarcinoma: Stage III	3.44828	3.44828

## Sheet: MUC2
(Patients) TCGA Tissue CODE Histology: Stage	Percent Mutations per patient (mutations/patients) in gene (MUC2)	Number of events
	Nonsense_Mutation	Frame_Shift_Del	Frame_Shift_Ins	In_Frame_Ins	Splice_Site	Damaging Nonsynonymous	Non-Damaging Nonsynonymous	Silent
(30) BLCA Non-Papillary: Stage III								3.33333
(33) BLCA Non-Papillary: Stage IV							3.0303
(17) BLCA Papillary: Stage III							5.88235
(17) BRCA ---: Stage I						5.88235
(63) BRCA ---: Stage II							3.1746
(23) BRCA --H: Stage II							4.34783
(34) BRCA E--: Stage II							2.94118
(14) BRCA E-H: Stage II								7.14286
(67) BRCA EP-: Stage I							1.49254
(188) BRCA EP-: Stage II					0.531915		1.59574	1.06383
(49) BRCA EPH: Stage II							2.04082
(28) BRCA EPH: Stage III								3.57143
(48) COAD Colon Adenocarcinoma: Stage II							2.08333
(37) COAD Colon Adenocarcinoma: Stage III		2.7027	2.7027
(197) KIRC Kidney Clear Cell Renal Carcinoma: Stage I	0.507614	0.507614			0.507614	0.507614	1.01523	0.507614
(40) KIRC Kidney Clear Cell Renal Carcinoma: Stage II							7.5
(112) KIRC Kidney Clear Cell Renal Carcinoma: Stage III	0.892857			0.892857			1.78571	0.892857
(68) KIRC Kidney Clear Cell Renal Carcinoma: Stage IV								4.41176
(95) KIRP Kidney Papillary Renal Cell Carcinoma: Stage I					1.05263		9.47368	9.47368
(9) KIRP Kidney Papillary Renal Cell Carcinoma: Stage II							11.1111	11.1111
(36) KIRP Kidney Papillary Renal Cell Carcinoma: Stage III							36.1111	27.7778
(10) KIRP Kidney Papillary Renal Cell Carcinoma: Stage IV							50	60
(124) LUAD Lung Adenocarcinoma: Stage I					0.806452	1.6129	5.64516
(49) LUAD Lung Adenocarcinoma: Stage II							2.04082	4.08163
(48) LUAD Lung Adenocarcinoma: Stage III							4.16667	2.08333
(99) LUSC Lung Squamous Cell Carcinoma: Stage I					1.0101		1.0101	2.0202
(40) LUSC Lung Squamous Cell Carcinoma: Stage II						2.5	10	5
(35) LUSC Lung Squamous Cell Carcinoma: Stage III	2.85714						8.57143	2.85714
(248) OV Serous Cystadenocarcinoma: Stage III						0.403226	0.403226
(53) OV Serous Cystadenocarcinoma: Stage IV								1.88679
(114) PAAD Pancreas-Adenocarcinoma Ductal Type: Stage II			0.877193				5.26316	1.75439
(16) READ Rectal Adenocarcinoma: Stage I							18.75
(17) STAD Stomach Adenocarcinoma Diffuse Type: Stage II							5.88235
(25) STAD Stomach Adenocarcinoma Diffuse Type: Stage III							8
(16) STAD Stomach Adenocarcinoma Not Otherwise Specified (NOS): Stage I							6.25	6.25
(50) STAD Stomach Adenocarcinoma Not Otherwise Specified (NOS): Stage II						2	6	4
(47) STAD Stomach Adenocarcinoma Not Otherwise Specified (NOS): Stage III							10.6383	4.25532
(6) STAD Stomach Adenocarcinoma Not Otherwise Specified (NOS): Stage IV								16.6667
(8) STAD Stomach Intestinal Adenocarcinoma Not Otherwise Specified (NOS): Stage I							25
(10) STAD Stomach Intestinal Adenocarcinoma Not Otherwise Specified (NOS): Stage II		10
(12) STAD Stomach Intestinal Adenocarcinoma Not Otherwise Specified (NOS): Stage III								8.33333
(10) STAD Stomach Intestinal Adenocarcinoma Not Otherwise Specified (NOS): Stage IV							10
(6) STAD Stomach Intestinal Adenocarcinoma Tubular Type: Stage I							16.6667
(11) STAD Stomach Intestinal Adenocarcinoma Tubular Type: Stage II							18.1818
(19) STAD Stomach Intestinal Adenocarcinoma Tubular Type: Stage III								10.5263
(9) STAD Stomach Intestinal Adenocarcinoma Mucinous Type: Stage II								11.1111
(149) UCEC Endometrioid endometrial adenocarcinoma: Stage I					1.34228	0.671141	6.04027	2.01342
(29) UCEC Endometrioid endometrial adenocarcinoma: Stage III						3.44828	13.7931	3.44828
(7) UCEC Endometrioid endometrial adenocarcinoma: Stage IV								14.2857

## Sheet: MUC3A
(Patients) TCGA Tissue CODE Histology: Stage	Percent Mutations per patient (mutations/patients) in gene (MUC3A)	Number of events
	Nonsense_Mutation	In_Frame_Ins	Splice_Site	Intron	5'Flank	Non-Damaging Nonsynonymous	Silent
(188) BRCA EP-: Stage II						0.531915
(74) BRCA EP-: Stage III						1.35135
(49) LUAD Lung Adenocarcinoma: Stage II						2.04082
(99) LUSC Lung Squamous Cell Carcinoma: Stage I			1.0101		1.0101	3.0303	3.0303
(40) LUSC Lung Squamous Cell Carcinoma: Stage II						7.5	5
(35) LUSC Lung Squamous Cell Carcinoma: Stage III							2.85714
(248) OV Serous Cystadenocarcinoma: Stage III	0.403226					0.403226
(114) PAAD Pancreas-Adenocarcinoma Ductal Type: Stage II							2.63158
(149) UCEC Endometrioid endometrial adenocarcinoma: Stage I		0.671141		0.671141	0.671141		0.671141
(15) UCEC Endometrioid endometrial adenocarcinoma: Stage II						13.3333	13.3333
(29) UCEC Endometrioid endometrial adenocarcinoma: Stage III		3.44828			3.44828	3.44828
(5) UCEC Serous endometrial adenocarcinoma: Stage II					20

## Sheet: MUC4
(Patients) TCGA Tissue CODE Histology: Stage	Percent Mutations per patient (mutations/patients) in gene (MUC4)
	Nonsense_Mutation	Frame_Shift_Del	Frame_Shift_Ins	In_Frame_Ins	In_Frame_Del	Splice_Site	Damaging Nonsynonymous	5'UTR	Non-Damaging Nonsynonymous	Silent
(25) BLCA Non-Papillary: Stage II									4	8
(30) BLCA Non-Papillary: Stage III	3.33333						3.33333		6.66667
(33) BLCA Non-Papillary: Stage IV									9.09091	3.0303
(10) BLCA Papillary: Stage II									10
(17) BLCA Papillary: Stage III									5.88235	5.88235
(17) BRCA ---: Stage I									5.88235	11.7647
(63) BRCA ---: Stage II									11.1111	7.93651
(19) BRCA ---: Stage III									5.26316
(23) BRCA --H: Stage II									8.69565	4.34783
(9) BRCA --H: Stage III									11.1111
(34) BRCA E--: Stage II									5.88235
(14) BRCA E-H: Stage II									7.14286	7.14286
(67) BRCA EP-: Stage I									1.49254	1.49254
(188) BRCA EP-: Stage II									7.97872	2.12766
(74) BRCA EP-: Stage III								1.35135	1.35135	1.35135
(8) BRCA EPH: Stage I									12.5
(49) BRCA EPH: Stage II									8.16327	6.12245
(28) BRCA EPH: Stage III									14.2857
(25) COAD Colon Adenocarcinoma: Stage I				4					4
(48) COAD Colon Adenocarcinoma: Stage II									2.08333	4.16667
(197) KIRC Kidney Clear Cell Renal Carcinoma: Stage I				0.507614	3.5533		0.507614		14.7208	3.04569
(40) KIRC Kidney Clear Cell Renal Carcinoma: Stage II					5		2.5		27.5	5
(112) KIRC Kidney Clear Cell Renal Carcinoma: Stage III					5.35714		1.78571		25	5.35714
(68) KIRC Kidney Clear Cell Renal Carcinoma: Stage IV					2.94118		1.47059		39.7059	14.7059
(95) KIRP Kidney Papillary Renal Cell Carcinoma: Stage I									18.9474	3.15789
(36) KIRP Kidney Papillary Renal Cell Carcinoma: Stage III									19.4444	13.8889
(10) KIRP Kidney Papillary Renal Cell Carcinoma: Stage IV										10
(124) LUAD Lung Adenocarcinoma: Stage I							0.806452		6.45161	1.6129
(49) LUAD Lung Adenocarcinoma: Stage II									4.08163	4.08163
(48) LUAD Lung Adenocarcinoma: Stage III					2.08333		2.08333		4.16667	2.08333
(99) LUSC Lung Squamous Cell Carcinoma: Stage I						1.0101			12.1212	5.05051
(40) LUSC Lung Squamous Cell Carcinoma: Stage II				2.5					5	5
(35) LUSC Lung Squamous Cell Carcinoma: Stage III				2.85714					5.71429
(248) OV Serous Cystadenocarcinoma: Stage III							0.403226		0.806452
(53) OV Serous Cystadenocarcinoma: Stage IV	1.88679									1.88679
(114) PAAD Pancreas-Adenocarcinoma Ductal Type: Stage II	1.75439		0.877193						4.38596	0.877193
(16) READ Rectal Adenocarcinoma: Stage I	6.25								6.25	12.5
(17) STAD Stomach Adenocarcinoma Diffuse Type: Stage II									17.6471	5.88235
(25) STAD Stomach Adenocarcinoma Diffuse Type: Stage III									12
(16) STAD Stomach Adenocarcinoma Not Otherwise Specified (NOS): Stage I									6.25
(50) STAD Stomach Adenocarcinoma Not Otherwise Specified (NOS): Stage II						4			6	10
(47) STAD Stomach Adenocarcinoma Not Otherwise Specified (NOS): Stage III							2.12766		10.6383
(6) STAD Stomach Adenocarcinoma Not Otherwise Specified (NOS): Stage IV			16.6667
(8) STAD Stomach Intestinal Adenocarcinoma Not Otherwise Specified (NOS): Stage I										12.5
(10) STAD Stomach Intestinal Adenocarcinoma Not Otherwise Specified (NOS): Stage II		10							10
(6) STAD Stomach Intestinal Adenocarcinoma Tubular Type: Stage I									16.6667
(11) STAD Stomach Intestinal Adenocarcinoma Tubular Type: Stage II									18.1818	9.09091
(19) STAD Stomach Intestinal Adenocarcinoma Tubular Type: Stage III							5.26316			5.26316
(9) STAD Stomach Intestinal Adenocarcinoma Mucinous Type: Stage II										11.1111
(149) UCEC Endometrioid endometrial adenocarcinoma: Stage I	1.34228								17.4497	12.0805
(15) UCEC Endometrioid endometrial adenocarcinoma: Stage II									26.6667
(29) UCEC Endometrioid endometrial adenocarcinoma: Stage III									41.3793	6.89655
(20) UCEC Serous endometrial adenocarcinoma: Stage III									5	5

## Sheet: MUC5AC
(Patients) TCGA Tissue CODE Histology: Stage	Percent Mutations per patient (mutations/patients) in gene (MUC5AC)
	Nonsense_Mutation	Frame_Shift_Ins	Splice_Site	3'UTR	Non-Damaging Nonsynonymous	Silent
(25) BLCA Non-Papillary: Stage II					4
(30) BLCA Non-Papillary: Stage III					3.33333	3.33333
(17) BLCA Papillary: Stage III					5.88235
(10) BLCA Papillary: Stage IV			10
(34) BRCA E--: Stage II				2.94118		2.94118
(188) BRCA EP-: Stage II				0.531915
(28) BRCA EPH: Stage III			3.57143
(48) COAD Colon Adenocarcinoma: Stage II				2.08333
(124) LUAD Lung Adenocarcinoma: Stage I	0.806452				0.806452
(49) LUAD Lung Adenocarcinoma: Stage II	2.04082				2.04082
(99) LUSC Lung Squamous Cell Carcinoma: Stage I					1.0101
(40) LUSC Lung Squamous Cell Carcinoma: Stage II					5
(35) LUSC Lung Squamous Cell Carcinoma: Stage III			2.85714
(9) PAAD Pancreas-Adenocarcinoma Ductal Type: Stage I					11.1111
(114) PAAD Pancreas-Adenocarcinoma Ductal Type: Stage II		0.877193			0.877193
(10) PAAD Pancreas-Adenocarcinoma-Other Subtype: Stage II					10
(17) STAD Stomach Adenocarcinoma Diffuse Type: Stage II					5.88235	5.88235
(50) STAD Stomach Adenocarcinoma Not Otherwise Specified (NOS): Stage II					4
(19) STAD Stomach Intestinal Adenocarcinoma Tubular Type: Stage III					10.5263
(149) UCEC Endometrioid endometrial adenocarcinoma: Stage I					1.34228

## Sheet: MUC5B
(Patients) TCGA Tissue CODE Histology: Stage	Percent Mutations per patient (mutations/patients) in gene (MUC5B)
	Nonsense_Mutation	Frame_Shift_Del	Frame_Shift_Ins	In_Frame_Ins	In_Frame_Del	Splice_Site	Damaging Nonsynonymous	Intron	Non-Damaging Nonsynonymous	IGR	Silent
(25) BLCA Non-Papillary: Stage II	4	4
(30) BLCA Non-Papillary: Stage III									6.66667
(33) BLCA Non-Papillary: Stage IV									3.0303		3.0303
(17) BLCA Papillary: Stage III											5.88235
(10) BLCA Papillary: Stage IV			10						10
(17) BRCA ---: Stage I									11.7647
(63) BRCA ---: Stage II									1.5873		4.7619
(19) BRCA ---: Stage III									10.5263
(23) BRCA --H: Stage II									4.34783
(34) BRCA E--: Stage II		2.94118							2.94118		2.94118
(14) BRCA E-H: Stage II											14.2857
(67) BRCA EP-: Stage I									1.49254		1.49254
(188) BRCA EP-: Stage II		1.06383							3.7234		2.12766
(74) BRCA EP-: Stage III	1.35135								1.35135		1.35135
(49) BRCA EPH: Stage II									4.08163		2.04082
(28) BRCA EPH: Stage III									3.57143
(25) COAD Colon Adenocarcinoma: Stage I											4
(48) COAD Colon Adenocarcinoma: Stage II									4.16667		6.25
(37) COAD Colon Adenocarcinoma: Stage III									5.40541		2.7027
(19) COAD Colon Adenocarcinoma: Stage IV											5.26316
(8) COAD Colon Mucinous Adenocarcinoma: Stage II		12.5							12.5
(7) COAD Colon Mucinous Adenocarcinoma: Stage III									14.2857
(197) KIRC Kidney Clear Cell Renal Carcinoma: Stage I									1.52284		1.01523
(112) KIRC Kidney Clear Cell Renal Carcinoma: Stage III									1.78571		0.892857
(68) KIRC Kidney Clear Cell Renal Carcinoma: Stage IV					1.47059				1.47059		1.47059
(95) KIRP Kidney Papillary Renal Cell Carcinoma: Stage I						1.05263	1.05263		8.42105		3.15789
(36) KIRP Kidney Papillary Renal Cell Carcinoma: Stage III									5.55556
(10) KIRP Kidney Papillary Renal Cell Carcinoma: Stage IV		10							10
(124) LUAD Lung Adenocarcinoma: Stage I								0.806452	10.4839		5.64516
(49) LUAD Lung Adenocarcinoma: Stage II								2.04082	10.2041		6.12245
(48) LUAD Lung Adenocarcinoma: Stage III											2.08333
(9) LUAD Lung Adenocarcinoma: Stage IV									22.2222
(99) LUSC Lung Squamous Cell Carcinoma: Stage I	1.0101	1.0101				2.0202	1.0101		14.1414		3.0303
(40) LUSC Lung Squamous Cell Carcinoma: Stage II	2.5								15		12.5
(35) LUSC Lung Squamous Cell Carcinoma: Stage III							2.85714		25.7143		2.85714
(248) OV Serous Cystadenocarcinoma: Stage III					0.403226				2.01613
(53) OV Serous Cystadenocarcinoma: Stage IV									3.77358
(114) PAAD Pancreas-Adenocarcinoma Ductal Type: Stage II	0.877193					0.877193	0.877193		7.89474		8.77193
(16) READ Rectal Adenocarcinoma: Stage I			6.25						6.25		6.25
(19) READ Rectal Adenocarcinoma: Stage II											5.26316
(13) READ Rectal Adenocarcinoma: Stage III											7.69231
(17) STAD Stomach Adenocarcinoma Diffuse Type: Stage II						5.88235			5.88235		11.7647
(25) STAD Stomach Adenocarcinoma Diffuse Type: Stage III									16		8
(16) STAD Stomach Adenocarcinoma Not Otherwise Specified (NOS): Stage I									25		12.5
(50) STAD Stomach Adenocarcinoma Not Otherwise Specified (NOS): Stage II	2		2						16		10
(47) STAD Stomach Adenocarcinoma Not Otherwise Specified (NOS): Stage III		2.12766			2.12766				10.6383		10.6383
(6) STAD Stomach Adenocarcinoma Not Otherwise Specified (NOS): Stage IV									16.6667
(8) STAD Stomach Intestinal Adenocarcinoma Not Otherwise Specified (NOS): Stage I											12.5
(10) STAD Stomach Intestinal Adenocarcinoma Not Otherwise Specified (NOS): Stage II									30
(12) STAD Stomach Intestinal Adenocarcinoma Not Otherwise Specified (NOS): Stage III		16.6667							8.33333
(10) STAD Stomach Intestinal Adenocarcinoma Not Otherwise Specified (NOS): Stage IV		10					10		10		20
(6) STAD Stomach Intestinal Adenocarcinoma Tubular Type: Stage I									16.6667
(11) STAD Stomach Intestinal Adenocarcinoma Tubular Type: Stage II									9.09091	9.09091	18.1818
(19) STAD Stomach Intestinal Adenocarcinoma Tubular Type: Stage III									10.5263
(9) STAD Stomach Intestinal Adenocarcinoma Mucinous Type: Stage II		11.1111							33.3333	11.1111
(149) UCEC Endometrioid endometrial adenocarcinoma: Stage I	2.01342	2.01342		0.671141		0.671141	1.34228		24.1611		15.4362
(15) UCEC Endometrioid endometrial adenocarcinoma: Stage II	6.66667								40		13.3333
(29) UCEC Endometrioid endometrial adenocarcinoma: Stage III							3.44828		75.8621		34.4828
(7) UCEC Endometrioid endometrial adenocarcinoma: Stage IV									14.2857
(20) UCEC Serous endometrial adenocarcinoma: Stage III									5

## Sheet: MUC6
(Patients) TCGA Tissue CODE Histology: Stage	Percent Mutations per patient (mutations/patients) in gene (MUC6)
	Nonsense_Mutation	Frame_Shift_Del	Frame_Shift_Ins	In_Frame_Del	Splice_Site	Damaging Nonsynonymous	Non-Damaging Nonsynonymous	Silent
(25) BLCA Non-Papillary: Stage II							4
(30) BLCA Non-Papillary: Stage III							6.66667
(33) BLCA Non-Papillary: Stage IV						3.0303	6.06061	3.0303
(17) BLCA Papillary: Stage III								5.88235
(63) BRCA ---: Stage II		1.5873	1.5873				1.5873	1.5873
(23) BRCA --H: Stage II							4.34783
(34) BRCA E--: Stage II							2.94118
(14) BRCA E-H: Stage II	7.14286
(67) BRCA EP-: Stage I							1.49254
(188) BRCA EP-: Stage II							1.06383
(74) BRCA EP-: Stage III			1.35135
(8) BRCA EPH: Stage I								12.5
(28) BRCA EPH: Stage III			3.57143
(48) COAD Colon Adenocarcinoma: Stage II			2.08333					2.08333
(19) COAD Colon Adenocarcinoma: Stage IV							5.26316
(8) COAD Colon Mucinous Adenocarcinoma: Stage II							12.5
(197) KIRC Kidney Clear Cell Renal Carcinoma: Stage I		0.507614	0.507614	0.507614			2.03046	2.03046
(40) KIRC Kidney Clear Cell Renal Carcinoma: Stage II			2.5				10	7.5
(112) KIRC Kidney Clear Cell Renal Carcinoma: Stage III							2.67857
(68) KIRC Kidney Clear Cell Renal Carcinoma: Stage IV							1.47059	2.94118
(95) KIRP Kidney Papillary Renal Cell Carcinoma: Stage I			1.05263				2.10526
(36) KIRP Kidney Papillary Renal Cell Carcinoma: Stage III								2.77778
(124) LUAD Lung Adenocarcinoma: Stage I		0.806452		0.806452		0.806452	1.6129	1.6129
(49) LUAD Lung Adenocarcinoma: Stage II							2.04082	4.08163
(48) LUAD Lung Adenocarcinoma: Stage III							6.25	2.08333
(99) LUSC Lung Squamous Cell Carcinoma: Stage I	1.0101				1.0101	1.0101	7.07071	3.0303
(40) LUSC Lung Squamous Cell Carcinoma: Stage II	2.5						2.5
(35) LUSC Lung Squamous Cell Carcinoma: Stage III							14.2857
(248) OV Serous Cystadenocarcinoma: Stage III			0.403226				0.403226
(53) OV Serous Cystadenocarcinoma: Stage IV							1.88679	1.88679
(114) PAAD Pancreas-Adenocarcinoma Ductal Type: Stage II			0.877193	1.75439		0.877193	6.14035
(16) READ Rectal Adenocarcinoma: Stage I							6.25
(17) STAD Stomach Adenocarcinoma Diffuse Type: Stage II		11.7647					11.7647	5.88235
(25) STAD Stomach Adenocarcinoma Diffuse Type: Stage III			8
(16) STAD Stomach Adenocarcinoma Not Otherwise Specified (NOS): Stage I		6.25					6.25	6.25
(50) STAD Stomach Adenocarcinoma Not Otherwise Specified (NOS): Stage II		10	2	2		2	10	6
(47) STAD Stomach Adenocarcinoma Not Otherwise Specified (NOS): Stage III		2.12766	2.12766	4.25532			12.766	2.12766
(6) STAD Stomach Adenocarcinoma Not Otherwise Specified (NOS): Stage IV							33.3333
(12) STAD Stomach Intestinal Adenocarcinoma Not Otherwise Specified (NOS): Stage III				8.33333
(10) STAD Stomach Intestinal Adenocarcinoma Not Otherwise Specified (NOS): Stage IV							10
(6) STAD Stomach Intestinal Adenocarcinoma Tubular Type: Stage I								16.6667
(11) STAD Stomach Intestinal Adenocarcinoma Tubular Type: Stage II								9.09091
(19) STAD Stomach Intestinal Adenocarcinoma Tubular Type: Stage III		5.26316
(9) STAD Stomach Intestinal Adenocarcinoma Mucinous Type: Stage II								11.1111
(5) STAD Stomach Intestinal Adenocarcinoma Mucinous Type: Stage III				20
(149) UCEC Endometrioid endometrial adenocarcinoma: Stage I						1.34228	4.69799	3.3557
(29) UCEC Endometrioid endometrial adenocarcinoma: Stage III							3.44828	3.44828

## Sheet: MUC7
(Patients) TCGA Tissue CODE Histology: Stage	Percent Mutations per patient (mutations/patients) in gene (MUC7)
	Nonsense_Mutation	Frame_Shift_Del	Splice_Site	Non-Damaging Nonsynonymous	Silent
(17) BLCA Papillary: Stage III				11.7647
(10) BLCA Papillary: Stage IV				10
(63) BRCA ---: Stage II				3.1746
(19) BRCA ---: Stage III					5.26316
(67) BRCA EP-: Stage I				1.49254
(188) BRCA EP-: Stage II				0.531915
(74) BRCA EP-: Stage III					1.35135
(28) BRCA EPH: Stage III				3.57143
(48) COAD Colon Adenocarcinoma: Stage II	2.08333
(19) COAD Colon Adenocarcinoma: Stage IV				10.5263
(197) KIRC Kidney Clear Cell Renal Carcinoma: Stage I				0.507614
(40) KIRC Kidney Clear Cell Renal Carcinoma: Stage II				2.5
(36) KIRP Kidney Papillary Renal Cell Carcinoma: Stage III				2.77778
(124) LUAD Lung Adenocarcinoma: Stage I		0.806452		7.25806
(49) LUAD Lung Adenocarcinoma: Stage II				8.16327
(48) LUAD Lung Adenocarcinoma: Stage III	2.08333			2.08333
(9) LUAD Lung Adenocarcinoma: Stage IV				11.1111
(40) LUSC Lung Squamous Cell Carcinoma: Stage II				2.5
(35) LUSC Lung Squamous Cell Carcinoma: Stage III				2.85714
(14) OV Serous Cystadenocarcinoma: Stage II				7.14286
(248) OV Serous Cystadenocarcinoma: Stage III					0.403226
(53) OV Serous Cystadenocarcinoma: Stage IV				1.88679
(13) READ Rectal Adenocarcinoma: Stage III				7.69231
(50) STAD Stomach Adenocarcinoma Not Otherwise Specified (NOS): Stage II				2
(47) STAD Stomach Adenocarcinoma Not Otherwise Specified (NOS): Stage III				2.12766	2.12766
(10) STAD Stomach Intestinal Adenocarcinoma Not Otherwise Specified (NOS): Stage IV				10
(149) UCEC Endometrioid endometrial adenocarcinoma: Stage I				4.02685	0.671141
(15) UCEC Endometrioid endometrial adenocarcinoma: Stage II	6.66667
(29) UCEC Endometrioid endometrial adenocarcinoma: Stage III				3.44828

## Sheet: MUC12
(Patients) TCGA Tissue CODE Histology: Stage	Percent Mutations per patient (mutations/patients) in gene (MUC12)
	Nonsense_Mutation	Frame_Shift_Del	Frame_Shift_Ins	In_Frame_Ins	Damaging Nonsynonymous	5'Flank	Non-Damaging Nonsynonymous	Silent
(63) BRCA ---: Stage II	1.5873	3.1746	4.7619				9.52381	3.1746
(23) BRCA --H: Stage II							4.34783
(8) BRCA E--: Stage I			12.5
(34) BRCA E--: Stage II							2.94118
(14) BRCA E--: Stage III							21.4286
(14) BRCA E-H: Stage II							7.14286
(67) BRCA EP-: Stage I							7.46269
(188) BRCA EP-: Stage II	0.531915		0.531915	0.531915	0.531915		11.1702	4.25532
(74) BRCA EP-: Stage III	1.35135		2.7027				2.7027
(49) BRCA EPH: Stage II			2.04082				2.04082
(28) BRCA EPH: Stage III							3.57143
(48) COAD Colon Adenocarcinoma: Stage II						2.08333
(68) KIRC Kidney Clear Cell Renal Carcinoma: Stage IV							1.47059
(149) UCEC Endometrioid endometrial adenocarcinoma: Stage I	0.671141			0.671141			12.7517	7.38255
(29) UCEC Endometrioid endometrial adenocarcinoma: Stage III	10.3448						27.5862	3.44828
(7) UCEC Endometrioid endometrial adenocarcinoma: Stage IV							14.2857
(13) UCEC Serous endometrial adenocarcinoma: Stage I							7.69231
(6) UCEC Serous endometrial adenocarcinoma: Stage IV	16.6667

[truncated: 7 more sheets: MUC13, MUC15, MUC16, MUC17, MUC19, MUC20, MUC21]
