# Supplementary material for: Genomic alterations in mucins across cancers
Source: Oncotarget. 2017 May 17;8(40):67152–68. doi: 10.18632/oncotarget.17934 (PMC5620163; doi:10.18632/oncotarget.17934)
Supplement: Supplementary file 3 [file oncotarget-08-67152-s003.xlsx]

## Sheet: Comparison controlled for size 
mutations/Kb/patient * 100 for stage Stage III
Gene:	(30) BLCA: Non-Papillary	(17) BLCA: Papillary	(19) BRCA: ---	(9) BRCA: --H	(14) BRCA: E--	(74) BRCA: EP-	(28) BRCA: EPH	(37) COAD: Colon Adenocarcinoma	(7) COAD: Colon Mucinous Adenocarcinoma	(112) KIRC: Kidney Clear Cell Renal Carcinoma	(36) KIRP: Kidney Papillary Renal Cell Carcinoma	(48) LUAD: Lung Adenocarcinoma	(35) LUSC: Lung Squamous Cell Carcinoma	(248) OV: Serous Cystadenocarcinoma	(13) READ: Rectal Adenocarcinoma	(25) STAD: Stomach Adenocarcinoma Diffuse Type	(47) STAD: Stomach Adenocarcinoma Not Otherwise Specified (NOS)	(12) STAD: Stomach Intestinal Adenocarcinoma Not Otherwise Specified (NOS)	(19) STAD: Stomach Intestinal Adenocarcinoma Tubular Type	(5) STAD: Stomach Intestinal Adenocarcinoma Mucinous Type	(29) UCEC: Endometrioid endometrial adenocarcinoma	(20) UCEC: Serous endometrial adenocarcinoma
MUC1	0.756372	0	0	0	0	0	0	0	0	0	0	0.472733	0.648319	0	0	0.907647	0.482791	1.89093	0	0	0.782454	0
MUCL1	0	0	0	0	0	0	0	0	0	0	0	0	0	0	0	0	0	0	0	0	0.247419	0
MUC2	0.112826	0.199105	0	0	0	0	0.120885	0.182961	0	0.151106	2.1625	0.211549	0.48354	0.0272966	0	0.270783	0.504116	0.282065	0.356293	0	0.7003	0
MUC3A	0	0	0	0	0	0.0211377	0	0	0	0	0	0	0.044691	0.0126144	0	0	0	0	0	0	0.161812	0
MUC4	0.203525	0.179581	0.0803388	0.169604	0	0.0618826	0.218063	0	0	0.572414	0.508813	0.159004	0.130838	0.018465	0	0.183173	0.194864	0	0.160678	0	0.736901	0.152644
MUC5AC	0.0941832	0.0831029	0	0	0	0	0.0504553	0	0	0	0	0	0.0403642	0	0	0	0	0	0.14871	0	0	0
MUC5B	0.170459	0.150405	0.269146	0	0	0.103658	0.0913175	0.207315	0.36527	0.0684881	0.142049	0.0532686	0.803594	0.0618603	0.196684	0.613654	0.652823	0.639223	0.269146	0	2.90957	0.127845
MUC6	0.279115	0.246278	0	0	0	0.0565774	0.149526	0	0	0.112145	0.116298	0.348894	0.598104	0.0337639	0	0.334938	0.979873	0.348894	0.220354	0.837346	0.28874	0
MUC7	0	0.224068	0.100241	0	0	0.0257376	0.0680207	0	0	0	0.052905	0.0793575	0.0544166	0.00767976	0.146506	0	0.081046	0	0	0	0.0656752	0
MUC12	0	0	0	0	0.434428	0.136982	0.0724046	0	0	0	0	0	0	0	0	0	0	0	0	0	0.838895	0
MUC13	0	0	0	0	0	0	0	0	0.295318	0	0	0	0.0590636	0	0	0	0	0	0	0	0.285135	0
MUC15	0.505051	0.445633	0	0	0	0	0	0.20475	0	0.0676407	0	0.315657	0.21645	0.0305474	0	0	0	0	0	0	0.261233	0
MUC16	0.301891	0.754728	0	0	0.0539092	0.183583	0.107818	0.244777	0.323455	0.121296	0.062894	0.644664	0.819419	0.0547787	0.058056	0.392459	0.754728	0.691834	0.15889	0.603783	1.27523	0.0754728
MUC17	0.603443	0.304257	0.136115	0	0.369455	0.314536	0.0923637	0.139794	1.10836	0.115455	0.143677	0.808183	0.960583	0.177279	0	0.103447	0.825378	0.646546	0.27223	1.03447	3.03208	0
MUC19	0	0	0.0296625	0.0626207	0.0805124	0.0228481	0	0	0	0	0	0	0	0.00227253	0	0	0	0	0	0	0	0
MUC20	0	0	0	0	0	0	0	0.133526	0	0.0441113	0.137235	0	0.141156	0	0	0.197619	0	0	0.260025	0	0	0
MUC21	1.07788	0.951068	0	0	0	0	0.577434	1.74791	0	0.577434	0.449115	0	0	0.195582	0	0	0	0	0	0	0.557522	0
