# Supplementary material for: Genomic alterations in mucins across cancers
Source: Oncotarget. 2017 May 17;8(40):67152–68. doi: 10.18632/oncotarget.17934 (PMC5620163; doi:10.18632/oncotarget.17934)
Supplement: Supplementary file 4 [file oncotarget-08-67152-s004.xlsx]

## Sheet: Figure 1A
Primary Tissue	TCGA Source	Histological Subtype	Stage	Specimens	Full Name
Breast	BRCA	---	I	17	---
Breast	BRCA	EP-	I	67	EP-
Colon	COAD	COAD	I	25	Colon Adenocarcinoma
Kidney	KIRC	KIRC	I	197	Kidney Clear Cell Renal Carcinoma
Kidney	KIRP	KIRP	I	95	Kidney Papillary Renal Cell Carcinoma
Lung	LUAD	LUAD	I	124	Lung Adenocarcinoma
Lung	LUSC	LUSC	I	99	Lung Squamous Cell Carcinoma
Rectum	READ	READ	I	16	Rectal Adenocarcinoma
Stomach	STAD	STA NOS	I	16	Stomach Adenocarcinoma Not Otherwise Specified (NOS)
Uterus	UCEC	UEC	I	149	Endometrioid endometrial adenocarcinoma
Uterus	UCEC	USEC	I	13	Serous endometrial adenocarcinoma

## Sheet: Figure 1B
Primary Tissue	TCGA Source	Histological Subtype	Stage	Specimens	Full Name
Bladder	BLCA	BNP	II	25	Non-Papillary
Bladder	BLCA	BP	II	10	Papillary
Breast	BRCA	---	II	63	---
Breast	BRCA	--H	II	23	--H
Breast	BRCA	E--	II	34	E--
Breast	BRCA	E-H	II	14	E-H
Breast	BRCA	EP-	II	188	EP-
Breast	BRCA	EPH	II	49	EPH
Colon	COAD	COAD	II	48	Colon Adenocarcinoma
Kidney	KIRC	KIRC	II	40	Kidney Clear Cell Renal Carcinoma
Lung	LUAD	LUAD	II	49	Lung Adenocarcinoma
Lung	LUSC	LUSC	II	40	Lung Squamous Cell Carcinoma
Ovary	OV	OSC	II	14	Serous Cystadenocarcinoma
Pancreas	PAAD	PDAC	II	114	Pancreas-Adenocarcinoma Ductal Type
Pancreas	PAAD	POS	II	10	Pancreas-Adenocarcinoma-Other Subtype
Rectum	READ	READ	II	19	Rectal Adenocarcinoma
Stomach	STAD	STAD	II	17	Stomach Adenocarcinoma Diffuse Type
Stomach	STAD	STA NOS	II	50	Stomach Adenocarcinoma Not Otherwise Specified (NOS)
Stomach	STAD	SIA NOS	II	10	Stomach Intestinal Adenocarcinoma Not Otherwise Specified (NOS)
Stomach	STAD	SIA T	II	11	Stomach Intestinal Adenocarcinoma Tubular Type
Uterus	UCEC	UCEC	II	15	Endometrioid endometrial adenocarcinoma

## Sheet: Figure 1C
Primary Tissue	TCGA Source	Histological Subtype	Stage	Specimens	Full Name
Bladder	BLCA	BNP	3	30	Non-Papillary
Bladder	BLCA	BNP	4	33	Non-Papillary
Bladder	BLCA	BP	3	17	Papillary
Breast	BRCA	---	1	17	---
Breast	BRCA	---	2	63	---
Breast	BRCA	--H	2	23	--H
Breast	BRCA	E--	2	34	E--
Breast	BRCA	E--	2	14	E--
Breast	BRCA	EP-	1	67	EP-
Breast	BRCA	EP-	2	188	EP-
Breast	BRCA	EPH	2	49	EPH
Breast	BRCA	EPH	3	28	EPH
Colon	COAD	COAD	2	48	Colon Adenocarcinoma
Colon	COAD	COAD	3	37	Colon Adenocarcinoma
Kidney	KIRC	KIRC	1	197	Kidney Clear Cell Renal Carcinoma
Kidney	KIRC	KIRC	2	40	Kidney Clear Cell Renal Carcinoma
Kidney	KIRC	KIRC	3	112	Kidney Clear Cell Renal Carcinoma
Kidney	KIRC	KIRC	4	68	Kidney Clear Cell Renal Carcinoma
Kidney	KIRP	KIRP	1	95	Kidney Papillary Renal Cell Carcinoma
Kidney	KIRP	KIRP	2	9	Kidney Papillary Renal Cell Carcinoma
Kidney	KIRP	KIRP	3	36	Kidney Papillary Renal Cell Carcinoma
Kidney	KIRP	KIRP	4	10	Kidney Papillary Renal Cell Carcinoma
Lung	LUAD	LUAD	1	124	Lung Adenocarcinoma
Lung	LUAD	LUAD	2	49	Lung Adenocarcinoma
Lung	LUAD	LUAD	3	48	Lung Adenocarcinoma
Lung	LUSC	LUSC	1	99	Lung Squamous Cell Carcinoma
Lung	LUSC	LUSC	2	40	Lung Squamous Cell Carcinoma
Lung	LUSC	LUSC	3	35	Lung Squamous Cell Carcinoma
Ovary	OV	OSC	3	248	Serous Cystadenocarcinoma
Ovary	OV	OSC	4	53	Serous Cystadenocarcinoma
Pancreas	PAAD	PDAC	2	114	Pancreas-Adenocarcinoma Ductal Type
Rectum	READ	READ	1	16	Rectal Adenocarcinoma
Stomach	STAD	STA D	2	17	Stomach Adenocarcinoma Diffuse Type
Stomach	STAD	STA D	3	25	Stomach Adenocarcinoma Diffuse Type
Stomach	STAD	STA NOS	1	16	Stomach Adenocarcinoma Not Otherwise Specified (NOS)
Stomach	STAD	STA NOS	2	50	Stomach Adenocarcinoma Not Otherwise Specified (NOS)
Stomach	STAD	STA NOS	3	47	Stomach Adenocarcinoma Not Otherwise Specified (NOS)
Stomach	STAD	STA NOS	4	6	Stomach Adenocarcinoma Not Otherwise Specified (NOS)
Stomach	STAD	SIA NOS	1	8	Stomach Intestinal Adenocarcinoma Not Otherwise Specified (NOS)
Stomach	STAD	SIA NOS	2	10	Stomach Intestinal Adenocarcinoma Not Otherwise Specified (NOS)
Stomach	STAD	SIA NOS	3	12	Stomach Intestinal Adenocarcinoma Not Otherwise Specified (NOS)
Stomach	STAD	SIA NOS	4	10	Stomach Intestinal Adenocarcinoma Not Otherwise Specified (NOS)
Stomach	STAD	SIA T	1	6	Stomach Intestinal Adenocarcinoma Tubular Type
Stomach	STAD	SIA T	2	11	Stomach Intestinal Adenocarcinoma Tubular Type
Stomach	STAD	SIA T	3	19	Stomach Intestinal Adenocarcinoma Tubular Type
Stomach	STAD	SIA M	2	9	Stomach Intestinal Adenocarcinoma Mucinous Type
Uterus	UCEC	UEC	1	149	Endometrioid endometrial adenocarcinoma
Uterus	UCEC	UEC	3	29	Endometrioid endometrial adenocarcinoma
Uterus	UCEC	UEC	4	7	Endometrioid endometrial adenocarcinoma

## Sheet: Figure 1D
Primary Tissue	TCGA Source	Histological Subtype	Stage	Specimens	Full Name
Bladder	BLCA	BNP	2	25	Non-Papillary
Bladder	BLCA	BNP	3	30	Non-Papillary
Bladder	BLCA	BNP	4	33	Non-Papillary
Bladder	BLCA	BP	2	10	Papillary
Bladder	BLCA	BP	3	17	Papillary
Breast	BRCA	---	1	17	---
Breast	BRCA	---	2	63	---
Breast	BRCA	---	3	19	---
Breast	BRCA	--H	2	23	--H
Breast	BRCA	--H	3	9	--H
Breast	BRCA	E--	2	34	E--
Breast	BRCA	E-H	2	14	E-H
Breast	BRCA	EP-	1	67	EP-
Breast	BRCA	EP-	2	188	EP-
Breast	BRCA	EP-	3	74	EP-
Breast	BRCA	EPH	1	8	EPH
Breast	BRCA	EPH	1	49	EPH
Breast	BRCA	EPH	3	28	EPH
Colon	COAD	COAD	1	25	Colon Adenocarcinoma
Colon	COAD	COAD	2	48	Colon Adenocarcinoma
Kidney	KIRC	KIRC	1	197	Kidney Clear Cell Renal Carcinoma:
Kidney	KIRC	KIRC	2	40	Kidney Clear Cell Renal Carcinoma:
Kidney	KIRC	KIRC	3	112	Kidney Clear Cell Renal Carcinoma:
Kidney	KIRC	KIRC	4	68	Kidney Clear Cell Renal Carcinoma:
Kidney	KIRP	KIRP	1	95	Kidney Papillary Renal Cell Carcinoma
Kidney	KIRP	KIRP	3	36	Kidney Papillary Renal Cell Carcinoma
Kidney	KIRP	KIRP	4	10	Kidney Papillary Renal Cell Carcinoma
Lung	LUAD	LUAD	1	124	Lung Adenocarcinoma
Lung	LUAD	LUAD	2	49	Lung Adenocarcinoma
Lung	LUAD	LUAD	3	48	Lung Adenocarcinoma
Lung	LUSC	LUSC	1	99	Lung Squamous Cell Carcinoma
Lung	LUSC	LUSC	2	40	Lung Squamous Cell Carcinoma
Lung	LUSC	LUSC	3	35	Lung Squamous Cell Carcinoma
Ovary	OV	OSC	3	248	Serous Cystadenocarcinoma
Ovary	OV	OSC	4	53	Serous Cystadenocarcinoma
Pancreas	PAAD	PDAC	2	114	Pancreas-Adenocarcinoma Ductal Type
Rectum	READ	READ	1	16	Rectal Adenocarcinoma
Stomach	STAD	STA D	2	17	Stomach Adenocarcinoma Diffuse Type
Stomach	STAD	STA D	3	25	Stomach Adenocarcinoma Diffuse Type
Stomach	STAD	STA NOS	1	16	Stomach Adenocarcinoma Not Otherwise Specified (NOS)
Stomach	STAD	STA NOS	2	50	Stomach Adenocarcinoma Not Otherwise Specified (NOS)
Stomach	STAD	STA NOS	3	47	Stomach Adenocarcinoma Not Otherwise Specified (NOS)
Stomach	STAD	STA NOS	4	6	Stomach Adenocarcinoma Not Otherwise Specified (NOS)
Stomach	STAD	SIA NOS	1	8	Stomach Intestinal Adenocarcinoma Not Otherwise Specified (NOS)
Stomach	STAD	SIA NOS	2	10	Stomach Intestinal Adenocarcinoma Not Otherwise Specified (NOS)
Stomach	STAD	SIA T	1	6	Stomach Intestinal Adenocarcinoma Tubular Type
Stomach	STAD	SIA T	2	11	Stomach Intestinal Adenocarcinoma Tubular Type
Stomach	STAD	SIA T	3	19	Stomach Intestinal Adenocarcinoma Tubular Type
Stomach	STAD	SIA M	2	9	Stomach Intestinal Adenocarcinoma Mucinous Type
Ovary	OV	UEC	1	149	Endometrioid endometrial adenocarcinoma
Ovary	OV	UEC	2	15	Endometrioid endometrial adenocarcinoma
Ovary	OV	UEC	3	29	Endometrioid endometrial adenocarcinoma
Ovary	OV	USEC	3	20	Serous endometrial adenocarcinoma

## Sheet: Figure 1E
Primary Tissue	TCGA Source	Histological Subtype	Stage	Specimens	Full Name
Bladder	BLCA	BNP	II	25	Non-Papillary
Bladder	BLCA	BNP	III	30	Non-Papillary
Bladder	BLCA	BNP	IV	33	Non-Papillary
Bladder	BLCA	BP	II	10	Papillary
Bladder	BLCA	BP	III	17	Papillary
Bladder	BLCA	BP	IV	10	Papillary
Breast	BRCA	---	I	17	---
Breast	BRCA	---	II	63	---
Breast	BRCA	--H	II	23	--H
Breast	BRCA	E--	II	34	E--
Breast	BRCA	E--	III	14	E--
Breast	BRCA	E-H	I	5	E-H
Breast	BRCA	E-H	II	14	E-H
Breast	BRCA	EP-	I	67	EP-
Breast	BRCA	EP-	II	188	EP-
Breast	BRCA	EP-	III	74	EP-
Breast	BRCA	EPH	I	8	EPH
Breast	BRCA	EPH	II	49	EPH
Breast	BRCA	EPH	III	28	EPH
Colon	COAD	COAD	I	25	Colon Adenocarcinoma
Colon	COAD	COAD	II	48	Colon Adenocarcinoma
Colon	COAD	COAD	III	37	Colon Adenocarcinoma
Colon	COAD	COAD	IV	19	Colon Adenocarcinoma
Colon	COAD	COMA	II	8	Colon Mucinous Adenocarcinoma
Colon	COAD	COMA	III	7	Colon Mucinous Adenocarcinoma
Kidney	KIRC	KIRC	I	197	Kidney Clear Cell Renal Carcinoma
Kidney	KIRC	KIRC	III	112	Kidney Clear Cell Renal Carcinoma
Kidney	KIRC	KIRC	IV	68	Kidney Clear Cell Renal Carcinoma
Kidney	KIRP	KIRP	I	95	Kidney Papillary Renal Cell Carcinoma
Kidney	KIRP	KIRP	II	9	Kidney Papillary Renal Cell Carcinoma
Kidney	KIRP	KIRP	III	36	Kidney Papillary Renal Cell Carcinoma
Lung	LUAD	LUAD	I	124	Lung Adenocarcinoma
Lung	LUAD	LUAD	II	49	Lung Adenocarcinoma
Lung	LUAD	LUAD	III	48	Lung Adenocarcinoma
Lung	LUAD	LUAD	IV	9	Lung Adenocarcinoma
Lung	LUSC	LUSC	I	99	Lung Squamous Cell Carcinoma
Lung	LUSC	LUSC	II	40	Lung Squamous Cell Carcinoma
Lung	LUSC	LUSC	III	35	Lung Squamous Cell Carcinoma
Ovary	OV	OSC	II	14	Serous Cystadenocarcinoma
Ovary	OV	OSC	III	248	Serous Cystadenocarcinoma
Ovary	OV	OSC	IV	53	Serous Cystadenocarcinoma
Pancreas	PAAD	PDAC	I	9	Pancreas-Adenocarcinoma Ductal Type
Pancreas	PAAD	PDAC	II	114	Pancreas-Adenocarcinoma Ductal Type
Rectum	READ	READ	I	16	Rectal Adenocarcinoma
Rectum	READ	READ	II	19	Rectal Adenocarcinoma
Rectum	READ	READ	III	13	Rectal Adenocarcinoma
Rectum	READ	READ	IV	9	Rectal Adenocarcinoma
Stomach	STAD	STA D	II	17	STAD Stomach Adenocarcinoma Diffuse Type
Stomach	STAD	STA D	III	25	STAD Stomach Adenocarcinoma Diffuse Type
Stomach	STAD	STA NOS	I	16	STAD Stomach Adenocarcinoma Not Otherwise Specified (NOS)
Stomach	STAD	STA NOS	II	50	STAD Stomach Adenocarcinoma Not Otherwise Specified (NOS)
Stomach	STAD	STA NOS	III	47	STAD Stomach Adenocarcinoma Not Otherwise Specified (NOS)
Stomach	STAD	STA NOS	IV	6	STAD Stomach Adenocarcinoma Not Otherwise Specified (NOS)
Stomach	STAD	SIA NOS	I	8	Stomach Intestinal Adenocarcinoma Not Otherwise Specified (NOS)
Stomach	STAD	SIA NOS	II	10	Stomach Intestinal Adenocarcinoma Not Otherwise Specified (NOS)
Stomach	STAD	SIA NOS	III	12	Stomach Intestinal Adenocarcinoma Not Otherwise Specified (NOS)
Stomach	STAD	SIA NOS	IV	10	Stomach Intestinal Adenocarcinoma Not Otherwise Specified (NOS)
Stomach	STAD	SIA T	I	6	Stomach Intestinal Adenocarcinoma Tubular Type
Stomach	STAD	SIA T	II	11	Stomach Intestinal Adenocarcinoma Tubular Type
Stomach	STAD	SIA T	III	19	Stomach Intestinal Adenocarcinoma Tubular Type
Stomach	STAD	SIA M	II	9	Stomach Intestinal Adenocarcinoma Mucinous Type
Stomach	STAD	SIA M	III	5	Stomach Intestinal Adenocarcinoma Mucinous Type
Uterus	UCEC	UEC	I	149	Endometrioid endometrial adenocarcinoma
Uterus	UCEC	UEC	II	15	Endometrioid endometrial adenocarcinoma
Uterus	UCEC	UEC	III	29	Endometrioid endometrial adenocarcinoma
Uterus	UCEC	UEC	IV	7	Endometrioid endometrial adenocarcinoma
Uterus	UCEC	USEC	I	13	Serous endometrial adenocarcinoma
Uterus	UCEC	USEC	III	20	Serous endometrial adenocarcinoma

## Sheet: Figure 4AB
Primary Tissue	TCGA Source	Histological Subtype	Stage	Specimens	Full Name
Bladder	BLCA	BNP	2	67	Non-Papillary
Bladder	BLCA	BNP	3	104	Non-Papillary
Bladder	BLCA	BNP	4	99	Non-Papillary
Bladder	BLCA	BP	2	62	Papillary
Bladder	BLCA	BP	3	34	Papillary
Bladder	BLCA	BP	4	33	Papillary
Breast	BRCA	---	1	19	---
Breast	BRCA	---	2	72	---
Breast	BRCA	---	3	19	---
Breast	BRCA	---	4	2	---
Breast	BRCA	--H	1	2	--H
Breast	BRCA	--H	2	23	--H
Breast	BRCA	--H	3	10	--H
Breast	BRCA	-P-	2	4	-P-
Breast	BRCA	-P-	3	3	-P-
Breast	BRCA	-PH	2	3	-PH
Breast	BRCA	E--	1	8	E--
Breast	BRCA	E--	2	38	E--
Breast	BRCA	E--	3	18	E--
Breast	BRCA	E-H	1	5	E-H
Breast	BRCA	E-H	2	14	E-H
Breast	BRCA	E-H	3	3	E-H
Breast	BRCA	EP-	1	73	EP-
Breast	BRCA	EP-	2	204	EP-
Breast	BRCA	EP-	3	84	EP-
Breast	BRCA	EP-	4	3	EP-
Breast	BRCA	EPH	1	11	EPH
Breast	BRCA	EPH	2	57	EPH
Breast	BRCA	EPH	3	30	EPH
Colon	COAD	COAD	1	40	Colon Adenocarcinoma
Colon	COAD	COAD	2	95	Colon Adenocarcinoma
Colon	COAD	COAD	3	66	Colon Adenocarcinoma
Colon	COAD	COAD	4	35	Colon Adenocarcinoma
Colon	COAD	COMA	1	5	Colon Mucinous Adenocarcinoma
Colon	COAD	COMA	2	14	Colon Mucinous Adenocarcinoma
Colon	COAD	COMA	3	14	Colon Mucinous Adenocarcinoma
Colon	COAD	COMA	4	4	Colon Mucinous Adenocarcinoma
Esophagus	ESCA	EA NOS	1	12	Esophagus Adenocarcinoma NOS
Esophagus	ESCA	EA NOS	2	23	Esophagus Adenocarcinoma NOS
Esophagus	ESCA	EA NOS	3	29	Esophagus Adenocarcinoma NOS
Esophagus	ESCA	EA NOS	4	5	Esophagus Adenocarcinoma NOS
Esophagus	ESCA	ESCA	1	7	Esophagus Squamous Cell Carcinoma
Esophagus	ESCA	ESCA	2	55	Esophagus Squamous Cell Carcinoma
Esophagus	ESCA	ESCA	3	27	Esophagus Squamous Cell Carcinoma
Esophagus	ESCA	ESCA	4	4	Esophagus Squamous Cell Carcinoma
Kidney	KIRC	KIRC	1	268	Kidney Clear Cell Renal Carcinoma
Kidney	KIRC	KIRC	2	57	Kidney Clear Cell Renal Carcinoma
Kidney	KIRC	KIRC	3	124	Kidney Clear Cell Renal Carcinoma
Kidney	KIRC	KIRC	4	84	Kidney Clear Cell Renal Carcinoma
Kidney	KIRP	KIRP	1	172	Kidney Papillary Renal Cell Carcinoma
Kidney	KIRP	KIRP	2	23	Kidney Papillary Renal Cell Carcinoma
Kidney	KIRP	KIRP	3	52	Kidney Papillary Renal Cell Carcinoma
Kidney	KIRP	KIRP	4	15	Kidney Papillary Renal Cell Carcinoma
Lung	LUAD	LUAD	1	278	Lung Adenocarcinoma
Lung	LUAD	LUAD	2	124	Lung Adenocarcinoma
Lung	LUAD	LUAD	3	84	Lung Adenocarcinoma
Lung	LUAD	LUAD	4	27	Lung Adenocarcinoma
Lung	LUSC	LUSC	1	245	Lung Squamous Cell Carcinoma
Lung	LUSC	LUSC	2	164	Lung Squamous Cell Carcinoma
Lung	LUSC	LUSC	3	84	Lung Squamous Cell Carcinoma
Lung	LUSC	LUSC	4	7	Lung Squamous Cell Carcinoma
Pancreas	PAAD	PDAC	1	12	Pancreas-Adenocarcinoma Ductal Type
Pancreas	PAAD	PDAC	2	128	Pancreas-Adenocarcinoma Ductal Type
Pancreas	PAAD	PDAC	3	3	Pancreas-Adenocarcinoma Ductal Type
Pancreas	PAAD	PDAC	4	3	Pancreas-Adenocarcinoma Ductal Type
Pancreas	PAAD	POS	1	8	Pancreas-Adenocarcinoma-Other Subtype
Pancreas	PAAD	POS	2	15	Pancreas-Adenocarcinoma-Other Subtype
Pancreas	PAAD	PMNC	2	3	Pancreas-Colloid (mucinous non-cystic) Carcinoma
Rectal	READ	READ	1	11	Rectal Adenocarcinoma
Rectal	READ	READ	2	26	Rectal Adenocarcinoma
Rectal	READ	READ	3	31	Rectal Adenocarcinoma
Rectal	READ	READ	4	13	Rectal Adenocarcinoma
Rectal	READ	REMA	2	2	Rectal Mucinous Adenocarcinoma
Rectal	READ	REMA	3	2	Rectal Mucinous Adenocarcinoma
Stomach	STAD	STA D	1	7	Stomach Adenocarcinoma Diffuse Type
Stomach	STAD	STA D	2	21	Stomach Adenocarcinoma Diffuse Type
Stomach	STAD	STA D	3	34	Stomach Adenocarcinoma Diffuse Type
Stomach	STAD	STA D	4	6	Stomach Adenocarcinoma Diffuse Type
Stomach	STAD	STA NOS	1	23	Stomach Adenocarcinoma Not Otherwise Specified (NOS)
Stomach	STAD	STA NOS	2	60	Stomach Adenocarcinoma Not Otherwise Specified (NOS)
Stomach	STAD	STA NOS	3	50	Stomach Adenocarcinoma Not Otherwise Specified (NOS)
Stomach	STAD	STA NOS	4	7	Stomach Adenocarcinoma Not Otherwise Specified (NOS)
Stomach	STAD	SIA NOS	1	13	Stomach Intestinal Adenocarcinoma Not Otherwise Specified (NOS)
Stomach	STAD	SIA NOS	2	16	Stomach Intestinal Adenocarcinoma Not Otherwise Specified (NOS)
Stomach	STAD	SIA NOS	3	32	Stomach Intestinal Adenocarcinoma Not Otherwise Specified (NOS)
Stomach	STAD	SIA NOS	4	12	Stomach Intestinal Adenocarcinoma Not Otherwise Specified (NOS)
Stomach	STAD	SIA T	1	9	Stomach Intestinal Adenocarcinoma Tubular Type
Stomach	STAD	SIA T	2	13	Stomach Intestinal Adenocarcinoma Tubular Type
Stomach	STAD	SIA T	3	42	Stomach Intestinal Adenocarcinoma Tubular Type
Stomach	STAD	SIA T	4	10	Stomach Intestinal Adenocarcinoma Tubular Type
Stomach	STAD	STA SR	1	2	Stomach Adenocarcinoma Signet Ring Type
Stomach	STAD	STA SR	2	2	Stomach Adenocarcinoma Signet Ring Type
Stomach	STAD	STA SR	3	4	Stomach Adenocarcinoma Signet Ring Type
Stomach	STAD	STA SR	4	4	Stomach Adenocarcinoma Signet Ring Type
Stomach	STAD	SIA M	2	8	Stomach Intestinal Adenocarcinoma Mucinous Type
Stomach	STAD	SIA M	3	10	Stomach Intestinal Adenocarcinoma Mucinous Type
Stomach	STAD	SIA M	4	2	Stomach Intestinal Adenocarcinoma Mucinous Type
Stomach	STAD	SIA P	1	3	Stomach Intestinal Adenocarcinoma Papillary Type
Stomach	STAD	SIA P	2	3	Stomach Intestinal Adenocarcinoma Papillary Type
Uterus	UCEC	UEC	1	220	Endometrioid endometrial adenocarcinoma
Uterus	UCEC	UEC	2	20	Endometrioid endometrial adenocarcinoma
Uterus	UCEC	UEC	3	51	Endometrioid endometrial adenocarcinoma
Uterus	UCEC	UEC	4	12	Endometrioid endometrial adenocarcinoma
Uterus	UCEC	UCM	1	5	Mixed serous and endometrioid
Uterus	UCEC	UCM	3	3	Mixed serous and endometrioid
Uterus	UCEC	USEC	1	19	Serous endometrial adenocarcinoma
Uterus	UCEC	USEC	2	7	Serous endometrial adenocarcinoma
Uterus	UCEC	USEC	3	25	Serous endometrial adenocarcinoma
Uterus	UCEC	USEC	4	6	Serous endometrial adenocarcinoma

## Sheet: Figure 6AB
Primary Tissue	TCGA Source	Histological Subtype	Stage	Specimens	Full Name
Bladder	BLCA	BNP	1	3	Non-Papillary
Bladder	BLCA	BNP	2	66	Non-Papillary
Bladder	BLCA	BNP	3	104	Non-Papillary
Bladder	BLCA	BNP	4	99	Non-Papillary
Bladder	BLCA	BP	2	62	Papillary
Bladder	BLCA	BP	3	34	Papillary
Bladder	BLCA	BP	4	36	Papillary
Breast	BRCA	---	1	18	---
Breast	BRCA	---	2	71	---
Breast	BRCA	---	3	19	---
Breast	BRCA	---	4	2	---
Breast	BRCA	--H	1	2	--H
Breast	BRCA	--H	2	23	--H
Breast	BRCA	--H	3	10	--H
Breast	BRCA	-P-	2	4	-P-
Breast	BRCA	-P-	3	3	-P-
Breast	BRCA	-PH	2	3	-PH
Breast	BRCA	E--	1	9	E--
Breast	BRCA	E--	2	39	E--
Breast	BRCA	E--	3	18	E--
Breast	BRCA	E-H	1	5	E-H
Breast	BRCA	E-H	2	14	E-H
Breast	BRCA	E-H	3	3	E-H
Breast	BRCA	EP-	1	73	EP-
Breast	BRCA	EP-	2	205	EP-
Breast	BRCA	EP-	3	86	EP-
Breast	BRCA	EP-	4	3	EP-
Breast	BRCA	EPH	1	11	EPH
Breast	BRCA	EPH	2	55	EPH
Breast	BRCA	EPH	3	30	EPH
Colon	COAD	COAD	1	74	Colon Adenocarcinoma
Colon	COAD	COAD	2	170	Colon Adenocarcinoma
Colon	COAD	COAD	3	116	Colon Adenocarcinoma
Colon	COAD	COAD	4	60	Colon Adenocarcinoma
Colon	COAD	COMA	1	9	Colon Mucinous Adenocarcinoma
Colon	COAD	COMA	2	27	Colon Mucinous Adenocarcinoma
Colon	COAD	COMA	3	25	Colon Mucinous Adenocarcinoma
Colon	COAD	COMA	4	8	Colon Mucinous Adenocarcinoma
Kidney	KIRC	KIRC	1	289	Kidney Clear Cell Renal Carcinoma
Kidney	KIRC	KIRC	2	66	Kidney Clear Cell Renal Carcinoma
Kidney	KIRC	KIRC	3	136	Kidney Clear Cell Renal Carcinoma
Kidney	KIRC	KIRC	4	89	Kidney Clear Cell Renal Carcinoma
Kidney	KIRP	KIRP	1	176	Kidney Papillary Renal Cell Carcinoma
Kidney	KIRP	KIRP	2	25	Kidney Papillary Renal Cell Carcinoma
Kidney	KIRP	KIRP	3	53	Kidney Papillary Renal Cell Carcinoma
Kidney	KIRP	KIRP	4	17	Kidney Papillary Renal Cell Carcinoma
Lung	LUAD	LUAD	1	305	Lung Adenocarcinoma
Lung	LUAD	LUAD	2	132	Lung Adenocarcinoma
Lung	LUAD	LUAD	3	84	Lung Adenocarcinoma
Lung	LUAD	LUAD	4	26	Lung Adenocarcinoma
Lung	LUSC	LUSC	1	254	Lung Squamous Cell Carcinoma
Lung	LUSC	LUSC	2	165	Lung Squamous Cell Carcinoma
Lung	LUSC	LUSC	3	89	Lung Squamous Cell Carcinoma
Lung	LUSC	LUSC	4	8	Lung Squamous Cell Carcinoma
Ovary	OV	OSC	1	17	Serous Cystadenocarcinoma
Ovary	OV	OSC	2	31	Serous Cystadenocarcinoma
Ovary	OV	OSC	3	435	Serous Cystadenocarcinoma
Ovary	OV	OSC	4	84	Serous Cystadenocarcinoma
Pancreas	PAAD	PDAC	1	12	Pancreas-Adenocarcinoma Ductal Type
Pancreas	PAAD	PDAC	2	132	Pancreas-Adenocarcinoma Ductal Type
Pancreas	PAAD	PDAC	3	4	Pancreas-Adenocarcinoma Ductal Type
Pancreas	PAAD	PDAC	4	4	Pancreas-Adenocarcinoma Ductal Type
Pancreas	PAAD	POS	1	8	Pancreas-Adenocarcinoma-Other Subtype
Pancreas	PAAD	POS	2	15	Pancreas-Adenocarcinoma-Other Subtype
Pancreas	PAAD	PMNC	2	3	Pancreas-Colloid (mucinous non-cystic) Carcinoma
Rectum	READ	READ	1	28	Rectal Adenocarcinoma
Rectum	READ	READ	2	46	Rectal Adenocarcinoma
Rectum	READ	READ	3	45	Rectal Adenocarcinoma
Rectum	READ	READ	4	25	Rectal Adenocarcinoma
Rectum	READ	REMA	2	7	Rectal Mucinous Adenocarcinoma
Rectum	READ	REMA	3	4	Rectal Mucinous Adenocarcinoma
Rectum	READ	REMA	4	2	Rectal Mucinous Adenocarcinoma
Stomach	STAD	STA D	1	7	Stomach Adenocarcinoma Diffuse Type
Stomach	STAD	STA D	2	21	Stomach Adenocarcinoma Diffuse Type
Stomach	STAD	STA D	3	36	Stomach Adenocarcinoma Diffuse Type
Stomach	STAD	STA D	4	7	Stomach Adenocarcinoma Diffuse Type
Stomach	STAD	STA NOS	1	24	Stomach Adenocarcinoma Not Otherwise Specified (NOS)
Stomach	STAD	STA NOS	2	60	Stomach Adenocarcinoma Not Otherwise Specified (NOS)
Stomach	STAD	STA NOS	3	55	Stomach Adenocarcinoma Not Otherwise Specified (NOS)
Stomach	STAD	STA NOS	4	8	Stomach Adenocarcinoma Not Otherwise Specified (NOS)
Stomach	STAD	SIA NOS	1	14	Stomach Intestinal Adenocarcinoma Not Otherwise Specified (NOS)
Stomach	STAD	SIA NOS	2	18	Stomach Intestinal Adenocarcinoma Not Otherwise Specified (NOS)
Stomach	STAD	SIA NOS	3	37	Stomach Intestinal Adenocarcinoma Not Otherwise Specified (NOS)
Stomach	STAD	SIA NOS	4	13	Stomach Intestinal Adenocarcinoma Not Otherwise Specified (NOS)
Stomach	STAD	SIA T	1	9	Stomach Intestinal Adenocarcinoma Tubular Type
Stomach	STAD	SIA T	2	14	Stomach Intestinal Adenocarcinoma Tubular Type
Stomach	STAD	SIA T	3	44	Stomach Intestinal Adenocarcinoma Tubular Type
Stomach	STAD	SIA T	4	10	Stomach Intestinal Adenocarcinoma Tubular Type
Stomach	STAD	STA SR	1	2	Stomach Adenocarcinoma Signet Ring Type
Stomach	STAD	STA SR	2	3	Stomach Adenocarcinoma Signet Ring Type
Stomach	STAD	STA SR	3	4	Stomach Adenocarcinoma Signet Ring Type
Stomach	STAD	STA SR	4	4	Stomach Adenocarcinoma Signet Ring Type
Stomach	STAD	SIA M	2	8	Stomach Intestinal Adenocarcinoma Mucinous Type
Stomach	STAD	SIA M	3	11	Stomach Intestinal Adenocarcinoma Mucinous Type
Stomach	STAD	SIA M	4	2	Stomach Intestinal Adenocarcinoma Mucinous Type
Stomach	STAD	SIA P	1	3	Stomach Intestinal Adenocarcinoma Papillary Type
Stomach	STAD	SIA P	2	4	Stomach Intestinal Adenocarcinoma Papillary Type
Uterus	UCEC	UEC	1	286	Endometrioid endometrial adenocarcinoma
Uterus	UCEC	UEC	2	36	Endometrioid endometrial adenocarcinoma
Uterus	UCEC	UEC	3	70	Endometrioid endometrial adenocarcinoma
Uterus	UCEC	UEC	4	14	Endometrioid endometrial adenocarcinoma
Uterus	UCEC	UCM	1	10	Mixed serous and endometrioid
Uterus	UCEC	UCM	2	4	Mixed serous and endometrioid
Uterus	UCEC	UCM	3	8	Mixed serous and endometrioid
Uterus	UCEC	UCM	4	2	Mixed serous and endometrioid
Uterus	UCEC	USEC	1	42	Serous endometrial adenocarcinoma
Uterus	UCEC	USEC	2	12	Serous endometrial adenocarcinoma
Uterus	UCEC	USEC	3	50	Serous endometrial adenocarcinoma
Uterus	UCEC	USEC	4	13	Serous endometrial adenocarcinoma

## Sheet: Figure 7A
Primary Tissue	TCGA Source	Histological Subtype	Stage	Size	Full Name
Bladder	BLCA	Normal tissue	NA	21	Normal Bladder Tissue
Breast	BRCA	Normal tissue	NA	61	Normal Breast Tissue
Colon	COAD	Normal tissue	NA	38	Normal Colon Tissue
Esophagus	ESCA	Normal tissue	NA	16	Normal Esophagus Tissue
Kidney	KIRC	Normal tissue	NA	160	Normal Kidney Tissue
Kidney	KIRP	Normal tissue	NA	45	Normal Kidney Tissue
Lung	LUAD	Normal tissue	NA	32	Normal Lung Tissue
Lung	LUSC	Normal tissue	NA	42	Normal Lung Tissue
Ovary	OV	Normal tissue	NA	4	Normal Ovary Tissue
Pancreas	PAAD	Normal tissue	NA	10	Normal Pancreas Tissue
Rectum	READ	Normal tissue	NA	7	Normal Rectum Tissue
Stomach	STAD	Normal tissue	NA	25	Normal Stomach Tissue
Uterus	UCEC	Normal tissue	NA	34	Normal Uterus Tissue

## Sheet: Figure 7AB
Primary Tissue	TCGA Source	Histological Subtype	Stage	Specimens	Full Name
Bladder	BLCA	BNP	2	68	Non-Papillary
Bladder	BLCA	BNP	3	105	Non-Papillary
Bladder	BLCA	BNP	4	100	Non-Papillary
Bladder	BLCA	BP	2	62	Papillary
Bladder	BLCA	BP	3	34	Papillary
Bladder	BLCA	BP	4	34	Papillary
Breast	BRCA	---	1	15	---
Breast	BRCA	---	2	50	---
Breast	BRCA	---	3	15	---
Breast	BRCA	--H	2	7	--H
Breast	BRCA	--H	3	6	--H
Breast	BRCA	-P-	2	4	-P-
Breast	BRCA	E--	1	7	E--
Breast	BRCA	E--	2	26	E--
Breast	BRCA	E--	3	15	E--
Breast	BRCA	E-H	2	7	E-H
Breast	BRCA	EP-	1	49	EP-
Breast	BRCA	EP-	2	137	EP-
Breast	BRCA	EP-	3	66	EP-
Breast	BRCA	EPH	1	8	EPH
Breast	BRCA	EPH	2	33	EPH
Breast	BRCA	EPH	3	23	EPH
Colon	COAD	COAD	1	39	Colon Adenocarcinoma
Colon	COAD	COAD	2	99	Colon Adenocarcinoma
Colon	COAD	COAD	3	69	Colon Adenocarcinoma
Colon	COAD	COAD	4	37	Colon Adenocarcinoma
Colon	COAD	COMA	1	5	Colon Mucinous Adenocarcinoma
Colon	COAD	COMA	2	15	Colon Mucinous Adenocarcinoma
Colon	COAD	COMA	3	15	Colon Mucinous Adenocarcinoma
Colon	COAD	COMA	4	4	Colon Mucinous Adenocarcinoma
Esophagus	ESCA	EA NOS	1	12	Esophagus Adenocarcinoma NOS
Esophagus	ESCA	EA NOS	2	23	Esophagus Adenocarcinoma NOS
Esophagus	ESCA	EA NOS	3	29	Esophagus Adenocarcinoma NOS
Esophagus	ESCA	EA NOS	4	5	Esophagus Adenocarcinoma NOS
Esophagus	ESCA	ESCA	1	7	Esophagus Squamous Cell Carcinoma
Esophagus	ESCA	ESCA	2	56	Esophagus Squamous Cell Carcinoma
Esophagus	ESCA	ESCA	3	27	Esophagus Squamous Cell Carcinoma
Esophagus	ESCA	ESCA	4	4	Esophagus Squamous Cell Carcinoma
Kidney	KIRC	KIRC	1	156	Kidney Clear Cell Renal Carcinoma
Kidney	KIRC	KIRC	2	31	Kidney Clear Cell Renal Carcinoma
Kidney	KIRC	KIRC	3	73	Kidney Clear Cell Renal Carcinoma
Kidney	KIRC	KIRC	4	59	Kidney Clear Cell Renal Carcinoma
Kidney	KIRP	KIRP	1	168	Kidney Papillary Renal Cell Carcinoma
Kidney	KIRP	KIRP	2	20	Kidney Papillary Renal Cell Carcinoma
Kidney	KIRP	KIRP	3	51	Kidney Papillary Renal Cell Carcinoma
Kidney	KIRP	KIRP	4	14	Kidney Papillary Renal Cell Carcinoma
Lung	LUAD	LUAD	1	250	Lung Adenocarcinoma
Lung	LUAD	LUAD	2	112	Lung Adenocarcinoma
Lung	LUAD	LUAD	3	73	Lung Adenocarcinoma
Lung	LUAD	LUAD	4	21	Lung Adenocarcinoma
Lung	LUSC	LUSC	1	173	Lung Squamous Cell Carcinoma
Lung	LUSC	LUSC	2	136	Lung Squamous Cell Carcinoma
Lung	LUSC	LUSC	3	56	Lung Squamous Cell Carcinoma
Lung	LUSC	LUSC	4	4	Lung Squamous Cell Carcinoma
Ovary	OV	OSC	1	16	Serous Cystadenocarcinoma
Ovary	OV	OSC	2	27	Serous Cystadenocarcinoma
Ovary	OV	OSC	3	437	Serous Cystadenocarcinoma
Ovary	OV	OSC	4	86	Serous Cystadenocarcinoma
Pancreas	PAAD	PDAC	1	12	Pancreas-Adenocarcinoma Ductal Type
Pancreas	PAAD	PDAC	2	132	Pancreas-Adenocarcinoma Ductal Type
Pancreas	PAAD	PDAC	3	4	Pancreas-Adenocarcinoma Ductal Type
Pancreas	PAAD	PDAC	4	4	Pancreas-Adenocarcinoma Ductal Type
Pancreas	PAAD	POS	1	8	Pancreas-Adenocarcinoma-Other Subtype
Pancreas	PAAD	POS	2	15	Pancreas-Adenocarcinoma-Other Subtype
Rectum	READ	READ	1	10	Rectal Adenocarcinoma
Rectum	READ	READ	2	29	Rectal Adenocarcinoma
Rectum	READ	READ	3	32	Rectal Adenocarcinoma
Rectum	READ	READ	4	13	Rectal Adenocarcinoma
Stomach	STAD	STA NOS	3	7	Stomach Adenocarcinoma Not Otherwise Specified (NOS)
Stomach	STAD	SIA NOS	1	5	Stomach Intestinal Adenocarcinoma Not Otherwise Specified (NOS)
Stomach	STAD	SIA NOS	4	4	Stomach Intestinal Adenocarcinoma Not Otherwise Specified (NOS)
Uterus	UCEC	UEC	1	215	Endometrioid endometrial adenocarcinoma
Uterus	UCEC	UEC	2	29	Endometrioid endometrial adenocarcinoma
Uterus	UCEC	UEC	3	57	Endometrioid endometrial adenocarcinoma
Uterus	UCEC	UEC	4	11	Endometrioid endometrial adenocarcinoma
Uterus	UCEC	UCM	1	9	Mixed serous and endometrioid
Uterus	UCEC	UCM	2	4	Mixed serous and endometrioid
Uterus	UCEC	UCM	3	6	Mixed serous and endometrioid
Uterus	UCEC	USEC	1	39	Serous endometrial adenocarcinoma
Uterus	UCEC	USEC	2	10	Serous endometrial adenocarcinoma
Uterus	UCEC	USEC	3	38	Serous endometrial adenocarcinoma
Uterus	UCEC	USEC	4	11	Serous endometrial adenocarcinoma

## Sheet: Figure S4
Primary Tissue	TCGA Source	Histological Subtype	Stage	Specimens	Full Name
Bladder	BLCA	BNP	2	67	Non-Papillary
Bladder	BLCA	BNP	3	104	Non-Papillary
Bladder	BLCA	BNP	4	99	Non-Papillary
Bladder	BLCA	BP	2	62	Papillary
Bladder	BLCA	BP	3	34	Papillary
Bladder	BLCA	BP	4	33	Papillary
Breast	BRCA	---	1	19	---
Breast	BRCA	---	2	72	---
Breast	BRCA	---	3	19	---
Breast	BRCA	---	4	2	---
Breast	BRCA	--H	1	2	--H
Breast	BRCA	--H	2	23	--H
Breast	BRCA	--H	3	10	--H
Breast	BRCA	-P-	2	4	-P-
Breast	BRCA	-P-	3	3	-P-
Breast	BRCA	-PH	2	3	-PH
Breast	BRCA	E--	1	8	E--
Breast	BRCA	E--	2	38	E--
Breast	BRCA	E--	3	18	E--
Breast	BRCA	E-H	1	5	E-H
Breast	BRCA	E-H	2	14	E-H
Breast	BRCA	E-H	3	3	E-H
Breast	BRCA	EP-	1	73	EP-
Breast	BRCA	EP-	2	204	EP-
Breast	BRCA	EP-	3	84	EP-
Breast	BRCA	EP-	4	3	EP-
Breast	BRCA	EPH	1	11	EPH
Breast	BRCA	EPH	2	57	EPH
Breast	BRCA	EPH	3	30	EPH
Colon	COAD	COAD	1	40	Colon Adenocarcinoma
Colon	COAD	COAD	2	95	Colon Adenocarcinoma
Colon	COAD	COAD	3	66	Colon Adenocarcinoma
Colon	COAD	COAD	4	35	Colon Adenocarcinoma
Colon	COAD	COMA	1	5	Colon Mucinous Adenocarcinoma
Colon	COAD	COMA	2	14	Colon Mucinous Adenocarcinoma
Colon	COAD	COMA	3	14	Colon Mucinous Adenocarcinoma
Colon	COAD	COMA	4	4	Colon Mucinous Adenocarcinoma
Esophagus	ESCA	EA NOS	1	12	Esophagus Adenocarcinoma NOS
Esophagus	ESCA	EA NOS	2	23	Esophagus Adenocarcinoma NOS
Esophagus	ESCA	EA NOS	3	29	Esophagus Adenocarcinoma NOS
Esophagus	ESCA	EA NOS	4	5	Esophagus Adenocarcinoma NOS
Esophagus	ESCA	ESCA	1	7	Esophagus Squamous Cell Carcinoma
Esophagus	ESCA	ESCA	2	55	Esophagus Squamous Cell Carcinoma
Esophagus	ESCA	ESCA	3	27	Esophagus Squamous Cell Carcinoma
Esophagus	ESCA	ESCA	4	4	Esophagus Squamous Cell Carcinoma
Kidney	KIRC	KIRC	1	268	Kidney Clear Cell Renal Carcinoma
Kidney	KIRC	KIRC	2	57	Kidney Clear Cell Renal Carcinoma
Kidney	KIRC	KIRC	3	124	Kidney Clear Cell Renal Carcinoma
Kidney	KIRC	KIRC	4	84	Kidney Clear Cell Renal Carcinoma
Kidney	KIRP	KIRP	1	172	Kidney Papillary Renal Cell Carcinoma
Kidney	KIRP	KIRP	2	23	Kidney Papillary Renal Cell Carcinoma
Kidney	KIRP	KIRP	3	52	Kidney Papillary Renal Cell Carcinoma
Kidney	KIRP	KIRP	4	15	Kidney Papillary Renal Cell Carcinoma
Lung	LUAD	LUAD	1	278	Lung Adenocarcinoma
Lung	LUAD	LUAD	2	124	Lung Adenocarcinoma
Lung	LUAD	LUAD	3	84	Lung Adenocarcinoma
Lung	LUAD	LUAD	4	27	Lung Adenocarcinoma
Lung	LUSC	LUSC	1	245	Lung Squamous Cell Carcinoma
Lung	LUSC	LUSC	2	164	Lung Squamous Cell Carcinoma
Lung	LUSC	LUSC	3	84	Lung Squamous Cell Carcinoma
Lung	LUSC	LUSC	4	7	Lung Squamous Cell Carcinoma
Pancreas	PAAD	PDAC	1	12	Pancreas-Adenocarcinoma Ductal Type
Pancreas	PAAD	PDAC	2	128	Pancreas-Adenocarcinoma Ductal Type
Pancreas	PAAD	PDAC	3	3	Pancreas-Adenocarcinoma Ductal Type
Pancreas	PAAD	PDAC	4	3	Pancreas-Adenocarcinoma Ductal Type
Pancreas	PAAD	POS	1	8	Pancreas-Adenocarcinoma-Other Subtype
Pancreas	PAAD	POS	2	15	Pancreas-Adenocarcinoma-Other Subtype
Pancreas	PAAD	PMNC	2	3	Pancreas-Colloid (mucinous non-cystic) Carcinoma
Rectal	READ	READ	1	11	Rectal Adenocarcinoma
Rectal	READ	READ	2	26	Rectal Adenocarcinoma
Rectal	READ	READ	3	31	Rectal Adenocarcinoma
Rectal	READ	READ	4	13	Rectal Adenocarcinoma
Rectal	READ	REMA	2	2	Rectal Mucinous Adenocarcinoma
Rectal	READ	REMA	3	2	Rectal Mucinous Adenocarcinoma
Stomach	STAD	STA D	1	7	Stomach Adenocarcinoma Diffuse Type
Stomach	STAD	STA D	2	21	Stomach Adenocarcinoma Diffuse Type
Stomach	STAD	STA D	3	34	Stomach Adenocarcinoma Diffuse Type
Stomach	STAD	STA D	4	6	Stomach Adenocarcinoma Diffuse Type
Stomach	STAD	STA NOS	1	23	Stomach Adenocarcinoma Not Otherwise Specified (NOS)
Stomach	STAD	STA NOS	2	60	Stomach Adenocarcinoma Not Otherwise Specified (NOS)
Stomach	STAD	STA NOS	3	50	Stomach Adenocarcinoma Not Otherwise Specified (NOS)
Stomach	STAD	STA NOS	4	7	Stomach Adenocarcinoma Not Otherwise Specified (NOS)
Stomach	STAD	SIA NOS	1	13	Stomach Intestinal Adenocarcinoma Not Otherwise Specified (NOS)
Stomach	STAD	SIA NOS	2	16	Stomach Intestinal Adenocarcinoma Not Otherwise Specified (NOS)
Stomach	STAD	SIA NOS	3	32	Stomach Intestinal Adenocarcinoma Not Otherwise Specified (NOS)
Stomach	STAD	SIA NOS	4	12	Stomach Intestinal Adenocarcinoma Not Otherwise Specified (NOS)
Stomach	STAD	SIA T	1	9	Stomach Intestinal Adenocarcinoma Tubular Type
Stomach	STAD	SIA T	2	13	Stomach Intestinal Adenocarcinoma Tubular Type
Stomach	STAD	SIA T	3	42	Stomach Intestinal Adenocarcinoma Tubular Type
Stomach	STAD	SIA T	4	10	Stomach Intestinal Adenocarcinoma Tubular Type
Stomach	STAD	STA SR	1	2	Stomach Adenocarcinoma Signet Ring Type
Stomach	STAD	STA SR	2	2	Stomach Adenocarcinoma Signet Ring Type
Stomach	STAD	STA SR	3	4	Stomach Adenocarcinoma Signet Ring Type
Stomach	STAD	STA SR	4	4	Stomach Adenocarcinoma Signet Ring Type
Stomach	STAD	SIA M	2	8	Stomach Intestinal Adenocarcinoma Mucinous Type
Stomach	STAD	SIA M	3	10	Stomach Intestinal Adenocarcinoma Mucinous Type
Stomach	STAD	SIA M	4	2	Stomach Intestinal Adenocarcinoma Mucinous Type
Stomach	STAD	SIA P	1	3	Stomach Intestinal Adenocarcinoma Papillary Type
Stomach	STAD	SIA P	2	3	Stomach Intestinal Adenocarcinoma Papillary Type
Uterus	UCEC	UEC	1	220	Endometrioid endometrial adenocarcinoma
Uterus	UCEC	UEC	2	20	Endometrioid endometrial adenocarcinoma
Uterus	UCEC	UEC	3	51	Endometrioid endometrial adenocarcinoma
Uterus	UCEC	UEC	4	12	Endometrioid endometrial adenocarcinoma
Uterus	UCEC	UCM	1	5	Mixed serous and endometrioid
Uterus	UCEC	UCM	3	3	Mixed serous and endometrioid
Uterus	UCEC	USEC	1	19	Serous endometrial adenocarcinoma
Uterus	UCEC	USEC	2	7	Serous endometrial adenocarcinoma
Uterus	UCEC	USEC	3	25	Serous endometrial adenocarcinoma
Uterus	UCEC	USEC	4	6	Serous endometrial adenocarcinoma
