# Supplementary material for: Genomic alterations in mucins across cancers
Source: Oncotarget. 2017 May 17;8(40):67152–68. doi: 10.18632/oncotarget.17934 (PMC5620163; doi:10.18632/oncotarget.17934)
Supplement: Supplementary file 6 [file oncotarget-08-67152-s006.xlsx]

## Sheet: S3 Table
Table S3. DNA mutations and amino acid consequences.
Tissue	Histology	Stage	Gene	Normal Zero	Normal Expressed	Cancer Zero	Cancer Expressed	Total	Ratio Cancer Zero	Ratio Normal Zero	fold-change	p-value
LUSC	Lung Squamous Cell Carcinoma	Stage I	MUC13	0	51	12	206	269	0.0550459	0	NA	0.130911
LUSC	Lung Squamous Cell Carcinoma	Stage I	MUC6	0	51	14	204	269	0.0642202	0	NA	0.0792105
LUSC	Lung Squamous Cell Carcinoma	Stage I	MUC20	0	51	0	218	269	0	0	NA	1
LUSC	Lung Squamous Cell Carcinoma	Stage I	MUC2	28	23	60	158	269	0.275229	0.54902	-1.99477	0.000400815
LUSC	Lung Squamous Cell Carcinoma	Stage I	MUC17	42	9	186	32	269	0.853211	0.823529	1.03604	0.665008
LUSC	Lung Squamous Cell Carcinoma	Stage I	MUC21	0	51	14	204	269	0.0642202	0	NA	0.0792105
LUSC	Lung Squamous Cell Carcinoma	Stage I	MUC4	0	51	0	218	269	0	0	NA	1
LUSC	Lung Squamous Cell Carcinoma	Stage I	MUC7	50	1	186	32	269	0.853211	0.980392	-1.14906	0.00868916
LUSC	Lung Squamous Cell Carcinoma	Stage I	MUCL1	16	35	22	196	269	0.100917	0.313725	-3.10873	0.000462236
LUSC	Lung Squamous Cell Carcinoma	Stage I	MUC12	0	51	7	211	269	0.0321101	0	NA	0.353287
LUSC	Lung Squamous Cell Carcinoma	Stage I	MUC15	0	51	1	217	269	0.00458716	0	NA	1
LUSC	Lung Squamous Cell Carcinoma	Stage I	MUC5B	0	51	0	218	269	0	0	NA	1
LUSC	Lung Squamous Cell Carcinoma	Stage I	MUC1	0	51	0	218	269	0	0	NA	1
LUSC	Lung Squamous Cell Carcinoma	Stage I	MUC16	1	50	1	217	269	0.00458716	0.0196078	-4.27451	0.343811
LUSC	Lung Squamous Cell Carcinoma	Stage IV	MUC1	0	50	0	7	57	0	0	NA	1
LUSC	Lung Squamous Cell Carcinoma	Stage IV	MUC16	1	49	1	6	57	0.142857	0.02	7.14286	0.232456
LUSC	Lung Squamous Cell Carcinoma	Stage IV	MUC7	49	1	6	1	57	0.857143	0.98	-1.14333	0.232456
LUSC	Lung Squamous Cell Carcinoma	Stage IV	MUCL1	16	34	1	6	57	0.142857	0.32	-2.24	0.661521
LUSC	Lung Squamous Cell Carcinoma	Stage IV	MUC12	0	50	0	7	57	0	0	NA	1
LUSC	Lung Squamous Cell Carcinoma	Stage IV	MUC5B	0	50	0	7	57	0	0	NA	1
LUSC	Lung Squamous Cell Carcinoma	Stage IV	MUC15	0	50	0	7	57	0	0	NA	1
LUSC	Lung Squamous Cell Carcinoma	Stage IV	MUC2	28	22	3	4	57	0.428571	0.56	-1.30667	0.69057
LUSC	Lung Squamous Cell Carcinoma	Stage IV	MUC17	41	9	7	0	57	1	0.82	1.21951	0.582264
LUSC	Lung Squamous Cell Carcinoma	Stage IV	MUC21	0	50	1	6	57	0.142857	0	NA	0.122807
LUSC	Lung Squamous Cell Carcinoma	Stage IV	MUC4	0	50	0	7	57	0	0	NA	1
LUSC	Lung Squamous Cell Carcinoma	Stage IV	MUC13	0	50	0	7	57	0	0	NA	1
LUSC	Lung Squamous Cell Carcinoma	Stage IV	MUC6	0	50	1	6	57	0.142857	0	NA	0.122807
LUSC	Lung Squamous Cell Carcinoma	Stage IV	MUC20	0	50	0	7	57	0	0	NA	1
LUSC	Lung Squamous Cell Carcinoma	Stage II	MUC13	0	51	7	140	198	0.047619	0	NA	0.193826
LUSC	Lung Squamous Cell Carcinoma	Stage II	MUC20	0	51	0	147	198	0	0	NA	1
LUSC	Lung Squamous Cell Carcinoma	Stage II	MUC6	0	51	9	138	198	0.0612245	0	NA	0.115086
LUSC	Lung Squamous Cell Carcinoma	Stage II	MUC2	28	23	37	110	198	0.251701	0.54902	-2.18124	0.000220864
LUSC	Lung Squamous Cell Carcinoma	Stage II	MUC21	0	51	15	132	198	0.102041	0	NA	0.0131367
LUSC	Lung Squamous Cell Carcinoma	Stage II	MUC17	42	9	127	20	198	0.863946	0.823529	1.04908	0.494945
LUSC	Lung Squamous Cell Carcinoma	Stage II	MUC4	0	51	0	147	198	0	0	NA	1
LUSC	Lung Squamous Cell Carcinoma	Stage II	MUC7	50	1	127	20	198	0.863946	0.980392	-1.13478	0.0174379
LUSC	Lung Squamous Cell Carcinoma	Stage II	MUC12	0	51	0	147	198	0	0	NA	1
LUSC	Lung Squamous Cell Carcinoma	Stage II	MUCL1	16	35	14	133	198	0.0952381	0.313725	-3.29412	0.000463025
LUSC	Lung Squamous Cell Carcinoma	Stage II	MUC15	0	51	0	147	198	0	0	NA	1
LUSC	Lung Squamous Cell Carcinoma	Stage II	MUC5B	0	51	1	146	198	0.00680272	0	NA	1
LUSC	Lung Squamous Cell Carcinoma	Stage II	MUC1	0	51	0	147	198	0	0	NA	1
LUSC	Lung Squamous Cell Carcinoma	Stage II	MUC16	1	50	3	144	198	0.0204082	0.0196078	1.04082	1
LUSC	Lung Squamous Cell Carcinoma	Stage III	MUC2	28	23	25	53	129	0.320513	0.54902	-1.71294	0.0112105
LUSC	Lung Squamous Cell Carcinoma	Stage III	MUC21	0	51	5	73	129	0.0641026	0	NA	0.156057
LUSC	Lung Squamous Cell Carcinoma	Stage III	MUC17	42	9	63	15	129	0.807692	0.823529	-1.01961	1
LUSC	Lung Squamous Cell Carcinoma	Stage III	MUC4	0	51	0	78	129	0	0	NA	1
LUSC	Lung Squamous Cell Carcinoma	Stage III	MUC13	0	51	5	73	129	0.0641026	0	NA	0.156057
LUSC	Lung Squamous Cell Carcinoma	Stage III	MUC20	0	51	0	78	129	0	0	NA	1
LUSC	Lung Squamous Cell Carcinoma	Stage III	MUC6	0	51	6	72	129	0.0769231	0	NA	0.0805333
LUSC	Lung Squamous Cell Carcinoma	Stage III	MUC1	0	51	0	78	129	0	0	NA	1
LUSC	Lung Squamous Cell Carcinoma	Stage III	MUC16	1	50	4	74	129	0.0512821	0.0196078	2.61538	0.647584
LUSC	Lung Squamous Cell Carcinoma	Stage III	MUC7	50	1	60	18	129	0.769231	0.980392	-1.27451	0.000646776
LUSC	Lung Squamous Cell Carcinoma	Stage III	MUCL1	16	35	7	71	129	0.0897436	0.313725	-3.4958	0.00185523
LUSC	Lung Squamous Cell Carcinoma	Stage III	MUC12	0	51	3	75	129	0.0384615	0	NA	0.277253
LUSC	Lung Squamous Cell Carcinoma	Stage III	MUC5B	0	51	0	78	129	0	0	NA	1
LUSC	Lung Squamous Cell Carcinoma	Stage III	MUC15	0	51	1	77	129	0.0128205	0	NA	1
PAAD	Pancreas-Adenocarcinoma Ductal Type	Stage I	MUC4	0	4	0	12	16	0	0	NA	1
PAAD	Pancreas-Adenocarcinoma Ductal Type	Stage I	MUC17	1	3	1	11	16	0.0833333	0.25	-3	0.45
PAAD	Pancreas-Adenocarcinoma Ductal Type	Stage I	MUC21	1	3	2	10	16	0.166667	0.25	-1.5	1
PAAD	Pancreas-Adenocarcinoma Ductal Type	Stage I	MUC2	1	3	2	10	16	0.166667	0.25	-1.5	1
PAAD	Pancreas-Adenocarcinoma Ductal Type	Stage I	MUC6	0	4	0	12	16	0	0	NA	1
PAAD	Pancreas-Adenocarcinoma Ductal Type	Stage I	MUC20	0	4	0	12	16	0	0	NA	1
PAAD	Pancreas-Adenocarcinoma Ductal Type	Stage I	MUC13	0	4	0	12	16	0	0	NA	1
PAAD	Pancreas-Adenocarcinoma Ductal Type	Stage I	MUC16	0	4	0	12	16	0	0	NA	1
PAAD	Pancreas-Adenocarcinoma Ductal Type	Stage I	MUC1	0	4	0	12	16	0	0	NA	1
PAAD	Pancreas-Adenocarcinoma Ductal Type	Stage I	MUC15	1	3	1	11	16	0.0833333	0.25	-3	0.45
PAAD	Pancreas-Adenocarcinoma Ductal Type	Stage I	MUC5B	0	4	0	12	16	0	0	NA	1
PAAD	Pancreas-Adenocarcinoma Ductal Type	Stage I	MUCL1	3	1	8	4	16	0.666667	0.75	-1.125	1
PAAD	Pancreas-Adenocarcinoma Ductal Type	Stage I	MUC12	0	4	0	12	16	0	0	NA	1
PAAD	Pancreas-Adenocarcinoma Ductal Type	Stage I	MUC7	3	1	10	2	16	0.833333	0.75	1.11111	1
PAAD	Pancreas-Adenocarcinoma Ductal Type	Stage IV	MUC21	1	3	0	3	7	0	0.25	NA	1
PAAD	Pancreas-Adenocarcinoma Ductal Type	Stage IV	MUC17	1	3	0	3	7	0	0.25	NA	1
PAAD	Pancreas-Adenocarcinoma Ductal Type	Stage IV	MUC4	0	4	0	3	7	0	0	NA	1
PAAD	Pancreas-Adenocarcinoma Ductal Type	Stage IV	MUC2	1	3	0	3	7	0	0.25	NA	1
PAAD	Pancreas-Adenocarcinoma Ductal Type	Stage IV	MUC6	0	4	0	3	7	0	0	NA	1
PAAD	Pancreas-Adenocarcinoma Ductal Type	Stage IV	MUC20	0	4	0	3	7	0	0	NA	1
PAAD	Pancreas-Adenocarcinoma Ductal Type	Stage IV	MUC13	0	4	0	3	7	0	0	NA	1
PAAD	Pancreas-Adenocarcinoma Ductal Type	Stage IV	MUC1	0	4	0	3	7	0	0	NA	1
PAAD	Pancreas-Adenocarcinoma Ductal Type	Stage IV	MUC16	0	4	0	3	7	0	0	NA	1
PAAD	Pancreas-Adenocarcinoma Ductal Type	Stage IV	MUC12	0	4	0	3	7	0	0	NA	1
PAAD	Pancreas-Adenocarcinoma Ductal Type	Stage IV	MUCL1	3	1	0	3	7	0	0.75	NA	0.142857
PAAD	Pancreas-Adenocarcinoma Ductal Type	Stage IV	MUC15	1	3	0	3	7	0	0.25	NA	1
PAAD	Pancreas-Adenocarcinoma Ductal Type	Stage IV	MUC5B	0	4	0	3	7	0	0	NA	1
PAAD	Pancreas-Adenocarcinoma Ductal Type	Stage IV	MUC7	3	1	3	0	7	1	0.75	1.33333	1
PAAD	Pancreas-Adenocarcinoma Ductal Type	Stage II	MUC13	0	4	0	125	129	0	0	NA	1
PAAD	Pancreas-Adenocarcinoma Ductal Type	Stage II	MUC20	0	4	0	125	129	0	0	NA	1
PAAD	Pancreas-Adenocarcinoma Ductal Type	Stage II	MUC6	0	4	0	125	129	0	0	NA	1
PAAD	Pancreas-Adenocarcinoma Ductal Type	Stage II	MUC2	1	3	8	117	129	0.064	0.25	-3.90625	0.253857
PAAD	Pancreas-Adenocarcinoma Ductal Type	Stage II	MUC17	1	3	2	123	129	0.016	0.25	-15.625	0.0908545
PAAD	Pancreas-Adenocarcinoma Ductal Type	Stage II	MUC21	1	3	12	113	129	0.096	0.25	-2.60417	0.349623
PAAD	Pancreas-Adenocarcinoma Ductal Type	Stage II	MUC4	0	4	0	125	129	0	0	NA	1
PAAD	Pancreas-Adenocarcinoma Ductal Type	Stage II	MUC7	3	1	112	13	129	0.896	0.75	1.19467	0.37205
PAAD	Pancreas-Adenocarcinoma Ductal Type	Stage II	MUCL1	3	1	67	58	129	0.536	0.75	-1.39925	0.624678
PAAD	Pancreas-Adenocarcinoma Ductal Type	Stage II	MUC12	0	4	0	125	129	0	0	NA	1
PAAD	Pancreas-Adenocarcinoma Ductal Type	Stage II	MUC5B	0	4	0	125	129	0	0	NA	1
PAAD	Pancreas-Adenocarcinoma Ductal Type	Stage II	MUC15	1	3	7	118	129	0.056	0.25	-4.46429	0.228348
PAAD	Pancreas-Adenocarcinoma Ductal Type	Stage II	MUC1	0	4	0	125	129	0	0	NA	1
PAAD	Pancreas-Adenocarcinoma Ductal Type	Stage II	MUC16	0	4	1	124	129	0.008	0	NA	1
PAAD	Pancreas-Adenocarcinoma Ductal Type	Stage III	MUC6	0	4	0	3	7	0	0	NA	1
PAAD	Pancreas-Adenocarcinoma Ductal Type	Stage III	MUC20	0	4	0	3	7	0	0	NA	1
PAAD	Pancreas-Adenocarcinoma Ductal Type	Stage III	MUC13	0	4	0	3	7	0	0	NA	1
PAAD	Pancreas-Adenocarcinoma Ductal Type	Stage III	MUC4	0	4	0	3	7	0	0	NA	1
PAAD	Pancreas-Adenocarcinoma Ductal Type	Stage III	MUC21	1	3	1	2	7	0.333333	0.25	1.33333	1
PAAD	Pancreas-Adenocarcinoma Ductal Type	Stage III	MUC17	1	3	0	3	7	0	0.25	NA	1
PAAD	Pancreas-Adenocarcinoma Ductal Type	Stage III	MUC2	1	3	0	3	7	0	0.25	NA	1
PAAD	Pancreas-Adenocarcinoma Ductal Type	Stage III	MUC15	1	3	0	3	7	0	0.25	NA	1
PAAD	Pancreas-Adenocarcinoma Ductal Type	Stage III	MUC5B	0	4	0	3	7	0	0	NA	1
PAAD	Pancreas-Adenocarcinoma Ductal Type	Stage III	MUCL1	3	1	2	1	7	0.666667	0.75	-1.125	1
PAAD	Pancreas-Adenocarcinoma Ductal Type	Stage III	MUC12	0	4	0	3	7	0	0	NA	1
PAAD	Pancreas-Adenocarcinoma Ductal Type	Stage III	MUC7	3	1	2	1	7	0.666667	0.75	-1.125	1
PAAD	Pancreas-Adenocarcinoma Ductal Type	Stage III	MUC16	0	4	0	3	7	0	0	NA	1
PAAD	Pancreas-Adenocarcinoma Ductal Type	Stage III	MUC1	0	4	0	3	7	0	0	NA	1
PAAD	Pancreas-Colloid (mucinous non-cystic) Carcinoma	Stage II	MUC16	0	4	1	2	7	0.333333	0	NA	0.428571
PAAD	Pancreas-Colloid (mucinous non-cystic) Carcinoma	Stage II	MUC1	0	4	0	3	7	0	0	NA	1
PAAD	Pancreas-Colloid (mucinous non-cystic) Carcinoma	Stage II	MUC5B	0	4	0	3	7	0	0	NA	1
PAAD	Pancreas-Colloid (mucinous non-cystic) Carcinoma	Stage II	MUC15	1	3	0	3	7	0	0.25	NA	1
PAAD	Pancreas-Colloid (mucinous non-cystic) Carcinoma	Stage II	MUCL1	3	1	3	0	7	1	0.75	1.33333	1
PAAD	Pancreas-Colloid (mucinous non-cystic) Carcinoma	Stage II	MUC12	0	4	0	3	7	0	0	NA	1
PAAD	Pancreas-Colloid (mucinous non-cystic) Carcinoma	Stage II	MUC7	3	1	3	0	7	1	0.75	1.33333	1
PAAD	Pancreas-Colloid (mucinous non-cystic) Carcinoma	Stage II	MUC4	0	4	0	3	7	0	0	NA	1
PAAD	Pancreas-Colloid (mucinous non-cystic) Carcinoma	Stage II	MUC21	1	3	2	1	7	0.666667	0.25	2.66667	0.485714
PAAD	Pancreas-Colloid (mucinous non-cystic) Carcinoma	Stage II	MUC17	1	3	0	3	7	0	0.25	NA	1
PAAD	Pancreas-Colloid (mucinous non-cystic) Carcinoma	Stage II	MUC2	1	3	0	3	7	0	0.25	NA	1
PAAD	Pancreas-Colloid (mucinous non-cystic) Carcinoma	Stage II	MUC20	0	4	0	3	7	0	0	NA	1
PAAD	Pancreas-Colloid (mucinous non-cystic) Carcinoma	Stage II	MUC6	0	4	0	3	7	0	0	NA	1
PAAD	Pancreas-Colloid (mucinous non-cystic) Carcinoma	Stage II	MUC13	0	4	0	3	7	0	0	NA	1
PAAD	Pancreas-Colloid (mucinous non-cystic) Carcinoma	Stage I	MUC20	0	4	0	1	5	0	0	NA	1
PAAD	Pancreas-Colloid (mucinous non-cystic) Carcinoma	Stage I	MUC6	0	4	0	1	5	0	0	NA	1
PAAD	Pancreas-Colloid (mucinous non-cystic) Carcinoma	Stage I	MUC13	0	4	0	1	5	0	0	NA	1
PAAD	Pancreas-Colloid (mucinous non-cystic) Carcinoma	Stage I	MUC4	0	4	0	1	5	0	0	NA	1
PAAD	Pancreas-Colloid (mucinous non-cystic) Carcinoma	Stage I	MUC21	1	3	0	1	5	0	0.25	NA	1
PAAD	Pancreas-Colloid (mucinous non-cystic) Carcinoma	Stage I	MUC17	1	3	0	1	5	0	0.25	NA	1
PAAD	Pancreas-Colloid (mucinous non-cystic) Carcinoma	Stage I	MUC2	1	3	0	1	5	0	0.25	NA	1
PAAD	Pancreas-Colloid (mucinous non-cystic) Carcinoma	Stage I	MUC15	1	3	0	1	5	0	0.25	NA	1
PAAD	Pancreas-Colloid (mucinous non-cystic) Carcinoma	Stage I	MUC5B	0	4	0	1	5	0	0	NA	1
PAAD	Pancreas-Colloid (mucinous non-cystic) Carcinoma	Stage I	MUCL1	3	1	0	1	5	0	0.75	NA	0.4
PAAD	Pancreas-Colloid (mucinous non-cystic) Carcinoma	Stage I	MUC12	0	4	0	1	5	0	0	NA	1
PAAD	Pancreas-Colloid (mucinous non-cystic) Carcinoma	Stage I	MUC7	3	1	0	1	5	0	0.75	NA	0.4
PAAD	Pancreas-Colloid (mucinous non-cystic) Carcinoma	Stage I	MUC16	0	4	0	1	5	0	0	NA	1
PAAD	Pancreas-Colloid (mucinous non-cystic) Carcinoma	Stage I	MUC1	0	4	0	1	5	0	0	NA	1
PAAD	Pancreas-Undifferentiated Carcinoma	Stage II	MUC5B	0	4	1	0	5	1	0	NA	0.2
PAAD	Pancreas-Undifferentiated Carcinoma	Stage II	MUC15	1	3	0	1	5	0	0.25	NA	1
PAAD	Pancreas-Undifferentiated Carcinoma	Stage II	MUC12	0	4	0	1	5	0	0	NA	1
PAAD	Pancreas-Undifferentiated Carcinoma	Stage II	MUCL1	3	1	1	0	5	1	0.75	1.33333	1
PAAD	Pancreas-Undifferentiated Carcinoma	Stage II	MUC7	3	1	1	0	5	1	0.75	1.33333	1
PAAD	Pancreas-Undifferentiated Carcinoma	Stage II	MUC16	0	4	1	0	5	1	0	NA	0.2
PAAD	Pancreas-Undifferentiated Carcinoma	Stage II	MUC1	0	4	0	1	5	0	0	NA	1
PAAD	Pancreas-Undifferentiated Carcinoma	Stage II	MUC20	0	4	0	1	5	0	0	NA	1
PAAD	Pancreas-Undifferentiated Carcinoma	Stage II	MUC6	0	4	1	0	5	1	0	NA	0.2
PAAD	Pancreas-Undifferentiated Carcinoma	Stage II	MUC13	0	4	0	1	5	0	0	NA	1
PAAD	Pancreas-Undifferentiated Carcinoma	Stage II	MUC4	0	4	0	1	5	0	0	NA	1
PAAD	Pancreas-Undifferentiated Carcinoma	Stage II	MUC17	1	3	1	0	5	1	0.25	4	0.4
PAAD	Pancreas-Undifferentiated Carcinoma	Stage II	MUC21	1	3	1	0	5	1	0.25	4	0.4
PAAD	Pancreas-Undifferentiated Carcinoma	Stage II	MUC2	1	3	1	0	5	1	0.25	4	0.4
PAAD	Pancreas-Adenocarcinoma-Other Subtype	Stage II	MUC16	0	4	2	12	18	0.142857	0	NA	1
PAAD	Pancreas-Adenocarcinoma-Other Subtype	Stage II	MUC1	0	4	0	14	18	0	0	NA	1
PAAD	Pancreas-Adenocarcinoma-Other Subtype	Stage II	MUC15	1	3	3	11	18	0.214286	0.25	-1.16667	1
PAAD	Pancreas-Adenocarcinoma-Other Subtype	Stage II	MUC5B	0	4	0	14	18	0	0	NA	1
PAAD	Pancreas-Adenocarcinoma-Other Subtype	Stage II	MUCL1	3	1	9	5	18	0.642857	0.75	-1.16667	1
PAAD	Pancreas-Adenocarcinoma-Other Subtype	Stage II	MUC12	0	4	0	14	18	0	0	NA	1
PAAD	Pancreas-Adenocarcinoma-Other Subtype	Stage II	MUC7	3	1	11	3	18	0.785714	0.75	1.04762	1
PAAD	Pancreas-Adenocarcinoma-Other Subtype	Stage II	MUC4	0	4	0	14	18	0	0	NA	1
PAAD	Pancreas-Adenocarcinoma-Other Subtype	Stage II	MUC21	1	3	3	11	18	0.214286	0.25	-1.16667	1
PAAD	Pancreas-Adenocarcinoma-Other Subtype	Stage II	MUC17	1	3	2	12	18	0.142857	0.25	-1.75	1
PAAD	Pancreas-Adenocarcinoma-Other Subtype	Stage II	MUC2	1	3	2	12	18	0.142857	0.25	-1.75	1
PAAD	Pancreas-Adenocarcinoma-Other Subtype	Stage II	MUC6	0	4	0	14	18	0	0	NA	1
PAAD	Pancreas-Adenocarcinoma-Other Subtype	Stage II	MUC20	0	4	0	14	18	0	0	NA	1
PAAD	Pancreas-Adenocarcinoma-Other Subtype	Stage II	MUC13	0	4	0	14	18	0	0	NA	1
PAAD	Pancreas-Adenocarcinoma-Other Subtype	Stage IV	MUC7	3	1	1	0	5	1	0.75	1.33333	1
PAAD	Pancreas-Adenocarcinoma-Other Subtype	Stage IV	MUC12	0	4	0	1	5	0	0	NA	1
PAAD	Pancreas-Adenocarcinoma-Other Subtype	Stage IV	MUCL1	3	1	1	0	5	1	0.75	1.33333	1
PAAD	Pancreas-Adenocarcinoma-Other Subtype	Stage IV	MUC15	1	3	0	1	5	0	0.25	NA	1
PAAD	Pancreas-Adenocarcinoma-Other Subtype	Stage IV	MUC5B	0	4	0	1	5	0	0	NA	1
PAAD	Pancreas-Adenocarcinoma-Other Subtype	Stage IV	MUC1	0	4	0	1	5	0	0	NA	1
PAAD	Pancreas-Adenocarcinoma-Other Subtype	Stage IV	MUC16	0	4	0	1	5	0	0	NA	1
PAAD	Pancreas-Adenocarcinoma-Other Subtype	Stage IV	MUC13	0	4	0	1	5	0	0	NA	1
PAAD	Pancreas-Adenocarcinoma-Other Subtype	Stage IV	MUC20	0	4	0	1	5	0	0	NA	1
PAAD	Pancreas-Adenocarcinoma-Other Subtype	Stage IV	MUC6	0	4	0	1	5	0	0	NA	1
PAAD	Pancreas-Adenocarcinoma-Other Subtype	Stage IV	MUC2	1	3	0	1	5	0	0.25	NA	1
PAAD	Pancreas-Adenocarcinoma-Other Subtype	Stage IV	MUC17	1	3	0	1	5	0	0.25	NA	1
PAAD	Pancreas-Adenocarcinoma-Other Subtype	Stage IV	MUC21	1	3	0	1	5	0	0.25	NA	1
PAAD	Pancreas-Adenocarcinoma-Other Subtype	Stage IV	MUC4	0	4	0	1	5	0	0	NA	1
PAAD	Pancreas-Adenocarcinoma-Other Subtype	Stage I	MUC13	0	4	0	8	12	0	0	NA	1
PAAD	Pancreas-Adenocarcinoma-Other Subtype	Stage I	MUC6	0	4	0	8	12	0	0	NA	1
PAAD	Pancreas-Adenocarcinoma-Other Subtype	Stage I	MUC20	0	4	0	8	12	0	0	NA	1
PAAD	Pancreas-Adenocarcinoma-Other Subtype	Stage I	MUC2	1	3	7	1	12	0.875	0.25	3.5	0.0666667
PAAD	Pancreas-Adenocarcinoma-Other Subtype	Stage I	MUC17	1	3	5	3	12	0.625	0.25	2.5	0.545455
PAAD	Pancreas-Adenocarcinoma-Other Subtype	Stage I	MUC21	1	3	6	2	12	0.75	0.25	3	0.222222
PAAD	Pancreas-Adenocarcinoma-Other Subtype	Stage I	MUC4	0	4	0	8	12	0	0	NA	1
PAAD	Pancreas-Adenocarcinoma-Other Subtype	Stage I	MUC7	3	1	6	2	12	0.75	0.75	1	1
PAAD	Pancreas-Adenocarcinoma-Other Subtype	Stage I	MUC12	0	4	0	8	12	0	0	NA	1
PAAD	Pancreas-Adenocarcinoma-Other Subtype	Stage I	MUCL1	3	1	2	6	12	0.25	0.75	-3	0.222222
PAAD	Pancreas-Adenocarcinoma-Other Subtype	Stage I	MUC5B	0	4	0	8	12	0	0	NA	1
PAAD	Pancreas-Adenocarcinoma-Other Subtype	Stage I	MUC15	1	3	4	4	12	0.5	0.25	2	0.575758
PAAD	Pancreas-Adenocarcinoma-Other Subtype	Stage I	MUC1	0	4	0	8	12	0	0	NA	1
PAAD	Pancreas-Adenocarcinoma-Other Subtype	Stage I	MUC16	0	4	4	4	12	0.5	0	NA	0.208081
PAAD	[Discrepancy]	Stage III	MUC16	0	4	0	1	5	0	0	NA	1
PAAD	[Discrepancy]	Stage III	MUC1	0	4	0	1	5	0	0	NA	1
PAAD	[Discrepancy]	Stage III	MUC7	3	1	1	0	5	1	0.75	1.33333	1
PAAD	[Discrepancy]	Stage III	MUC15	1	3	0	1	5	0	0.25	NA	1
PAAD	[Discrepancy]	Stage III	MUC5B	0	4	0	1	5	0	0	NA	1
PAAD	[Discrepancy]	Stage III	MUC12	0	4	0	1	5	0	0	NA	1
PAAD	[Discrepancy]	Stage III	MUCL1	3	1	0	1	5	0	0.75	NA	0.4
PAAD	[Discrepancy]	Stage III	MUC2	1	3	0	1	5	0	0.25	NA	1
PAAD	[Discrepancy]	Stage III	MUC4	0	4	0	1	5	0	0	NA	1
PAAD	[Discrepancy]	Stage III	MUC17	1	3	0	1	5	0	0.25	NA	1
PAAD	[Discrepancy]	Stage III	MUC21	1	3	0	1	5	0	0.25	NA	1
PAAD	[Discrepancy]	Stage III	MUC13	0	4	0	1	5	0	0	NA	1
PAAD	[Discrepancy]	Stage III	MUC6	0	4	0	1	5	0	0	NA	1
PAAD	[Discrepancy]	Stage III	MUC20	0	4	0	1	5	0	0	NA	1
BRCA	E--	Stage II	MUC7	20	51	23	15	109	0.605263	0.28169	2.14868	0.00182272
BRCA	E--	Stage II	MUCL1	5	66	2	36	109	0.0526316	0.0704225	-1.33803	1
BRCA	E--	Stage II	MUC12	6	65	1	37	109	0.0263158	0.084507	-3.21127	0.417732
BRCA	E--	Stage II	MUC15	8	63	4	34	109	0.105263	0.112676	-1.07042	1
BRCA	E--	Stage II	MUC5B	1	70	0	38	109	0	0.0140845	NA	1
BRCA	E--	Stage II	MUC1	0	71	0	38	109	0	0	NA	1
BRCA	E--	Stage II	MUC16	0	71	1	37	109	0.0263158	0	NA	0.348624
BRCA	E--	Stage II	MUC13	10	61	9	29	109	0.236842	0.140845	1.68158	0.288989
BRCA	E--	Stage II	MUC6	1	70	3	35	109	0.0789474	0.0140845	5.60526	0.120931
BRCA	E--	Stage II	MUC20	0	71	0	38	109	0	0	NA	1
BRCA	E--	Stage II	MUC2	38	33	11	27	109	0.289474	0.535211	-1.84891	0.0161475
BRCA	E--	Stage II	MUC17	65	6	37	1	109	0.973684	0.915493	1.06356	0.417732
BRCA	E--	Stage II	MUC21	41	30	17	21	109	0.447368	0.577465	-1.2908	0.229499
BRCA	E--	Stage II	MUC4	0	71	0	38	109	0	0	NA	1
BRCA	E--	Stage III	MUC16	0	76	0	18	94	0	0	NA	1
BRCA	E--	Stage III	MUC1	0	76	0	18	94	0	0	NA	1
BRCA	E--	Stage III	MUC7	21	55	12	6	94	0.666667	0.276316	2.4127	0.00472997
BRCA	E--	Stage III	MUC5B	1	75	0	18	94	0	0.0131579	NA	1
BRCA	E--	Stage III	MUC15	8	68	2	16	94	0.111111	0.105263	1.05556	1
BRCA	E--	Stage III	MUCL1	5	71	1	17	94	0.0555556	0.0657895	-1.18421	1
BRCA	E--	Stage III	MUC12	7	69	4	14	94	0.222222	0.0921053	2.4127	0.21258
BRCA	E--	Stage III	MUC2	41	35	7	11	94	0.388889	0.539474	-1.38722	0.30037
BRCA	E--	Stage III	MUC4	0	76	1	17	94	0.0555556	0	NA	0.191489
BRCA	E--	Stage III	MUC17	69	7	14	4	94	0.777778	0.907895	-1.16729	0.21258
BRCA	E--	Stage III	MUC21	45	31	9	9	94	0.5	0.592105	-1.18421	0.597563
BRCA	E--	Stage III	MUC13	11	65	7	11	94	0.388889	0.144737	2.68687	0.0396491
BRCA	E--	Stage III	MUC6	1	75	2	16	94	0.111111	0.0131579	8.44444	0.0928352
BRCA	E--	Stage III	MUC20	0	76	0	18	94	0	0	NA	1
BRCA	E--	Stage I	MUC1	0	74	0	8	82	0	0	NA	1
BRCA	E--	Stage I	MUC16	0	74	0	8	82	0	0	NA	1
BRCA	E--	Stage I	MUC12	7	67	1	7	82	0.125	0.0945946	1.32143	0.577137
BRCA	E--	Stage I	MUCL1	5	69	0	8	82	0	0.0675676	NA	1
BRCA	E--	Stage I	MUC15	8	66	1	7	82	0.125	0.108108	1.15625	1
BRCA	E--	Stage I	MUC5B	1	73	0	8	82	0	0.0135135	NA	1
BRCA	E--	Stage I	MUC7	20	54	4	4	82	0.5	0.27027	1.85	0.223893
BRCA	E--	Stage I	MUC17	67	7	8	0	82	1	0.905405	1.10448	1
BRCA	E--	Stage I	MUC21	44	30	4	4	82	0.5	0.594595	-1.18919	0.712514
BRCA	E--	Stage I	MUC4	0	74	0	8	82	0	0	NA	1
BRCA	E--	Stage I	MUC2	41	33	3	5	82	0.375	0.554054	-1.47748	0.461806
BRCA	E--	Stage I	MUC6	1	73	1	7	82	0.125	0.0135135	9.25	0.186691
BRCA	E--	Stage I	MUC20	0	74	0	8	82	0	0	NA	1
BRCA	E--	Stage I	MUC13	11	63	4	4	82	0.5	0.148649	3.36364	0.0337137
BRCA	E--	Stage IV	MUC6	1	75	0	1	77	0	0.0131579	NA	1
BRCA	E--	Stage IV	MUC20	0	76	0	1	77	0	0	NA	1
BRCA	E--	Stage IV	MUC13	11	65	0	1	77	0	0.144737	NA	1
BRCA	E--	Stage IV	MUC17	69	7	1	0	77	1	0.907895	1.10145	1
BRCA	E--	Stage IV	MUC21	45	31	1	0	77	1	0.592105	1.68889	1
BRCA	E--	Stage IV	MUC4	0	76	0	1	77	0	0	NA	1
BRCA	E--	Stage IV	MUC2	41	35	0	1	77	0	0.539474	NA	0.467532
BRCA	E--	Stage IV	MUC12	7	69	0	1	77	0	0.0921053	NA	1
BRCA	E--	Stage IV	MUCL1	5	71	0	1	77	0	0.0657895	NA	1
BRCA	E--	Stage IV	MUC15	8	68	0	1	77	0	0.105263	NA	1
BRCA	E--	Stage IV	MUC5B	1	75	0	1	77	0	0.0131579	NA	1
BRCA	E--	Stage IV	MUC7	21	55	1	0	77	1	0.276316	3.61905	0.285714
BRCA	E--	Stage IV	MUC1	0	76	0	1	77	0	0	NA	1
BRCA	E--	Stage IV	MUC16	0	76	0	1	77	0	0	NA	1
BRCA	#NAME?	Stage II	MUC2	41	34	1	2	78	0.333333	0.546667	-1.64	0.592565
BRCA	#NAME?	Stage II	MUC21	45	30	1	2	78	0.333333	0.6	-1.8	0.564646
BRCA	#NAME?	Stage II	MUC17	68	7	3	0	78	1	0.906667	1.10294	1
BRCA	#NAME?	Stage II	MUC4	0	75	0	3	78	0	0	NA	1
BRCA	#NAME?	Stage II	MUC13	11	64	1	2	78	0.333333	0.146667	2.27273	0.398496
BRCA	#NAME?	Stage II	MUC6	1	74	0	3	78	0	0.0133333	NA	1
BRCA	#NAME?	Stage II	MUC20	0	75	0	3	78	0	0	NA	1
BRCA	#NAME?	Stage II	MUC1	0	75	0	3	78	0	0	NA	1
BRCA	#NAME?	Stage II	MUC16	0	75	0	3	78	0	0	NA	1
BRCA	#NAME?	Stage II	MUC7	21	54	2	1	78	0.666667	0.28	2.38095	0.206189
BRCA	#NAME?	Stage II	MUCL1	5	70	0	3	78	0	0.0666667	NA	1
BRCA	#NAME?	Stage II	MUC12	7	68	0	3	78	0	0.0933333	NA	1
BRCA	#NAME?	Stage II	MUC15	8	67	0	3	78	0	0.106667	NA	1
BRCA	#NAME?	Stage II	MUC5B	1	74	0	3	78	0	0.0133333	NA	1
BRCA	-P-	Stage III	MUC4	0	76	0	3	79	0	0	NA	1
BRCA	-P-	Stage III	MUC17	69	7	3	0	79	1	0.907895	1.10145	1
BRCA	-P-	Stage III	MUC21	45	31	3	0	79	1	0.592105	1.68889	0.27556
BRCA	-P-	Stage III	MUC2	41	35	1	2	79	0.333333	0.539474	-1.61842	0.59715
BRCA	-P-	Stage III	MUC6	1	75	1	2	79	0.333333	0.0131579	25.3333	0.0749757
BRCA	-P-	Stage III	MUC20	0	76	0	3	79	0	0	NA	1
BRCA	-P-	Stage III	MUC13	11	65	1	2	79	0.333333	0.144737	2.30303	0.394213
BRCA	-P-	Stage III	MUC16	0	76	0	3	79	0	0	NA	1
BRCA	-P-	Stage III	MUC1	0	76	0	3	79	0	0	NA	1
BRCA	-P-	Stage III	MUC15	8	68	0	3	79	0	0.105263	NA	1
BRCA	-P-	Stage III	MUC5B	1	75	0	3	79	0	0.0131579	NA	1
BRCA	-P-	Stage III	MUCL1	5	71	0	3	79	0	0.0657895	NA	1
BRCA	-P-	Stage III	MUC12	7	69	0	3	79	0	0.0921053	NA	1
BRCA	-P-	Stage III	MUC7	21	55	3	0	79	1	0.276316	3.61905	0.0255947
BRCA	-P-	Stage II	MUC1	0	76	0	4	80	0	0	NA	1
BRCA	-P-	Stage II	MUC16	0	76	0	4	80	0	0	NA	1
BRCA	-P-	Stage II	MUC12	7	69	1	3	80	0.25	0.0921053	2.71429	0.349518
BRCA	-P-	Stage II	MUCL1	5	71	2	2	80	0.5	0.0657895	7.6	0.0365318
BRCA	-P-	Stage II	MUC15	8	68	0	4	80	0	0.105263	NA	1
BRCA	-P-	Stage II	MUC5B	1	75	0	4	80	0	0.0131579	NA	1
BRCA	-P-	Stage II	MUC7	21	55	0	4	80	0	0.276316	NA	0.56835
BRCA	-P-	Stage II	MUC17	69	7	3	1	80	0.75	0.907895	-1.21053	0.349518
BRCA	-P-	Stage II	MUC21	45	31	2	2	80	0.5	0.592105	-1.18421	1
BRCA	-P-	Stage II	MUC4	0	76	0	4	80	0	0	NA	1
BRCA	-P-	Stage II	MUC2	41	35	1	3	80	0.25	0.539474	-2.15789	0.341467
BRCA	-P-	Stage II	MUC6	1	75	0	4	80	0	0.0131579	NA	1
BRCA	-P-	Stage II	MUC20	0	76	0	4	80	0	0	NA	1
BRCA	-P-	Stage II	MUC13	11	65	0	4	80	0	0.144737	NA	1
BRCA	-P-	Stage I	MUC1	0	76	0	1	77	0	0	NA	1
BRCA	-P-	Stage I	MUC16	0	76	0	1	77	0	0	NA	1
BRCA	-P-	Stage I	MUC7	21	55	1	0	77	1	0.276316	3.61905	0.285714
BRCA	-P-	Stage I	MUC12	7	69	0	1	77	0	0.0921053	NA	1
BRCA	-P-	Stage I	MUCL1	5	71	1	0	77	1	0.0657895	15.2	0.0779221
BRCA	-P-	Stage I	MUC15	8	68	0	1	77	0	0.105263	NA	1
BRCA	-P-	Stage I	MUC5B	1	75	0	1	77	0	0.0131579	NA	1
BRCA	-P-	Stage I	MUC2	41	35	0	1	77	0	0.539474	NA	0.467532
BRCA	-P-	Stage I	MUC17	69	7	1	0	77	1	0.907895	1.10145	1
BRCA	-P-	Stage I	MUC21	45	31	1	0	77	1	0.592105	1.68889	1
BRCA	-P-	Stage I	MUC4	0	76	0	1	77	0	0	NA	1
BRCA	-P-	Stage I	MUC13	11	65	0	1	77	0	0.144737	NA	1
BRCA	-P-	Stage I	MUC6	1	75	1	0	77	1	0.0131579	76	0.025974
BRCA	-P-	Stage I	MUC20	0	76	0	1	77	0	0	NA	1
BRCA	---	Stage II	MUC1	0	71	0	71	142	0	0	NA	1
BRCA	---	Stage II	MUC16	0	71	1	70	142	0.0140845	0	NA	1
BRCA	---	Stage II	MUC7	20	51	40	31	142	0.56338	0.28169	2	0.00116214
BRCA	---	Stage II	MUC12	7	64	6	65	142	0.084507	0.0985915	-1.16667	1
BRCA	---	Stage II	MUCL1	5	66	10	61	142	0.140845	0.0704225	2	0.274603
BRCA	---	Stage II	MUC5B	1	70	1	70	142	0.0140845	0.0140845	1	1
BRCA	---	Stage II	MUC15	8	63	1	70	142	0.0140845	0.112676	-8	0.0332327
BRCA	---	Stage II	MUC2	37	34	30	41	142	0.422535	0.521127	-1.23333	0.313167
BRCA	---	Stage II	MUC21	44	27	32	39	142	0.450704	0.619718	-1.375	0.0638179
BRCA	---	Stage II	MUC17	64	7	56	15	142	0.788732	0.901408	-1.14286	0.102972
BRCA	---	Stage II	MUC4	0	71	4	67	142	0.056338	0	NA	0.1197
BRCA	---	Stage II	MUC13	11	60	12	59	142	0.169014	0.15493	1.09091	1
BRCA	---	Stage II	MUC20	0	71	0	71	142	0	0	NA	1
BRCA	---	Stage II	MUC6	1	70	5	66	142	0.0704225	0.0140845	5	0.208706
BRCA	---	Stage III	MUC1	0	74	0	19	93	0	0	NA	1
BRCA	---	Stage III	MUC16	0	74	0	19	93	0	0	NA	1
BRCA	---	Stage III	MUC12	7	67	2	17	93	0.105263	0.0945946	1.11278	1
BRCA	---	Stage III	MUCL1	5	69	2	17	93	0.105263	0.0675676	1.55789	0.628467
BRCA	---	Stage III	MUC5B	1	73	0	19	93	0	0.0135135	NA	1
BRCA	---	Stage III	MUC15	8	66	2	17	93	0.105263	0.108108	-1.02703	1
BRCA	---	Stage III	MUC7	21	53	10	9	93	0.526316	0.283784	1.85464	0.0582847
BRCA	---	Stage III	MUC21	43	31	10	9	93	0.526316	0.581081	-1.10405	0.796089
BRCA	---	Stage III	MUC17	68	6	18	1	93	0.947368	0.918919	1.03096	1
BRCA	---	Stage III	MUC4	0	74	0	19	93	0	0	NA	1
BRCA	---	Stage III	MUC2	41	33	8	11	93	0.421053	0.554054	-1.31588	0.317408
BRCA	---	Stage III	MUC6	1	73	2	17	93	0.105263	0.0135135	7.78947	0.104981
BRCA	---	Stage III	MUC20	0	74	0	19	93	0	0	NA	1
BRCA	---	Stage III	MUC13	11	63	3	16	93	0.157895	0.148649	1.0622	1
BRCA	---	Stage IV	MUC6	1	75	0	2	78	0	0.0131579	NA	1
BRCA	---	Stage IV	MUC20	0	76	0	2	78	0	0	NA	1
BRCA	---	Stage IV	MUC13	11	65	2	0	78	1	0.144737	6.90909	0.025974
BRCA	---	Stage IV	MUC4	0	76	0	2	78	0	0	NA	1
BRCA	---	Stage IV	MUC21	45	31	1	1	78	0.5	0.592105	-1.18421	1
BRCA	---	Stage IV	MUC17	69	7	2	0	78	1	0.907895	1.10145	1
BRCA	---	Stage IV	MUC2	41	35	0	2	78	0	0.539474	NA	0.221778
BRCA	---	Stage IV	MUC5B	1	75	0	2	78	0	0.0131579	NA	1
BRCA	---	Stage IV	MUC15	8	68	0	2	78	0	0.105263	NA	1
BRCA	---	Stage IV	MUC12	7	69	0	2	78	0	0.0921053	NA	1
BRCA	---	Stage IV	MUCL1	5	71	0	2	78	0	0.0657895	NA	1
BRCA	---	Stage IV	MUC7	21	55	1	1	78	0.5	0.276316	1.80952	0.487179
BRCA	---	Stage IV	MUC16	0	76	0	2	78	0	0	NA	1
BRCA	---	Stage IV	MUC1	0	76	0	2	78	0	0	NA	1
BRCA	---	Stage I	MUC17	67	7	17	2	93	0.894737	0.905405	-1.01192	1
BRCA	---	Stage I	MUC21	43	31	11	8	93	0.578947	0.581081	-1.00369	1
BRCA	---	Stage I	MUC4	0	74	0	19	93	0	0	NA	1
BRCA	---	Stage I	MUC2	39	35	12	7	93	0.631579	0.527027	1.19838	0.450551
BRCA	---	Stage I	MUC20	0	74	0	19	93	0	0	NA	1
BRCA	---	Stage I	MUC6	1	73	1	18	93	0.0526316	0.0135135	3.89474	0.36863
BRCA	---	Stage I	MUC13	10	64	2	17	93	0.105263	0.135135	-1.28378	1
BRCA	---	Stage I	MUC1	0	74	0	19	93	0	0	NA	1
BRCA	---	Stage I	MUC16	0	74	0	19	93	0	0	NA	1
BRCA	---	Stage I	MUC12	6	68	1	18	93	0.0526316	0.0810811	-1.54054	1
BRCA	---	Stage I	MUCL1	5	69	0	19	93	0	0.0675676	NA	0.579347
BRCA	---	Stage I	MUC5B	1	73	0	19	93	0	0.0135135	NA	1
BRCA	---	Stage I	MUC15	8	66	0	19	93	0	0.108108	NA	0.19994
BRCA	---	Stage I	MUC7	20	54	11	8	93	0.578947	0.27027	2.14211	0.0150227
BRCA	EPH	Stage III	MUC17	63	7	24	6	100	0.8	0.9	-1.125	0.201265
BRCA	EPH	Stage III	MUC21	43	27	9	21	100	0.3	0.614286	-2.04762	0.00475713
BRCA	EPH	Stage III	MUC4	0	70	0	30	100	0	0	NA	1
BRCA	EPH	Stage III	MUC2	39	31	7	23	100	0.233333	0.557143	-2.38776	0.00411027
BRCA	EPH	Stage III	MUC6	1	69	4	26	100	0.133333	0.0142857	9.33333	0.0273731
BRCA	EPH	Stage III	MUC20	0	70	0	30	100	0	0	NA	1
BRCA	EPH	Stage III	MUC13	10	60	6	24	100	0.2	0.142857	1.4	0.554248
BRCA	EPH	Stage III	MUC1	0	70	0	30	100	0	0	NA	1
BRCA	EPH	Stage III	MUC16	0	70	0	30	100	0	0	NA	1
BRCA	EPH	Stage III	MUCL1	5	65	1	29	100	0.0333333	0.0714286	-2.14286	0.66541
BRCA	EPH	Stage III	MUC12	7	63	3	27	100	0.1	0.1	1	1
BRCA	EPH	Stage III	MUC5B	1	69	0	30	100	0	0.0142857	NA	1
BRCA	EPH	Stage III	MUC15	8	62	2	28	100	0.0666667	0.114286	-1.71429	0.718837
BRCA	EPH	Stage III	MUC7	19	51	20	10	100	0.666667	0.271429	2.45614	0.000308409
BRCA	EPH	Stage II	MUC13	11	57	14	43	125	0.245614	0.161765	1.51834	0.268525
BRCA	EPH	Stage II	MUC6	1	67	1	56	125	0.0175439	0.0147059	1.19298	1
BRCA	EPH	Stage II	MUC20	0	68	0	57	125	0	0	NA	1
BRCA	EPH	Stage II	MUC2	39	29	12	45	125	0.210526	0.573529	-2.72426	4.94621e-05
BRCA	EPH	Stage II	MUC21	40	28	26	31	125	0.45614	0.588235	-1.28959	0.154177
BRCA	EPH	Stage II	MUC17	62	6	45	12	125	0.789474	0.911765	-1.1549	0.0728773
BRCA	EPH	Stage II	MUC4	0	68	0	57	125	0	0	NA	1
BRCA	EPH	Stage II	MUC7	19	49	36	21	125	0.631579	0.279412	2.26039	0.000125667
BRCA	EPH	Stage II	MUCL1	5	63	0	57	125	0	0.0735294	NA	0.0622997
BRCA	EPH	Stage II	MUC12	5	63	7	50	125	0.122807	0.0735294	1.67018	0.378344
BRCA	EPH	Stage II	MUC5B	1	67	0	57	125	0	0.0147059	NA	1
BRCA	EPH	Stage II	MUC15	7	61	7	50	125	0.122807	0.102941	1.19298	0.781021
BRCA	EPH	Stage II	MUC1	0	68	0	57	125	0	0	NA	1
BRCA	EPH	Stage II	MUC16	0	68	0	57	125	0	0	NA	1
BRCA	EPH	Stage IV	MUC13	11	65	0	1	77	0	0.144737	NA	1
BRCA	EPH	Stage IV	MUC6	1	75	0	1	77	0	0.0131579	NA	1
BRCA	EPH	Stage IV	MUC20	0	76	0	1	77	0	0	NA	1
BRCA	EPH	Stage IV	MUC2	41	35	0	1	77	0	0.539474	NA	0.467532
BRCA	EPH	Stage IV	MUC4	0	76	0	1	77	0	0	NA	1
BRCA	EPH	Stage IV	MUC17	69	7	1	0	77	1	0.907895	1.10145	1
BRCA	EPH	Stage IV	MUC21	45	31	0	1	77	0	0.592105	NA	0.415584
BRCA	EPH	Stage IV	MUC7	21	55	1	0	77	1	0.276316	3.61905	0.285714
BRCA	EPH	Stage IV	MUC15	8	68	1	0	77	1	0.105263	9.5	0.116883
BRCA	EPH	Stage IV	MUC5B	1	75	0	1	77	0	0.0131579	NA	1
BRCA	EPH	Stage IV	MUCL1	5	71	0	1	77	0	0.0657895	NA	1
BRCA	EPH	Stage IV	MUC12	7	69	1	0	77	1	0.0921053	10.8571	0.103896
BRCA	EPH	Stage IV	MUC16	0	76	0	1	77	0	0	NA	1
BRCA	EPH	Stage IV	MUC1	0	76	0	1	77	0	0	NA	1
BRCA	EPH	Stage I	MUC16	0	75	0	11	86	0	0	NA	1
BRCA	EPH	Stage I	MUC1	0	75	0	11	86	0	0	NA	1
BRCA	EPH	Stage I	MUC15	8	67	1	10	86	0.0909091	0.106667	-1.17333	1
BRCA	EPH	Stage I	MUC5B	1	74	0	11	86	0	0.0133333	NA	1
BRCA	EPH	Stage I	MUC12	6	69	0	11	86	0	0.08	NA	1
BRCA	EPH	Stage I	MUCL1	5	70	0	11	86	0	0.0666667	NA	1
BRCA	EPH	Stage I	MUC7	21	54	7	4	86	0.636364	0.28	2.27273	0.03426
BRCA	EPH	Stage I	MUC4	0	75	0	11	86	0	0	NA	1
BRCA	EPH	Stage I	MUC17	68	7	10	1	86	0.909091	0.906667	1.00267	1
BRCA	EPH	Stage I	MUC21	44	31	3	8	86	0.272727	0.586667	-2.15111	0.0603983
BRCA	EPH	Stage I	MUC2	40	35	2	9	86	0.181818	0.533333	-2.93333	0.0495868
BRCA	EPH	Stage I	MUC6	1	74	0	11	86	0	0.0133333	NA	1
BRCA	EPH	Stage I	MUC20	0	75	0	11	86	0	0	NA	1
BRCA	EPH	Stage I	MUC13	10	65	1	10	86	0.0909091	0.133333	-1.46667	1
BRCA	EPH	Stage	MUC21	45	31	1	0	77	1	0.592105	1.68889	1
BRCA	EPH	Stage	MUC17	69	7	1	0	77	1	0.907895	1.10145	1
BRCA	EPH	Stage	MUC4	0	76	0	1	77	0	0	NA	1
BRCA	EPH	Stage	MUC2	41	35	0	1	77	0	0.539474	NA	0.467532
BRCA	EPH	Stage	MUC6	1	75	1	0	77	1	0.0131579	76	0.025974
BRCA	EPH	Stage	MUC20	0	76	0	1	77	0	0	NA	1
BRCA	EPH	Stage	MUC13	11	65	0	1	77	0	0.144737	NA	1
BRCA	EPH	Stage	MUC1	0	76	0	1	77	0	0	NA	1
BRCA	EPH	Stage	MUC16	0	76	0	1	77	0	0	NA	1
BRCA	EPH	Stage	MUCL1	5	71	0	1	77	0	0.0657895	NA	1
BRCA	EPH	Stage	MUC12	7	69	1	0	77	1	0.0921053	10.8571	0.103896
BRCA	EPH	Stage	MUC15	8	68	0	1	77	0	0.105263	NA	1
BRCA	EPH	Stage	MUC5B	1	75	0	1	77	0	0.0131579	NA	1
BRCA	EPH	Stage	MUC7	21	55	1	0	77	1	0.276316	3.61905	0.285714
BRCA	#NAME?	Stage II	MUC13	11	61	6	17	95	0.26087	0.152778	1.70751	0.347243
BRCA	#NAME?	Stage II	MUC20	0	72	0	23	95	0	0	NA	1
BRCA	#NAME?	Stage II	MUC6	1	71	2	21	95	0.0869565	0.0138889	6.26087	0.144399
BRCA	#NAME?	Stage II	MUC2	38	34	9	14	95	0.391304	0.527778	-1.34877	0.33902
BRCA	#NAME?	Stage II	MUC17	66	6	23	0	95	1	0.916667	1.09091	0.330245
BRCA	#NAME?	Stage II	MUC21	43	29	11	12	95	0.478261	0.597222	-1.24874	0.342573
BRCA	#NAME?	Stage II	MUC4	0	72	0	23	95	0	0	NA	1
BRCA	#NAME?	Stage II	MUC7	20	52	10	13	95	0.434783	0.277778	1.56522	0.199346
BRCA	#NAME?	Stage II	MUC12	7	65	0	23	95	0	0.0972222	NA	0.189568
BRCA	#NAME?	Stage II	MUCL1	5	67	0	23	95	0	0.0694444	NA	0.331192
BRCA	#NAME?	Stage II	MUC15	8	64	2	21	95	0.0869565	0.111111	-1.27778	1
BRCA	#NAME?	Stage II	MUC5B	1	71	1	22	95	0.0434783	0.0138889	3.13043	0.427548
BRCA	#NAME?	Stage II	MUC1	0	72	0	23	95	0	0	NA	1
BRCA	#NAME?	Stage II	MUC16	0	72	0	23	95	0	0	NA	1
BRCA	#NAME?	Stage III	MUC13	11	65	3	7	86	0.3	0.144737	2.07273	0.35588
BRCA	#NAME?	Stage III	MUC20	0	76	0	10	86	0	0	NA	1
BRCA	#NAME?	Stage III	MUC6	1	75	0	10	86	0	0.0131579	NA	1
BRCA	#NAME?	Stage III	MUC2	41	35	1	9	86	0.1	0.539474	-5.39474	0.015066
BRCA	#NAME?	Stage III	MUC4	0	76	0	10	86	0	0	NA	1
BRCA	#NAME?	Stage III	MUC21	45	31	0	10	86	0	0.592105	NA	0.000316615
BRCA	#NAME?	Stage III	MUC17	69	7	7	3	86	0.7	0.907895	-1.29699	0.0884484
BRCA	#NAME?	Stage III	MUC7	21	55	4	6	86	0.4	0.276316	1.44762	0.46712
BRCA	#NAME?	Stage III	MUC15	8	68	0	10	86	0	0.105263	NA	0.587981
BRCA	#NAME?	Stage III	MUC5B	1	75	0	10	86	0	0.0131579	NA	1
BRCA	#NAME?	Stage III	MUCL1	5	71	0	10	86	0	0.0657895	NA	1
BRCA	#NAME?	Stage III	MUC12	7	69	1	9	86	0.1	0.0921053	1.08571	1
BRCA	#NAME?	Stage III	MUC16	0	76	0	10	86	0	0	NA	1
BRCA	#NAME?	Stage III	MUC1	0	76	0	10	86	0	0	NA	1
BRCA	#NAME?	Stage IV	MUC17	69	7	0	1	77	0	0.907895	NA	0.103896
BRCA	#NAME?	Stage IV	MUC21	45	31	0	1	77	0	0.592105	NA	0.415584
BRCA	#NAME?	Stage IV	MUC4	0	76	0	1	77	0	0	NA	1
BRCA	#NAME?	Stage IV	MUC2	41	35	0	1	77	0	0.539474	NA	0.467532
BRCA	#NAME?	Stage IV	MUC6	1	75	0	1	77	0	0.0131579	NA	1
BRCA	#NAME?	Stage IV	MUC20	0	76	0	1	77	0	0	NA	1
BRCA	#NAME?	Stage IV	MUC13	11	65	0	1	77	0	0.144737	NA	1
BRCA	#NAME?	Stage IV	MUC1	0	76	0	1	77	0	0	NA	1
BRCA	#NAME?	Stage IV	MUC16	0	76	0	1	77	0	0	NA	1
BRCA	#NAME?	Stage IV	MUCL1	5	71	0	1	77	0	0.0657895	NA	1
BRCA	#NAME?	Stage IV	MUC12	7	69	0	1	77	0	0.0921053	NA	1
BRCA	#NAME?	Stage IV	MUC15	8	68	0	1	77	0	0.105263	NA	1
BRCA	#NAME?	Stage IV	MUC5B	1	75	0	1	77	0	0.0131579	NA	1
BRCA	#NAME?	Stage IV	MUC7	21	55	1	0	77	1	0.276316	3.61905	0.285714
BRCA	#NAME?	Stage I	MUC16	0	76	0	2	78	0	0	NA	1
BRCA	#NAME?	Stage I	MUC1	0	76	0	2	78	0	0	NA	1
BRCA	#NAME?	Stage I	MUC5B	1	75	0	2	78	0	0.0131579	NA	1
BRCA	#NAME?	Stage I	MUC15	8	68	0	2	78	0	0.105263	NA	1
BRCA	#NAME?	Stage I	MUCL1	5	71	0	2	78	0	0.0657895	NA	1
BRCA	#NAME?	Stage I	MUC12	7	69	0	2	78	0	0.0921053	NA	1
BRCA	#NAME?	Stage I	MUC7	21	55	1	1	78	0.5	0.276316	1.80952	0.487179
BRCA	#NAME?	Stage I	MUC4	0	76	0	2	78	0	0	NA	1
BRCA	#NAME?	Stage I	MUC17	69	7	2	0	78	1	0.907895	1.10145	1
BRCA	#NAME?	Stage I	MUC21	45	31	0	2	78	0	0.592105	NA	0.175824
BRCA	#NAME?	Stage I	MUC2	41	35	0	2	78	0	0.539474	NA	0.221778
BRCA	#NAME?	Stage I	MUC20	0	76	0	2	78	0	0	NA	1
BRCA	#NAME?	Stage I	MUC6	1	75	0	2	78	0	0.0131579	NA	1
BRCA	#NAME?	Stage I	MUC13	11	65	0	2	78	0	0.144737	NA	1
BRCA	E-H	Stage IV	MUC20	0	76	0	1	77	0	0	NA	1
BRCA	E-H	Stage IV	MUC6	1	75	0	1	77	0	0.0131579	NA	1
BRCA	E-H	Stage IV	MUC13	11	65	1	0	77	1	0.144737	6.90909	0.155844
BRCA	E-H	Stage IV	MUC4	0	76	0	1	77	0	0	NA	1
BRCA	E-H	Stage IV	MUC21	45	31	1	0	77	1	0.592105	1.68889	1
BRCA	E-H	Stage IV	MUC17	69	7	1	0	77	1	0.907895	1.10145	1
BRCA	E-H	Stage IV	MUC2	41	35	0	1	77	0	0.539474	NA	0.467532
BRCA	E-H	Stage IV	MUC5B	1	75	0	1	77	0	0.0131579	NA	1
BRCA	E-H	Stage IV	MUC15	8	68	0	1	77	0	0.105263	NA	1
BRCA	E-H	Stage IV	MUC12	7	69	0	1	77	0	0.0921053	NA	1
BRCA	E-H	Stage IV	MUCL1	5	71	1	0	77	1	0.0657895	15.2	0.0779221
BRCA	E-H	Stage IV	MUC7	21	55	0	1	77	0	0.276316	NA	1
BRCA	E-H	Stage IV	MUC16	0	76	0	1	77	0	0	NA	1
BRCA	E-H	Stage IV	MUC1	0	76	0	1	77	0	0	NA	1
BRCA	E-H	Stage I	MUC4	0	75	0	5	80	0	0	NA	1
BRCA	E-H	Stage I	MUC17	68	7	5	0	80	1	0.906667	1.10294	1
BRCA	E-H	Stage I	MUC21	45	30	3	2	80	0.6	0.6	1	1
BRCA	E-H	Stage I	MUC2	40	35	2	3	80	0.4	0.533333	-1.33333	0.664291
BRCA	E-H	Stage I	MUC20	0	75	0	5	80	0	0	NA	1
BRCA	E-H	Stage I	MUC6	1	74	1	4	80	0.2	0.0133333	15	0.121835
BRCA	E-H	Stage I	MUC13	11	64	0	5	80	0	0.146667	NA	1
BRCA	E-H	Stage I	MUC16	0	75	0	5	80	0	0	NA	1
BRCA	E-H	Stage I	MUC1	0	75	0	5	80	0	0	NA	1
BRCA	E-H	Stage I	MUC5B	1	74	0	5	80	0	0.0133333	NA	1
BRCA	E-H	Stage I	MUC15	8	67	0	5	80	0	0.106667	NA	1
BRCA	E-H	Stage I	MUCL1	5	70	0	5	80	0	0.0666667	NA	1
BRCA	E-H	Stage I	MUC12	6	69	0	5	80	0	0.08	NA	1
BRCA	E-H	Stage I	MUC7	21	54	4	1	80	0.8	0.28	2.85714	0.0311514
BRCA	E-H	Stage III	MUC15	8	68	0	3	79	0	0.105263	NA	1
BRCA	E-H	Stage III	MUC5B	1	75	0	3	79	0	0.0131579	NA	1
BRCA	E-H	Stage III	MUCL1	5	71	0	3	79	0	0.0657895	NA	1
BRCA	E-H	Stage III	MUC12	7	69	1	2	79	0.333333	0.0921053	3.61905	0.277242
BRCA	E-H	Stage III	MUC7	21	55	3	0	79	1	0.276316	3.61905	0.0255947
BRCA	E-H	Stage III	MUC16	0	76	0	3	79	0	0	NA	1
BRCA	E-H	Stage III	MUC1	0	76	0	3	79	0	0	NA	1
BRCA	E-H	Stage III	MUC6	1	75	0	3	79	0	0.0131579	NA	1
BRCA	E-H	Stage III	MUC20	0	76	0	3	79	0	0	NA	1
BRCA	E-H	Stage III	MUC13	11	65	2	1	79	0.666667	0.144737	4.60606	0.0687161
BRCA	E-H	Stage III	MUC4	0	76	0	3	79	0	0	NA	1
BRCA	E-H	Stage III	MUC17	69	7	3	0	79	1	0.907895	1.10145	1
BRCA	E-H	Stage III	MUC21	45	31	2	1	79	0.666667	0.592105	1.12593	1
BRCA	E-H	Stage III	MUC2	41	35	0	3	79	0	0.539474	NA	0.106678
BRCA	E-H	Stage II	MUC2	40	35	1	13	89	0.0714286	0.533333	-7.46667	0.00121497
BRCA	E-H	Stage II	MUC17	68	7	12	2	89	0.857143	0.906667	-1.05778	0.628407
BRCA	E-H	Stage II	MUC21	45	30	5	9	89	0.357143	0.6	-1.68	0.141443
BRCA	E-H	Stage II	MUC4	0	75	0	14	89	0	0	NA	1
BRCA	E-H	Stage II	MUC13	11	64	4	10	89	0.285714	0.146667	1.94805	0.243275
BRCA	E-H	Stage II	MUC20	0	75	0	14	89	0	0	NA	1
BRCA	E-H	Stage II	MUC6	1	74	3	11	89	0.214286	0.0133333	16.0714	0.011591
BRCA	E-H	Stage II	MUC1	0	75	0	14	89	0	0	NA	1
BRCA	E-H	Stage II	MUC16	0	75	1	13	89	0.0714286	0	NA	0.157303
BRCA	E-H	Stage II	MUC7	21	54	10	4	89	0.714286	0.28	2.55102	0.00416874
BRCA	E-H	Stage II	MUCL1	5	70	0	14	89	0	0.0666667	NA	1
BRCA	E-H	Stage II	MUC12	7	68	2	12	89	0.142857	0.0933333	1.53061	0.628407
BRCA	E-H	Stage II	MUC5B	1	74	0	14	89	0	0.0133333	NA	1
BRCA	E-H	Stage II	MUC15	8	67	3	11	89	0.214286	0.106667	2.00893	0.369265
BRCA	EP-	Stage	MUC13	11	65	2	3	81	0.4	0.144737	2.76364	0.179944
BRCA	EP-	Stage	MUC20	0	76	0	5	81	0	0	NA	1
BRCA	EP-	Stage	MUC6	1	75	0	5	81	0	0.0131579	NA	1
BRCA	EP-	Stage	MUC2	41	35	1	4	81	0.2	0.539474	-2.69737	0.190502
BRCA	EP-	Stage	MUC21	45	31	2	3	81	0.4	0.592105	-1.48026	0.644963
BRCA	EP-	Stage	MUC17	69	7	4	1	81	0.8	0.907895	-1.13487	0.413763
BRCA	EP-	Stage	MUC4	0	76	0	5	81	0	0	NA	1
BRCA	EP-	Stage	MUC7	21	55	3	2	81	0.6	0.276316	2.17143	0.151376
BRCA	EP-	Stage	MUCL1	5	71	0	5	81	0	0.0657895	NA	1
BRCA	EP-	Stage	MUC12	7	69	1	4	81	0.2	0.0921053	2.17143	0.413763
BRCA	EP-	Stage	MUC5B	1	75	0	5	81	0	0.0131579	NA	1
BRCA	EP-	Stage	MUC15	8	68	0	5	81	0	0.105263	NA	1
BRCA	EP-	Stage	MUC1	0	76	0	5	81	0	0	NA	1
BRCA	EP-	Stage	MUC16	0	76	0	5	81	0	0	NA	1
BRCA	EP-	Stage II	MUC16	0	76	7	178	261	0.0378378	0	NA	0.110566
BRCA	EP-	Stage II	MUC1	0	76	0	185	261	0	0	NA	1
BRCA	EP-	Stage II	MUC7	21	55	104	81	261	0.562162	0.276316	2.03449	3.61482e-05
BRCA	EP-	Stage II	MUC5B	1	75	0	185	261	0	0.0131579	NA	0.291188
BRCA	EP-	Stage II	MUC15	8	68	21	164	261	0.113514	0.105263	1.07838	1
BRCA	EP-	Stage II	MUC12	7	69	16	169	261	0.0864865	0.0921053	-1.06497	1
BRCA	EP-	Stage II	MUCL1	5	71	4	181	261	0.0216216	0.0657895	-3.04276	0.127269
BRCA	EP-	Stage II	MUC2	41	35	50	135	261	0.27027	0.539474	-1.99605	5.43973e-05
BRCA	EP-	Stage II	MUC4	0	76	7	178	261	0.0378378	0	NA	0.110566
BRCA	EP-	Stage II	MUC21	45	31	106	79	261	0.572973	0.592105	-1.03339	0.890338
BRCA	EP-	Stage II	MUC17	69	7	167	18	261	0.902703	0.907895	-1.00575	1
BRCA	EP-	Stage II	MUC13	11	65	44	141	261	0.237838	0.144737	1.64324	0.0984001
BRCA	EP-	Stage II	MUC20	0	76	0	185	261	0	0	NA	1
BRCA	EP-	Stage II	MUC6	1	75	8	177	261	0.0432432	0.0131579	3.28649	0.454781
BRCA	EP-	Stage III	MUC2	41	35	20	55	151	0.266667	0.539474	-2.02303	0.000864788
BRCA	EP-	Stage III	MUC17	69	7	68	7	151	0.906667	0.907895	-1.00135	1
BRCA	EP-	Stage III	MUC21	45	31	40	35	151	0.533333	0.592105	-1.1102	0.513596
BRCA	EP-	Stage III	MUC4	0	76	2	73	151	0.0266667	0	NA	0.245033
BRCA	EP-	Stage III	MUC13	11	65	18	57	151	0.24	0.144737	1.65818	0.152976
BRCA	EP-	Stage III	MUC20	0	76	0	75	151	0	0	NA	1
BRCA	EP-	Stage III	MUC6	1	75	2	73	151	0.0266667	0.0131579	2.02667	0.619983
BRCA	EP-	Stage III	MUC1	0	76	0	75	151	0	0	NA	1
BRCA	EP-	Stage III	MUC16	0	76	1	74	151	0.0133333	0	NA	0.496689
BRCA	EP-	Stage III	MUC7	21	55	45	30	151	0.6	0.276316	2.17143	7.65743e-05
BRCA	EP-	Stage III	MUCL1	5	71	1	74	151	0.0133333	0.0657895	-4.93421	0.209375
BRCA	EP-	Stage III	MUC12	7	69	2	73	151	0.0266667	0.0921053	-3.45395	0.166521
BRCA	EP-	Stage III	MUC15	8	68	8	67	151	0.106667	0.105263	1.01333	1
BRCA	EP-	Stage III	MUC5B	1	75	0	75	151	0	0.0131579	NA	1
BRCA	EP-	Stage IV	MUC16	0	75	0	3	78	0	0	NA	1
BRCA	EP-	Stage IV	MUC1	0	75	0	3	78	0	0	NA	1
BRCA	EP-	Stage IV	MUC15	8	67	0	3	78	0	0.106667	NA	1
BRCA	EP-	Stage IV	MUC5B	1	74	0	3	78	0	0.0133333	NA	1
BRCA	EP-	Stage IV	MUCL1	5	70	0	3	78	0	0.0666667	NA	1
BRCA	EP-	Stage IV	MUC12	7	68	0	3	78	0	0.0933333	NA	1
BRCA	EP-	Stage IV	MUC7	21	54	1	2	78	0.333333	0.28	1.19048	1
BRCA	EP-	Stage IV	MUC4	0	75	0	3	78	0	0	NA	1
BRCA	EP-	Stage IV	MUC17	68	7	3	0	78	1	0.906667	1.10294	1
BRCA	EP-	Stage IV	MUC21	44	31	2	1	78	0.666667	0.586667	1.13636	1
BRCA	EP-	Stage IV	MUC2	41	34	0	3	78	0	0.546667	NA	0.102135
BRCA	EP-	Stage IV	MUC20	0	75	0	3	78	0	0	NA	1
BRCA	EP-	Stage IV	MUC6	1	74	0	3	78	0	0.0133333	NA	1
BRCA	EP-	Stage IV	MUC13	11	64	0	3	78	0	0.146667	NA	1
BRCA	EP-	Stage I	MUC13	9	62	18	52	141	0.257143	0.126761	2.02857	0.0563893
BRCA	EP-	Stage I	MUC6	1	70	3	67	141	0.0428571	0.0140845	3.04286	0.366039
BRCA	EP-	Stage I	MUC20	0	71	0	70	141	0	0	NA	1
BRCA	EP-	Stage I	MUC2	37	34	15	55	141	0.214286	0.521127	-2.43192	0.0002202
BRCA	EP-	Stage I	MUC17	64	7	60	10	141	0.857143	0.901408	-1.05164	0.450078
BRCA	EP-	Stage I	MUC21	40	31	33	37	141	0.471429	0.56338	-1.19505	0.313745
BRCA	EP-	Stage I	MUC4	0	71	1	69	141	0.0142857	0	NA	0.496454
BRCA	EP-	Stage I	MUC7	20	51	39	31	141	0.557143	0.28169	1.97786	0.00116214
BRCA	EP-	Stage I	MUCL1	5	66	2	68	141	0.0285714	0.0704225	-2.46479	0.441235
BRCA	EP-	Stage I	MUC12	6	65	8	62	141	0.114286	0.084507	1.35238	0.586397
BRCA	EP-	Stage I	MUC5B	1	70	0	70	141	0	0.0140845	NA	1
BRCA	EP-	Stage I	MUC15	8	63	7	63	141	0.1	0.112676	-1.12676	1
BRCA	EP-	Stage I	MUC1	0	71	0	70	141	0	0	NA	1
BRCA	EP-	Stage I	MUC16	0	71	2	68	141	0.0285714	0	NA	0.244681
OV	Serous Cystadenocarcinoma	Stage II	MUC16	0	0	0	21	21	0	NA	NA	1
OV	Serous Cystadenocarcinoma	Stage II	MUC1	0	0	0	21	21	0	NA	NA	1
OV	Serous Cystadenocarcinoma	Stage II	MUC5B	0	0	0	21	21	0	NA	NA	1
OV	Serous Cystadenocarcinoma	Stage II	MUC15	0	0	0	21	21	0	NA	NA	1
OV	Serous Cystadenocarcinoma	Stage II	MUC12	0	0	4	17	21	0.190476	NA	NA	1
OV	Serous Cystadenocarcinoma	Stage II	MUCL1	0	0	12	9	21	0.571429	NA	NA	1
OV	Serous Cystadenocarcinoma	Stage II	MUC7	0	0	19	2	21	0.904762	NA	NA	1
OV	Serous Cystadenocarcinoma	Stage II	MUC4	0	0	0	21	21	0	NA	NA	1
OV	Serous Cystadenocarcinoma	Stage II	MUC21	0	0	6	15	21	0.285714	NA	NA	1
OV	Serous Cystadenocarcinoma	Stage II	MUC17	0	0	19	2	21	0.904762	NA	NA	1
OV	Serous Cystadenocarcinoma	Stage II	MUC2	0	0	8	13	21	0.380952	NA	NA	1
OV	Serous Cystadenocarcinoma	Stage II	MUC6	0	0	0	21	21	0	NA	NA	1
OV	Serous Cystadenocarcinoma	Stage II	MUC20	0	0	0	21	21	0	NA	NA	1
OV	Serous Cystadenocarcinoma	Stage II	MUC13	0	0	2	19	21	0.0952381	NA	NA	1
OV	Serous Cystadenocarcinoma	Stage III	MUC20	0	0	0	242	242	0	NA	NA	1
OV	Serous Cystadenocarcinoma	Stage III	MUC6	0	0	1	241	242	0.00413223	NA	NA	1
OV	Serous Cystadenocarcinoma	Stage III	MUC13	0	0	19	223	242	0.0785124	NA	NA	1
OV	Serous Cystadenocarcinoma	Stage III	MUC21	0	0	68	174	242	0.280992	NA	NA	1
OV	Serous Cystadenocarcinoma	Stage III	MUC17	0	0	219	23	242	0.904959	NA	NA	1
OV	Serous Cystadenocarcinoma	Stage III	MUC4	0	0	0	242	242	0	NA	NA	1
OV	Serous Cystadenocarcinoma	Stage III	MUC2	0	0	119	123	242	0.491736	NA	NA	1
OV	Serous Cystadenocarcinoma	Stage III	MUC12	0	0	30	212	242	0.123967	NA	NA	1
OV	Serous Cystadenocarcinoma	Stage III	MUCL1	0	0	84	158	242	0.347107	NA	NA	1
OV	Serous Cystadenocarcinoma	Stage III	MUC5B	0	0	2	240	242	0.00826446	NA	NA	1
OV	Serous Cystadenocarcinoma	Stage III	MUC15	0	0	3	239	242	0.0123967	NA	NA	1
OV	Serous Cystadenocarcinoma	Stage III	MUC7	0	0	220	22	242	0.909091	NA	NA	1
OV	Serous Cystadenocarcinoma	Stage III	MUC1	0	0	0	242	242	0	NA	NA	1
OV	Serous Cystadenocarcinoma	Stage III	MUC16	0	0	0	242	242	0	NA	NA	1
OV	Serous Cystadenocarcinoma	Stage I	MUC7	0	0	0	1	1	0	NA	NA	1
OV	Serous Cystadenocarcinoma	Stage I	MUC15	0	0	0	1	1	0	NA	NA	1
OV	Serous Cystadenocarcinoma	Stage I	MUC5B	0	0	0	1	1	0	NA	NA	1
OV	Serous Cystadenocarcinoma	Stage I	MUCL1	0	0	1	0	1	1	NA	NA	1
OV	Serous Cystadenocarcinoma	Stage I	MUC12	0	0	0	1	1	0	NA	NA	1
OV	Serous Cystadenocarcinoma	Stage I	MUC16	0	0	0	1	1	0	NA	NA	1
OV	Serous Cystadenocarcinoma	Stage I	MUC1	0	0	0	1	1	0	NA	NA	1
OV	Serous Cystadenocarcinoma	Stage I	MUC13	0	0	0	1	1	0	NA	NA	1
OV	Serous Cystadenocarcinoma	Stage I	MUC20	0	0	0	1	1	0	NA	NA	1
OV	Serous Cystadenocarcinoma	Stage I	MUC6	0	0	0	1	1	0	NA	NA	1
OV	Serous Cystadenocarcinoma	Stage I	MUC2	0	0	0	1	1	0	NA	NA	1
OV	Serous Cystadenocarcinoma	Stage I	MUC4	0	0	0	1	1	0	NA	NA	1
OV	Serous Cystadenocarcinoma	Stage I	MUC17	0	0	0	1	1	0	NA	NA	1
OV	Serous Cystadenocarcinoma	Stage I	MUC21	0	0	0	1	1	0	NA	NA	1
OV	Serous Cystadenocarcinoma	Stage IV	MUC2	0	0	23	15	38	0.605263	NA	NA	1
OV	Serous Cystadenocarcinoma	Stage IV	MUC4	0	0	0	38	38	0	NA	NA	1
OV	Serous Cystadenocarcinoma	Stage IV	MUC17	0	0	33	5	38	0.868421	NA	NA	1
OV	Serous Cystadenocarcinoma	Stage IV	MUC21	0	0	4	34	38	0.105263	NA	NA	1
OV	Serous Cystadenocarcinoma	Stage IV	MUC13	0	0	7	31	38	0.184211	NA	NA	1
OV	Serous Cystadenocarcinoma	Stage IV	MUC6	0	0	0	38	38	0	NA	NA	1
OV	Serous Cystadenocarcinoma	Stage IV	MUC20	0	0	0	38	38	0	NA	NA	1
OV	Serous Cystadenocarcinoma	Stage IV	MUC16	0	0	0	38	38	0	NA	NA	1
OV	Serous Cystadenocarcinoma	Stage IV	MUC1	0	0	0	38	38	0	NA	NA	1
OV	Serous Cystadenocarcinoma	Stage IV	MUC7	0	0	30	8	38	0.789474	NA	NA	1
OV	Serous Cystadenocarcinoma	Stage IV	MUC15	0	0	2	36	38	0.0526316	NA	NA	1
OV	Serous Cystadenocarcinoma	Stage IV	MUC5B	0	0	0	38	38	0	NA	NA	1
OV	Serous Cystadenocarcinoma	Stage IV	MUC12	0	0	4	34	38	0.105263	NA	NA	1
OV	Serous Cystadenocarcinoma	Stage IV	MUCL1	0	0	18	20	38	0.473684	NA	NA	1
COAD	[Discrepancy]	Stage III	MUC7	37	3	2	0	42	1	0.925	1.08108	1
COAD	[Discrepancy]	Stage III	MUC12	0	40	0	2	42	0	0	NA	1
COAD	[Discrepancy]	Stage III	MUCL1	29	11	1	1	42	0.5	0.725	-1.45	0.494774
COAD	[Discrepancy]	Stage III	MUC5B	0	40	0	2	42	0	0	NA	1
COAD	[Discrepancy]	Stage III	MUC15	33	7	2	0	42	1	0.825	1.21212	1
COAD	[Discrepancy]	Stage III	MUC1	0	40	0	2	42	0	0	NA	1
COAD	[Discrepancy]	Stage III	MUC16	19	21	0	2	42	0	0.475	NA	0.492451
COAD	[Discrepancy]	Stage III	MUC13	0	40	0	2	42	0	0	NA	1
COAD	[Discrepancy]	Stage III	MUC20	0	40	0	2	42	0	0	NA	1
COAD	[Discrepancy]	Stage III	MUC6	4	36	0	2	42	0	0.1	NA	1
COAD	[Discrepancy]	Stage III	MUC2	0	40	0	2	42	0	0	NA	1
COAD	[Discrepancy]	Stage III	MUC21	40	0	0	2	42	0	1	NA	0.00116144
COAD	[Discrepancy]	Stage III	MUC17	0	40	0	2	42	0	0	NA	1
COAD	[Discrepancy]	Stage III	MUC4	0	40	0	2	42	0	0	NA	1
COAD	[Discrepancy]	Stage II	MUC1	0	40	0	1	41	0	0	NA	1
COAD	[Discrepancy]	Stage II	MUC16	19	21	1	0	41	1	0.475	2.10526	0.487805
COAD	[Discrepancy]	Stage II	MUC12	0	40	0	1	41	0	0	NA	1
COAD	[Discrepancy]	Stage II	MUCL1	29	11	1	0	41	1	0.725	1.37931	1
COAD	[Discrepancy]	Stage II	MUC5B	0	40	0	1	41	0	0	NA	1
COAD	[Discrepancy]	Stage II	MUC15	33	7	1	0	41	1	0.825	1.21212	1
COAD	[Discrepancy]	Stage II	MUC7	37	3	1	0	41	1	0.925	1.08108	1
COAD	[Discrepancy]	Stage II	MUC17	0	40	0	1	41	0	0	NA	1
COAD	[Discrepancy]	Stage II	MUC21	40	0	1	0	41	1	1	1	1
COAD	[Discrepancy]	Stage II	MUC4	0	40	0	1	41	0	0	NA	1
COAD	[Discrepancy]	Stage II	MUC2	0	40	0	1	41	0	0	NA	1
COAD	[Discrepancy]	Stage II	MUC6	4	36	0	1	41	0	0.1	NA	1
COAD	[Discrepancy]	Stage II	MUC20	0	40	0	1	41	0	0	NA	1
COAD	[Discrepancy]	Stage II	MUC13	0	40	0	1	41	0	0	NA	1
COAD	Colon Mucinous Adenocarcinoma	Stage II	MUC1	0	40	0	14	54	0	0	NA	1
COAD	Colon Mucinous Adenocarcinoma	Stage II	MUC16	19	21	4	10	54	0.285714	0.475	-1.6625	0.346957
COAD	Colon Mucinous Adenocarcinoma	Stage II	MUC7	37	3	12	2	54	0.857143	0.925	-1.07917	0.595429
COAD	Colon Mucinous Adenocarcinoma	Stage II	MUCL1	29	11	7	7	54	0.5	0.725	-1.45	0.187631
COAD	Colon Mucinous Adenocarcinoma	Stage II	MUC12	0	40	0	14	54	0	0	NA	1
COAD	Colon Mucinous Adenocarcinoma	Stage II	MUC5B	0	40	0	14	54	0	0	NA	1
COAD	Colon Mucinous Adenocarcinoma	Stage II	MUC15	33	7	8	6	54	0.571429	0.825	-1.44375	0.0752248
COAD	Colon Mucinous Adenocarcinoma	Stage II	MUC2	0	40	0	14	54	0	0	NA	1
COAD	Colon Mucinous Adenocarcinoma	Stage II	MUC17	0	40	0	14	54	0	0	NA	1
COAD	Colon Mucinous Adenocarcinoma	Stage II	MUC21	40	0	10	4	54	0.714286	1	-1.4	0.00316521
COAD	Colon Mucinous Adenocarcinoma	Stage II	MUC4	0	40	0	14	54	0	0	NA	1
COAD	Colon Mucinous Adenocarcinoma	Stage II	MUC13	0	40	0	14	54	0	0	NA	1
COAD	Colon Mucinous Adenocarcinoma	Stage II	MUC20	0	40	0	14	54	0	0	NA	1
COAD	Colon Mucinous Adenocarcinoma	Stage II	MUC6	4	36	0	14	54	0	0.1	NA	0.562626
COAD	Colon Mucinous Adenocarcinoma	Stage III	MUC16	18	21	3	11	53	0.214286	0.461538	-2.15385	0.125027
COAD	Colon Mucinous Adenocarcinoma	Stage III	MUC1	0	39	0	14	53	0	0	NA	1
COAD	Colon Mucinous Adenocarcinoma	Stage III	MUC7	36	3	11	3	53	0.785714	0.923077	-1.17483	0.32286
COAD	Colon Mucinous Adenocarcinoma	Stage III	MUC15	32	7	4	10	53	0.285714	0.820513	-2.87179	0.000514952
COAD	Colon Mucinous Adenocarcinoma	Stage III	MUC5B	0	39	0	14	53	0	0	NA	1
COAD	Colon Mucinous Adenocarcinoma	Stage III	MUCL1	28	11	4	10	53	0.285714	0.717949	-2.51282	0.00929785
COAD	Colon Mucinous Adenocarcinoma	Stage III	MUC12	0	39	0	14	53	0	0	NA	1
COAD	Colon Mucinous Adenocarcinoma	Stage III	MUC2	0	39	0	14	53	0	0	NA	1
COAD	Colon Mucinous Adenocarcinoma	Stage III	MUC4	0	39	0	14	53	0	0	NA	1
COAD	Colon Mucinous Adenocarcinoma	Stage III	MUC17	0	39	0	14	53	0	0	NA	1
COAD	Colon Mucinous Adenocarcinoma	Stage III	MUC21	39	0	10	4	53	0.714286	1	-1.4	0.00341842
COAD	Colon Mucinous Adenocarcinoma	Stage III	MUC13	0	39	0	14	53	0	0	NA	1
COAD	Colon Mucinous Adenocarcinoma	Stage III	MUC6	4	35	0	14	53	0	0.102564	NA	0.563063
COAD	Colon Mucinous Adenocarcinoma	Stage III	MUC20	0	39	0	14	53	0	0	NA	1
COAD	Colon Mucinous Adenocarcinoma	Stage I	MUC6	4	36	0	5	45	0	0.1	NA	1
COAD	Colon Mucinous Adenocarcinoma	Stage I	MUC20	0	40	0	5	45	0	0	NA	1
COAD	Colon Mucinous Adenocarcinoma	Stage I	MUC13	0	40	0	5	45	0	0	NA	1
COAD	Colon Mucinous Adenocarcinoma	Stage I	MUC17	0	40	0	5	45	0	0	NA	1
COAD	Colon Mucinous Adenocarcinoma	Stage I	MUC21	40	0	5	0	45	1	1	1	1
COAD	Colon Mucinous Adenocarcinoma	Stage I	MUC4	0	40	0	5	45	0	0	NA	1
COAD	Colon Mucinous Adenocarcinoma	Stage I	MUC2	0	40	0	5	45	0	0	NA	1
COAD	Colon Mucinous Adenocarcinoma	Stage I	MUC12	0	40	0	5	45	0	0	NA	1
COAD	Colon Mucinous Adenocarcinoma	Stage I	MUCL1	29	11	2	3	45	0.4	0.725	-1.8125	0.165575
COAD	Colon Mucinous Adenocarcinoma	Stage I	MUC15	33	7	5	0	45	1	0.825	1.21212	0.577081
COAD	Colon Mucinous Adenocarcinoma	Stage I	MUC5B	0	40	0	5	45	0	0	NA	1
COAD	Colon Mucinous Adenocarcinoma	Stage I	MUC7	37	3	5	0	45	1	0.925	1.08108	1
COAD	Colon Mucinous Adenocarcinoma	Stage I	MUC1	0	40	0	5	45	0	0	NA	1
COAD	Colon Mucinous Adenocarcinoma	Stage I	MUC16	19	21	2	3	45	0.4	0.475	-1.1875	1
COAD	Colon Mucinous Adenocarcinoma	Stage IV	MUC20	0	40	0	4	44	0	0	NA	1
COAD	Colon Mucinous Adenocarcinoma	Stage IV	MUC6	4	36	0	4	44	0	0.1	NA	1
COAD	Colon Mucinous Adenocarcinoma	Stage IV	MUC13	0	40	0	4	44	0	0	NA	1
COAD	Colon Mucinous Adenocarcinoma	Stage IV	MUC21	40	0	2	2	44	0.5	1	-2	0.00634249
COAD	Colon Mucinous Adenocarcinoma	Stage IV	MUC17	0	40	0	4	44	0	0	NA	1
COAD	Colon Mucinous Adenocarcinoma	Stage IV	MUC4	0	40	0	4	44	0	0	NA	1
COAD	Colon Mucinous Adenocarcinoma	Stage IV	MUC2	0	40	0	4	44	0	0	NA	1
COAD	Colon Mucinous Adenocarcinoma	Stage IV	MUC12	0	40	0	4	44	0	0	NA	1
COAD	Colon Mucinous Adenocarcinoma	Stage IV	MUCL1	29	11	1	3	44	0.25	0.725	-2.9	0.0878152
COAD	Colon Mucinous Adenocarcinoma	Stage IV	MUC15	33	7	0	4	44	0	0.825	NA	0.00243092
COAD	Colon Mucinous Adenocarcinoma	Stage IV	MUC5B	0	40	0	4	44	0	0	NA	1
COAD	Colon Mucinous Adenocarcinoma	Stage IV	MUC7	37	3	3	1	44	0.75	0.925	-1.23333	0.326782
COAD	Colon Mucinous Adenocarcinoma	Stage IV	MUC1	0	40	0	4	44	0	0	NA	1
COAD	Colon Mucinous Adenocarcinoma	Stage IV	MUC16	19	21	1	3	44	0.25	0.475	-1.9	0.613705
COAD	Colon Adenocarcinoma	Stage IV	MUC2	0	35	0	35	70	0	0	NA	1
COAD	Colon Adenocarcinoma	Stage IV	MUC21	35	0	17	18	70	0.485714	1	-2.05882	3.91235e-07
COAD	Colon Adenocarcinoma	Stage IV	MUC17	0	35	0	35	70	0	0	NA	1
COAD	Colon Adenocarcinoma	Stage IV	MUC4	0	35	0	35	70	0	0	NA	1
COAD	Colon Adenocarcinoma	Stage IV	MUC13	0	35	0	35	70	0	0	NA	1
COAD	Colon Adenocarcinoma	Stage IV	MUC6	2	33	3	32	70	0.0857143	0.0571429	1.5	1
COAD	Colon Adenocarcinoma	Stage IV	MUC20	0	35	0	35	70	0	0	NA	1
COAD	Colon Adenocarcinoma	Stage IV	MUC1	0	35	0	35	70	0	0	NA	1
COAD	Colon Adenocarcinoma	Stage IV	MUC16	18	17	9	26	70	0.257143	0.514286	-2	0.0485565
COAD	Colon Adenocarcinoma	Stage IV	MUC7	32	3	28	7	70	0.8	0.914286	-1.14286	0.305873
COAD	Colon Adenocarcinoma	Stage IV	MUCL1	25	10	16	19	70	0.457143	0.714286	-1.5625	0.0513936
COAD	Colon Adenocarcinoma	Stage IV	MUC12	0	35	0	35	70	0	0	NA	1
COAD	Colon Adenocarcinoma	Stage IV	MUC5B	0	35	0	35	70	0	0	NA	1
COAD	Colon Adenocarcinoma	Stage IV	MUC15	28	7	16	19	70	0.457143	0.8	-1.75	0.00598011
COAD	Colon Adenocarcinoma	Stage I	MUC13	0	39	0	38	77	0	0	NA	1
COAD	Colon Adenocarcinoma	Stage I	MUC20	0	39	0	38	77	0	0	NA	1
COAD	Colon Adenocarcinoma	Stage I	MUC6	4	35	3	35	77	0.0789474	0.102564	-1.29915	1
COAD	Colon Adenocarcinoma	Stage I	MUC2	0	39	0	38	77	0	0	NA	1
COAD	Colon Adenocarcinoma	Stage I	MUC4	0	39	0	38	77	0	0	NA	1
COAD	Colon Adenocarcinoma	Stage I	MUC21	39	0	25	13	77	0.657895	1	-1.52	2.94697e-05
COAD	Colon Adenocarcinoma	Stage I	MUC17	0	39	0	38	77	0	0	NA	1
COAD	Colon Adenocarcinoma	Stage I	MUC7	36	3	30	8	77	0.789474	0.923077	-1.16923	0.114069
COAD	Colon Adenocarcinoma	Stage I	MUC5B	0	39	0	38	77	0	0	NA	1
COAD	Colon Adenocarcinoma	Stage I	MUC15	32	7	26	12	77	0.684211	0.820513	-1.19921	0.194157
COAD	Colon Adenocarcinoma	Stage I	MUCL1	28	11	19	19	77	0.5	0.717949	-1.4359	0.0633751
COAD	Colon Adenocarcinoma	Stage I	MUC12	0	39	0	38	77	0	0	NA	1
COAD	Colon Adenocarcinoma	Stage I	MUC16	19	20	15	23	77	0.394737	0.487179	-1.23419	0.49364
COAD	Colon Adenocarcinoma	Stage I	MUC1	0	39	0	38	77	0	0	NA	1
COAD	Colon Adenocarcinoma	Stage III	MUC16	19	21	13	49	102	0.209677	0.475	-2.26538	0.00817954
COAD	Colon Adenocarcinoma	Stage III	MUC1	0	40	0	62	102	0	0	NA	1
COAD	Colon Adenocarcinoma	Stage III	MUC7	37	3	52	10	102	0.83871	0.925	-1.10288	0.239541
COAD	Colon Adenocarcinoma	Stage III	MUC5B	0	40	0	62	102	0	0	NA	1
COAD	Colon Adenocarcinoma	Stage III	MUC15	33	7	45	17	102	0.725806	0.825	-1.13667	0.33994
COAD	Colon Adenocarcinoma	Stage III	MUCL1	29	11	32	30	102	0.516129	0.725	-1.40469	0.0407796
COAD	Colon Adenocarcinoma	Stage III	MUC12	0	40	0	62	102	0	0	NA	1
COAD	Colon Adenocarcinoma	Stage III	MUC2	0	40	0	62	102	0	0	NA	1
COAD	Colon Adenocarcinoma	Stage III	MUC4	0	40	0	62	102	0	0	NA	1
COAD	Colon Adenocarcinoma	Stage III	MUC17	0	40	0	62	102	0	0	NA	1
COAD	Colon Adenocarcinoma	Stage III	MUC21	40	0	38	24	102	0.612903	1	-1.63158	1.30854e-06
COAD	Colon Adenocarcinoma	Stage III	MUC13	0	40	0	62	102	0	0	NA	1
COAD	Colon Adenocarcinoma	Stage III	MUC20	0	40	0	62	102	0	0	NA	1
COAD	Colon Adenocarcinoma	Stage III	MUC6	4	36	3	59	102	0.0483871	0.1	-2.06667	0.428228
COAD	Colon Adenocarcinoma	Stage II	MUC2	0	40	0	83	123	0	0	NA	1
COAD	Colon Adenocarcinoma	Stage II	MUC17	0	40	1	82	123	0.0120482	0	NA	1
COAD	Colon Adenocarcinoma	Stage II	MUC21	40	0	50	33	123	0.60241	1	-1.66	1.82415e-07
COAD	Colon Adenocarcinoma	Stage II	MUC4	0	40	0	83	123	0	0	NA	1
COAD	Colon Adenocarcinoma	Stage II	MUC13	0	40	0	83	123	0	0	NA	1
COAD	Colon Adenocarcinoma	Stage II	MUC6	4	36	11	72	123	0.13253	0.1	1.3253	0.771751
COAD	Colon Adenocarcinoma	Stage II	MUC20	0	40	0	83	123	0	0	NA	1
COAD	Colon Adenocarcinoma	Stage II	MUC1	0	40	0	83	123	0	0	NA	1
COAD	Colon Adenocarcinoma	Stage II	MUC16	19	21	28	55	123	0.337349	0.475	-1.40804	0.167522
COAD	Colon Adenocarcinoma	Stage II	MUC7	37	3	69	14	123	0.831325	0.925	-1.11268	0.263616
COAD	Colon Adenocarcinoma	Stage II	MUCL1	29	11	44	39	123	0.53012	0.725	-1.36761	0.0502494
COAD	Colon Adenocarcinoma	Stage II	MUC12	0	40	0	83	123	0	0	NA	1
COAD	Colon Adenocarcinoma	Stage II	MUC15	33	7	56	27	123	0.674699	0.825	-1.22277	0.0897415
COAD	Colon Adenocarcinoma	Stage II	MUC5B	0	40	0	83	123	0	0	NA	1
STAD	Stomach Adenocarcinoma Signet Ring Type	Stage III	MUC16	3	31	0	4	38	0	0.0882353	NA	1
STAD	Stomach Adenocarcinoma Signet Ring Type	Stage III	MUC1	0	34	0	4	38	0	0	NA	1
STAD	Stomach Adenocarcinoma Signet Ring Type	Stage III	MUC7	28	6	2	2	38	0.5	0.823529	-1.64706	0.188715
STAD	Stomach Adenocarcinoma Signet Ring Type	Stage III	MUC15	9	25	1	3	38	0.25	0.264706	-1.05882	1
STAD	Stomach Adenocarcinoma Signet Ring Type	Stage III	MUC5B	0	34	0	4	38	0	0	NA	1
STAD	Stomach Adenocarcinoma Signet Ring Type	Stage III	MUCL1	29	5	3	1	38	0.75	0.852941	-1.13725	0.512836
STAD	Stomach Adenocarcinoma Signet Ring Type	Stage III	MUC12	2	32	0	4	38	0	0.0588235	NA	1
STAD	Stomach Adenocarcinoma Signet Ring Type	Stage III	MUC2	6	28	0	4	38	0	0.176471	NA	1
STAD	Stomach Adenocarcinoma Signet Ring Type	Stage III	MUC4	0	34	0	4	38	0	0	NA	1
STAD	Stomach Adenocarcinoma Signet Ring Type	Stage III	MUC17	2	32	0	4	38	0	0.0588235	NA	1
STAD	Stomach Adenocarcinoma Signet Ring Type	Stage III	MUC21	9	25	0	4	38	0	0.264706	NA	0.554481
STAD	Stomach Adenocarcinoma Signet Ring Type	Stage III	MUC13	1	33	0	4	38	0	0.0294118	NA	1
STAD	Stomach Adenocarcinoma Signet Ring Type	Stage III	MUC6	1	33	0	4	38	0	0.0294118	NA	1
STAD	Stomach Adenocarcinoma Signet Ring Type	Stage III	MUC20	0	34	0	4	38	0	0	NA	1
STAD	Stomach Adenocarcinoma Signet Ring Type	Stage II	MUC1	0	34	0	2	36	0	0	NA	1
STAD	Stomach Adenocarcinoma Signet Ring Type	Stage II	MUC16	3	31	0	2	36	0	0.0882353	NA	1
STAD	Stomach Adenocarcinoma Signet Ring Type	Stage II	MUC7	28	6	2	0	36	1	0.823529	1.21429	1
STAD	Stomach Adenocarcinoma Signet Ring Type	Stage II	MUCL1	29	5	2	0	36	1	0.852941	1.17241	1
STAD	Stomach Adenocarcinoma Signet Ring Type	Stage II	MUC12	2	32	0	2	36	0	0.0588235	NA	1
STAD	Stomach Adenocarcinoma Signet Ring Type	Stage II	MUC5B	0	34	0	2	36	0	0	NA	1
STAD	Stomach Adenocarcinoma Signet Ring Type	Stage II	MUC15	9	25	1	1	36	0.5	0.264706	1.88889	0.484127
STAD	Stomach Adenocarcinoma Signet Ring Type	Stage II	MUC2	6	28	0	2	36	0	0.176471	NA	1
STAD	Stomach Adenocarcinoma Signet Ring Type	Stage II	MUC21	9	25	1	1	36	0.5	0.264706	1.88889	0.484127
STAD	Stomach Adenocarcinoma Signet Ring Type	Stage II	MUC17	2	32	0	2	36	0	0.0588235	NA	1
STAD	Stomach Adenocarcinoma Signet Ring Type	Stage II	MUC4	0	34	0	2	36	0	0	NA	1
STAD	Stomach Adenocarcinoma Signet Ring Type	Stage II	MUC13	1	33	0	2	36	0	0.0294118	NA	1
STAD	Stomach Adenocarcinoma Signet Ring Type	Stage II	MUC20	0	34	0	2	36	0	0	NA	1
STAD	Stomach Adenocarcinoma Signet Ring Type	Stage II	MUC6	1	33	0	2	36	0	0.0294118	NA	1
STAD	Stomach Adenocarcinoma Signet Ring Type	Stage IV	MUC13	1	33	0	4	38	0	0.0294118	NA	1
STAD	Stomach Adenocarcinoma Signet Ring Type	Stage IV	MUC20	0	34	0	4	38	0	0	NA	1
STAD	Stomach Adenocarcinoma Signet Ring Type	Stage IV	MUC6	1	33	0	4	38	0	0.0294118	NA	1
STAD	Stomach Adenocarcinoma Signet Ring Type	Stage IV	MUC2	6	28	0	4	38	0	0.176471	NA	1
STAD	Stomach Adenocarcinoma Signet Ring Type	Stage IV	MUC21	9	25	2	2	38	0.5	0.264706	1.88889	0.564113
STAD	Stomach Adenocarcinoma Signet Ring Type	Stage IV	MUC17	2	32	0	4	38	0	0.0588235	NA	1
STAD	Stomach Adenocarcinoma Signet Ring Type	Stage IV	MUC4	0	34	0	4	38	0	0	NA	1
STAD	Stomach Adenocarcinoma Signet Ring Type	Stage IV	MUC7	28	6	3	1	38	0.75	0.823529	-1.09804	1
STAD	Stomach Adenocarcinoma Signet Ring Type	Stage IV	MUCL1	29	5	3	1	38	0.75	0.852941	-1.13725	0.512836
STAD	Stomach Adenocarcinoma Signet Ring Type	Stage IV	MUC12	2	32	0	4	38	0	0.0588235	NA	1
STAD	Stomach Adenocarcinoma Signet Ring Type	Stage IV	MUC15	9	25	1	3	38	0.25	0.264706	-1.05882	1
STAD	Stomach Adenocarcinoma Signet Ring Type	Stage IV	MUC5B	0	34	0	4	38	0	0	NA	1
STAD	Stomach Adenocarcinoma Signet Ring Type	Stage IV	MUC1	0	34	0	4	38	0	0	NA	1
STAD	Stomach Adenocarcinoma Signet Ring Type	Stage IV	MUC16	3	31	0	4	38	0	0.0882353	NA	1
STAD	Stomach Adenocarcinoma Signet Ring Type	Stage I	MUC20	0	34	0	2	36	0	0	NA	1
STAD	Stomach Adenocarcinoma Signet Ring Type	Stage I	MUC6	1	33	0	2	36	0	0.0294118	NA	1
STAD	Stomach Adenocarcinoma Signet Ring Type	Stage I	MUC13	1	33	0	2	36	0	0.0294118	NA	1
STAD	Stomach Adenocarcinoma Signet Ring Type	Stage I	MUC4	0	34	0	2	36	0	0	NA	1
STAD	Stomach Adenocarcinoma Signet Ring Type	Stage I	MUC17	2	32	0	2	36	0	0.0588235	NA	1
STAD	Stomach Adenocarcinoma Signet Ring Type	Stage I	MUC21	9	25	0	2	36	0	0.264706	NA	1
STAD	Stomach Adenocarcinoma Signet Ring Type	Stage I	MUC2	6	28	0	2	36	0	0.176471	NA	1
STAD	Stomach Adenocarcinoma Signet Ring Type	Stage I	MUC15	9	25	1	1	36	0.5	0.264706	1.88889	0.484127
STAD	Stomach Adenocarcinoma Signet Ring Type	Stage I	MUC5B	0	34	0	2	36	0	0	NA	1
STAD	Stomach Adenocarcinoma Signet Ring Type	Stage I	MUC12	2	32	0	2	36	0	0.0588235	NA	1
STAD	Stomach Adenocarcinoma Signet Ring Type	Stage I	MUCL1	29	5	1	1	36	0.5	0.852941	-1.70588	0.309524
STAD	Stomach Adenocarcinoma Signet Ring Type	Stage I	MUC7	28	6	2	0	36	1	0.823529	1.21429	1
STAD	Stomach Adenocarcinoma Signet Ring Type	Stage I	MUC16	3	31	0	2	36	0	0.0882353	NA	1
STAD	Stomach Adenocarcinoma Signet Ring Type	Stage I	MUC1	0	34	0	2	36	0	0	NA	1
STAD	Stomach Intestinal Adenocarcinoma Not Otherwise Specified (NOS)	Stage III	MUC21	9	24	12	20	65	0.375	0.272727	1.375	0.433861
STAD	Stomach Intestinal Adenocarcinoma Not Otherwise Specified (NOS)	Stage III	MUC17	2	31	1	31	65	0.03125	0.0606061	-1.93939	1
STAD	Stomach Intestinal Adenocarcinoma Not Otherwise Specified (NOS)	Stage III	MUC4	0	33	0	32	65	0	0	NA	1
STAD	Stomach Intestinal Adenocarcinoma Not Otherwise Specified (NOS)	Stage III	MUC2	6	27	0	32	65	0	0.181818	NA	0.02438
STAD	Stomach Intestinal Adenocarcinoma Not Otherwise Specified (NOS)	Stage III	MUC6	1	32	1	31	65	0.03125	0.030303	1.03125	1
STAD	Stomach Intestinal Adenocarcinoma Not Otherwise Specified (NOS)	Stage III	MUC20	0	33	0	32	65	0	0	NA	1
STAD	Stomach Intestinal Adenocarcinoma Not Otherwise Specified (NOS)	Stage III	MUC13	1	32	0	32	65	0	0.030303	NA	1
STAD	Stomach Intestinal Adenocarcinoma Not Otherwise Specified (NOS)	Stage III	MUC1	0	33	0	32	65	0	0	NA	1
STAD	Stomach Intestinal Adenocarcinoma Not Otherwise Specified (NOS)	Stage III	MUC16	2	31	1	31	65	0.03125	0.0606061	-1.93939	1
STAD	Stomach Intestinal Adenocarcinoma Not Otherwise Specified (NOS)	Stage III	MUCL1	29	4	11	21	65	0.34375	0.878788	-2.55647	1.02103e-05
STAD	Stomach Intestinal Adenocarcinoma Not Otherwise Specified (NOS)	Stage III	MUC12	2	31	1	31	65	0.03125	0.0606061	-1.93939	1
STAD	Stomach Intestinal Adenocarcinoma Not Otherwise Specified (NOS)	Stage III	MUC15	8	25	13	19	65	0.40625	0.242424	1.67578	0.191189
STAD	Stomach Intestinal Adenocarcinoma Not Otherwise Specified (NOS)	Stage III	MUC5B	0	33	0	32	65	0	0	NA	1
STAD	Stomach Intestinal Adenocarcinoma Not Otherwise Specified (NOS)	Stage III	MUC7	27	6	27	5	65	0.84375	0.818182	1.03125	1
STAD	Stomach Intestinal Adenocarcinoma Not Otherwise Specified (NOS)	Stage II	MUC20	0	32	0	16	48	0	0	NA	1
STAD	Stomach Intestinal Adenocarcinoma Not Otherwise Specified (NOS)	Stage II	MUC6	1	31	0	16	48	0	0.03125	NA	1
STAD	Stomach Intestinal Adenocarcinoma Not Otherwise Specified (NOS)	Stage II	MUC13	1	31	0	16	48	0	0.03125	NA	1
STAD	Stomach Intestinal Adenocarcinoma Not Otherwise Specified (NOS)	Stage II	MUC4	0	32	0	16	48	0	0	NA	1
STAD	Stomach Intestinal Adenocarcinoma Not Otherwise Specified (NOS)	Stage II	MUC21	8	24	6	10	48	0.375	0.25	1.5	0.502552
STAD	Stomach Intestinal Adenocarcinoma Not Otherwise Specified (NOS)	Stage II	MUC17	2	30	0	16	48	0	0.0625	NA	0.546099
STAD	Stomach Intestinal Adenocarcinoma Not Otherwise Specified (NOS)	Stage II	MUC2	6	26	0	16	48	0	0.1875	NA	0.15945
STAD	Stomach Intestinal Adenocarcinoma Not Otherwise Specified (NOS)	Stage II	MUC15	8	24	5	11	48	0.3125	0.25	1.25	0.7354
STAD	Stomach Intestinal Adenocarcinoma Not Otherwise Specified (NOS)	Stage II	MUC5B	0	32	0	16	48	0	0	NA	1
STAD	Stomach Intestinal Adenocarcinoma Not Otherwise Specified (NOS)	Stage II	MUCL1	27	5	9	7	48	0.5625	0.84375	-1.5	0.0734562
STAD	Stomach Intestinal Adenocarcinoma Not Otherwise Specified (NOS)	Stage II	MUC12	2	30	0	16	48	0	0.0625	NA	0.546099
STAD	Stomach Intestinal Adenocarcinoma Not Otherwise Specified (NOS)	Stage II	MUC7	27	5	11	5	48	0.6875	0.84375	-1.22727	0.266694
STAD	Stomach Intestinal Adenocarcinoma Not Otherwise Specified (NOS)	Stage II	MUC16	3	29	1	15	48	0.0625	0.09375	-1.5	1
STAD	Stomach Intestinal Adenocarcinoma Not Otherwise Specified (NOS)	Stage II	MUC1	0	32	0	16	48	0	0	NA	1
STAD	Stomach Intestinal Adenocarcinoma Not Otherwise Specified (NOS)	Stage I	MUC15	9	25	5	8	47	0.384615	0.264706	1.45299	0.486071
STAD	Stomach Intestinal Adenocarcinoma Not Otherwise Specified (NOS)	Stage I	MUC5B	0	34	0	13	47	0	0	NA	1
STAD	Stomach Intestinal Adenocarcinoma Not Otherwise Specified (NOS)	Stage I	MUC12	2	32	0	13	47	0	0.0588235	NA	1
STAD	Stomach Intestinal Adenocarcinoma Not Otherwise Specified (NOS)	Stage I	MUCL1	29	5	5	8	47	0.384615	0.852941	-2.21765	0.00279385
STAD	Stomach Intestinal Adenocarcinoma Not Otherwise Specified (NOS)	Stage I	MUC7	28	6	11	2	47	0.846154	0.823529	1.02747	1
STAD	Stomach Intestinal Adenocarcinoma Not Otherwise Specified (NOS)	Stage I	MUC16	3	31	1	12	47	0.0769231	0.0882353	-1.14706	1
STAD	Stomach Intestinal Adenocarcinoma Not Otherwise Specified (NOS)	Stage I	MUC1	0	34	0	13	47	0	0	NA	1
STAD	Stomach Intestinal Adenocarcinoma Not Otherwise Specified (NOS)	Stage I	MUC6	1	33	0	13	47	0	0.0294118	NA	1
STAD	Stomach Intestinal Adenocarcinoma Not Otherwise Specified (NOS)	Stage I	MUC20	0	34	0	13	47	0	0	NA	1
STAD	Stomach Intestinal Adenocarcinoma Not Otherwise Specified (NOS)	Stage I	MUC13	1	33	0	13	47	0	0.0294118	NA	1
STAD	Stomach Intestinal Adenocarcinoma Not Otherwise Specified (NOS)	Stage I	MUC4	0	34	0	13	47	0	0	NA	1
STAD	Stomach Intestinal Adenocarcinoma Not Otherwise Specified (NOS)	Stage I	MUC17	2	32	0	13	47	0	0.0588235	NA	1
STAD	Stomach Intestinal Adenocarcinoma Not Otherwise Specified (NOS)	Stage I	MUC21	9	25	3	10	47	0.230769	0.264706	-1.14706	1
STAD	Stomach Intestinal Adenocarcinoma Not Otherwise Specified (NOS)	Stage I	MUC2	6	28	2	11	47	0.153846	0.176471	-1.14706	1
STAD	Stomach Intestinal Adenocarcinoma Not Otherwise Specified (NOS)	Stage IV	MUC16	3	29	1	11	44	0.0833333	0.09375	-1.125	1
STAD	Stomach Intestinal Adenocarcinoma Not Otherwise Specified (NOS)	Stage IV	MUC1	0	32	0	12	44	0	0	NA	1
STAD	Stomach Intestinal Adenocarcinoma Not Otherwise Specified (NOS)	Stage IV	MUC15	8	24	6	6	44	0.5	0.25	2	0.152405
STAD	Stomach Intestinal Adenocarcinoma Not Otherwise Specified (NOS)	Stage IV	MUC5B	0	32	0	12	44	0	0	NA	1
STAD	Stomach Intestinal Adenocarcinoma Not Otherwise Specified (NOS)	Stage IV	MUC12	2	30	0	12	44	0	0.0625	NA	1
STAD	Stomach Intestinal Adenocarcinoma Not Otherwise Specified (NOS)	Stage IV	MUCL1	27	5	4	8	44	0.333333	0.84375	-2.53125	0.00207887
STAD	Stomach Intestinal Adenocarcinoma Not Otherwise Specified (NOS)	Stage IV	MUC7	26	6	9	3	44	0.75	0.8125	-1.08333	0.686646
STAD	Stomach Intestinal Adenocarcinoma Not Otherwise Specified (NOS)	Stage IV	MUC4	0	32	0	12	44	0	0	NA	1
STAD	Stomach Intestinal Adenocarcinoma Not Otherwise Specified (NOS)	Stage IV	MUC17	2	30	0	12	44	0	0.0625	NA	1
STAD	Stomach Intestinal Adenocarcinoma Not Otherwise Specified (NOS)	Stage IV	MUC21	9	23	5	7	44	0.416667	0.28125	1.48148	0.475286
STAD	Stomach Intestinal Adenocarcinoma Not Otherwise Specified (NOS)	Stage IV	MUC2	5	27	0	12	44	0	0.15625	NA	0.301221
STAD	Stomach Intestinal Adenocarcinoma Not Otherwise Specified (NOS)	Stage IV	MUC6	1	31	0	12	44	0	0.03125	NA	1
STAD	Stomach Intestinal Adenocarcinoma Not Otherwise Specified (NOS)	Stage IV	MUC20	0	32	0	12	44	0	0	NA	1
STAD	Stomach Intestinal Adenocarcinoma Not Otherwise Specified (NOS)	Stage IV	MUC13	1	31	0	12	44	0	0.03125	NA	1
STAD	Stomach Intestinal Adenocarcinoma Tubular Type	Stage I	MUCL1	28	5	5	4	42	0.555556	0.848485	-1.52727	0.0797006
STAD	Stomach Intestinal Adenocarcinoma Tubular Type	Stage I	MUC12	2	31	0	9	42	0	0.0606061	NA	1
STAD	Stomach Intestinal Adenocarcinoma Tubular Type	Stage I	MUC5B	0	33	0	9	42	0	0	NA	1
STAD	Stomach Intestinal Adenocarcinoma Tubular Type	Stage I	MUC15	9	24	4	5	42	0.444444	0.272727	1.62963	0.422289
STAD	Stomach Intestinal Adenocarcinoma Tubular Type	Stage I	MUC7	27	6	7	2	42	0.777778	0.818182	-1.05195	1
STAD	Stomach Intestinal Adenocarcinoma Tubular Type	Stage I	MUC1	0	33	0	9	42	0	0	NA	1
STAD	Stomach Intestinal Adenocarcinoma Tubular Type	Stage I	MUC16	3	30	0	9	42	0	0.0909091	NA	1
STAD	Stomach Intestinal Adenocarcinoma Tubular Type	Stage I	MUC20	0	33	0	9	42	0	0	NA	1
STAD	Stomach Intestinal Adenocarcinoma Tubular Type	Stage I	MUC6	1	32	0	9	42	0	0.030303	NA	1
STAD	Stomach Intestinal Adenocarcinoma Tubular Type	Stage I	MUC13	1	32	0	9	42	0	0.030303	NA	1
STAD	Stomach Intestinal Adenocarcinoma Tubular Type	Stage I	MUC21	8	25	3	6	42	0.333333	0.242424	1.375	0.675646
STAD	Stomach Intestinal Adenocarcinoma Tubular Type	Stage I	MUC17	2	31	0	9	42	0	0.0606061	NA	1
STAD	Stomach Intestinal Adenocarcinoma Tubular Type	Stage I	MUC4	0	33	0	9	42	0	0	NA	1
STAD	Stomach Intestinal Adenocarcinoma Tubular Type	Stage I	MUC2	6	27	0	9	42	0	0.181818	NA	0.311992
STAD	Stomach Intestinal Adenocarcinoma Tubular Type	Stage IV	MUC21	9	25	1	9	44	0.1	0.264706	-2.64706	0.410547
STAD	Stomach Intestinal Adenocarcinoma Tubular Type	Stage IV	MUC17	2	32	0	10	44	0	0.0588235	NA	1
STAD	Stomach Intestinal Adenocarcinoma Tubular Type	Stage IV	MUC4	0	34	0	10	44	0	0	NA	1
STAD	Stomach Intestinal Adenocarcinoma Tubular Type	Stage IV	MUC2	6	28	1	9	44	0.1	0.176471	-1.76471	1
STAD	Stomach Intestinal Adenocarcinoma Tubular Type	Stage IV	MUC20	0	34	0	10	44	0	0	NA	1
STAD	Stomach Intestinal Adenocarcinoma Tubular Type	Stage IV	MUC6	1	33	0	10	44	0	0.0294118	NA	1
STAD	Stomach Intestinal Adenocarcinoma Tubular Type	Stage IV	MUC13	1	33	0	10	44	0	0.0294118	NA	1
STAD	Stomach Intestinal Adenocarcinoma Tubular Type	Stage IV	MUC1	0	34	0	10	44	0	0	NA	1
STAD	Stomach Intestinal Adenocarcinoma Tubular Type	Stage IV	MUC16	3	31	0	10	44	0	0.0882353	NA	1
STAD	Stomach Intestinal Adenocarcinoma Tubular Type	Stage IV	MUC12	2	32	0	10	44	0	0.0588235	NA	1
STAD	Stomach Intestinal Adenocarcinoma Tubular Type	Stage IV	MUCL1	29	5	4	6	44	0.4	0.852941	-2.13235	0.00838062
STAD	Stomach Intestinal Adenocarcinoma Tubular Type	Stage IV	MUC15	9	25	2	8	44	0.2	0.264706	-1.32353	1
STAD	Stomach Intestinal Adenocarcinoma Tubular Type	Stage IV	MUC5B	0	34	0	10	44	0	0	NA	1
STAD	Stomach Intestinal Adenocarcinoma Tubular Type	Stage IV	MUC7	28	6	7	3	44	0.7	0.823529	-1.17647	0.402417
STAD	Stomach Intestinal Adenocarcinoma Tubular Type	Stage II	MUC13	1	31	0	13	45	0	0.03125	NA	1
STAD	Stomach Intestinal Adenocarcinoma Tubular Type	Stage II	MUC6	1	31	0	13	45	0	0.03125	NA	1
STAD	Stomach Intestinal Adenocarcinoma Tubular Type	Stage II	MUC20	0	32	0	13	45	0	0	NA	1
STAD	Stomach Intestinal Adenocarcinoma Tubular Type	Stage II	MUC2	6	26	0	13	45	0	0.1875	NA	0.160064
STAD	Stomach Intestinal Adenocarcinoma Tubular Type	Stage II	MUC4	0	32	0	13	45	0	0	NA	1
STAD	Stomach Intestinal Adenocarcinoma Tubular Type	Stage II	MUC17	2	30	0	13	45	0	0.0625	NA	1
STAD	Stomach Intestinal Adenocarcinoma Tubular Type	Stage II	MUC21	8	24	6	7	45	0.461538	0.25	1.84615	0.28612
STAD	Stomach Intestinal Adenocarcinoma Tubular Type	Stage II	MUC7	26	6	8	5	45	0.615385	0.8125	-1.32031	0.251017
STAD	Stomach Intestinal Adenocarcinoma Tubular Type	Stage II	MUC15	9	23	8	5	45	0.615385	0.28125	2.18803	0.0480796
STAD	Stomach Intestinal Adenocarcinoma Tubular Type	Stage II	MUC5B	0	32	0	13	45	0	0	NA	1
STAD	Stomach Intestinal Adenocarcinoma Tubular Type	Stage II	MUCL1	27	5	7	6	45	0.538462	0.84375	-1.56696	0.0534984
STAD	Stomach Intestinal Adenocarcinoma Tubular Type	Stage II	MUC12	2	30	0	13	45	0	0.0625	NA	1
STAD	Stomach Intestinal Adenocarcinoma Tubular Type	Stage II	MUC16	3	29	0	13	45	0	0.09375	NA	0.545595
STAD	Stomach Intestinal Adenocarcinoma Tubular Type	Stage II	MUC1	0	32	0	13	45	0	0	NA	1
STAD	Stomach Intestinal Adenocarcinoma Tubular Type	Stage III	MUC7	28	6	26	16	76	0.619048	0.823529	-1.33032	0.0746366
STAD	Stomach Intestinal Adenocarcinoma Tubular Type	Stage III	MUC15	9	25	13	29	76	0.309524	0.264706	1.16931	0.800457
STAD	Stomach Intestinal Adenocarcinoma Tubular Type	Stage III	MUC5B	0	34	0	42	76	0	0	NA	1
STAD	Stomach Intestinal Adenocarcinoma Tubular Type	Stage III	MUCL1	29	5	19	23	76	0.452381	0.852941	-1.88545	0.000342279
STAD	Stomach Intestinal Adenocarcinoma Tubular Type	Stage III	MUC12	2	32	0	42	76	0	0.0588235	NA	0.196842
STAD	Stomach Intestinal Adenocarcinoma Tubular Type	Stage III	MUC16	3	31	3	39	76	0.0714286	0.0882353	-1.23529	1
STAD	Stomach Intestinal Adenocarcinoma Tubular Type	Stage III	MUC1	0	34	0	42	76	0	0	NA	1
STAD	Stomach Intestinal Adenocarcinoma Tubular Type	Stage III	MUC13	1	33	0	42	76	0	0.0294118	NA	0.447368
STAD	Stomach Intestinal Adenocarcinoma Tubular Type	Stage III	MUC6	1	33	1	41	76	0.0238095	0.0294118	-1.23529	1
STAD	Stomach Intestinal Adenocarcinoma Tubular Type	Stage III	MUC20	0	34	0	42	76	0	0	NA	1
STAD	Stomach Intestinal Adenocarcinoma Tubular Type	Stage III	MUC2	6	28	1	41	76	0.0238095	0.176471	-7.41176	0.0406387
STAD	Stomach Intestinal Adenocarcinoma Tubular Type	Stage III	MUC4	0	34	0	42	76	0	0	NA	1
STAD	Stomach Intestinal Adenocarcinoma Tubular Type	Stage III	MUC21	9	25	14	28	76	0.333333	0.264706	1.25926	0.618434
STAD	Stomach Intestinal Adenocarcinoma Tubular Type	Stage III	MUC17	2	32	0	42	76	0	0.0588235	NA	0.196842
STAD	[Discrepancy]	Stage III	MUC13	1	33	0	1	35	0	0.0294118	NA	1
STAD	[Discrepancy]	Stage III	MUC20	0	34	0	1	35	0	0	NA	1
STAD	[Discrepancy]	Stage III	MUC6	1	33	0	1	35	0	0.0294118	NA	1
STAD	[Discrepancy]	Stage III	MUC2	6	28	0	1	35	0	0.176471	NA	1
STAD	[Discrepancy]	Stage III	MUC4	0	34	0	1	35	0	0	NA	1
STAD	[Discrepancy]	Stage III	MUC21	9	25	0	1	35	0	0.264706	NA	1
STAD	[Discrepancy]	Stage III	MUC17	2	32	0	1	35	0	0.0588235	NA	1
STAD	[Discrepancy]	Stage III	MUC7	28	6	1	0	35	1	0.823529	1.21429	1
STAD	[Discrepancy]	Stage III	MUC5B	0	34	0	1	35	0	0	NA	1
STAD	[Discrepancy]	Stage III	MUC15	9	25	1	0	35	1	0.264706	3.77778	0.285714
STAD	[Discrepancy]	Stage III	MUCL1	29	5	1	0	35	1	0.852941	1.17241	1
STAD	[Discrepancy]	Stage III	MUC12	2	32	0	1	35	0	0.0588235	NA	1
STAD	[Discrepancy]	Stage III	MUC16	3	31	0	1	35	0	0.0882353	NA	1
STAD	[Discrepancy]	Stage III	MUC1	0	34	0	1	35	0	0	NA	1
STAD	[Not Available]	Stage II	MUC16	3	31	0	1	35	0	0.0882353	NA	1
STAD	[Not Available]	Stage II	MUC1	0	34	0	1	35	0	0	NA	1
STAD	[Not Available]	Stage II	MUC7	28	6	1	0	35	1	0.823529	1.21429	1
STAD	[Not Available]	Stage II	MUC15	9	25	0	1	35	0	0.264706	NA	1
STAD	[Not Available]	Stage II	MUC5B	0	34	0	1	35	0	0	NA	1
STAD	[Not Available]	Stage II	MUC12	2	32	0	1	35	0	0.0588235	NA	1
STAD	[Not Available]	Stage II	MUCL1	29	5	0	1	35	0	0.852941	NA	0.171429
STAD	[Not Available]	Stage II	MUC2	6	28	0	1	35	0	0.176471	NA	1
STAD	[Not Available]	Stage II	MUC4	0	34	0	1	35	0	0	NA	1
STAD	[Not Available]	Stage II	MUC21	9	25	0	1	35	0	0.264706	NA	1
STAD	[Not Available]	Stage II	MUC17	2	32	0	1	35	0	0.0588235	NA	1
STAD	[Not Available]	Stage II	MUC13	1	33	0	1	35	0	0.0294118	NA	1
STAD	[Not Available]	Stage II	MUC6	1	33	0	1	35	0	0.0294118	NA	1
STAD	[Not Available]	Stage II	MUC20	0	34	0	1	35	0	0	NA	1
STAD	[Not Available]	Stage IV	MUC20	0	34	0	1	35	0	0	NA	1
STAD	[Not Available]	Stage IV	MUC6	1	33	0	1	35	0	0.0294118	NA	1
STAD	[Not Available]	Stage IV	MUC13	1	33	0	1	35	0	0.0294118	NA	1
STAD	[Not Available]	Stage IV	MUC17	2	32	0	1	35	0	0.0588235	NA	1
STAD	[Not Available]	Stage IV	MUC21	9	25	0	1	35	0	0.264706	NA	1
STAD	[Not Available]	Stage IV	MUC4	0	34	0	1	35	0	0	NA	1
STAD	[Not Available]	Stage IV	MUC2	6	28	0	1	35	0	0.176471	NA	1
STAD	[Not Available]	Stage IV	MUCL1	29	5	0	1	35	0	0.852941	NA	0.171429
STAD	[Not Available]	Stage IV	MUC12	2	32	0	1	35	0	0.0588235	NA	1
STAD	[Not Available]	Stage IV	MUC15	9	25	1	0	35	1	0.264706	3.77778	0.285714
STAD	[Not Available]	Stage IV	MUC5B	0	34	0	1	35	0	0	NA	1
STAD	[Not Available]	Stage IV	MUC7	28	6	1	0	35	1	0.823529	1.21429	1
STAD	[Not Available]	Stage IV	MUC1	0	34	0	1	35	0	0	NA	1
STAD	[Not Available]	Stage IV	MUC16	3	31	0	1	35	0	0.0882353	NA	1
STAD	Stomach Adenocarcinoma Not Otherwise Specified (NOS)	Stage I	MUC20	0	31	0	23	54	0	0	NA	1
STAD	Stomach Adenocarcinoma Not Otherwise Specified (NOS)	Stage I	MUC6	1	30	0	23	54	0	0.0322581	NA	1
STAD	Stomach Adenocarcinoma Not Otherwise Specified (NOS)	Stage I	MUC13	1	30	0	23	54	0	0.0322581	NA	1
STAD	Stomach Adenocarcinoma Not Otherwise Specified (NOS)	Stage I	MUC4	0	31	0	23	54	0	0	NA	1
STAD	Stomach Adenocarcinoma Not Otherwise Specified (NOS)	Stage I	MUC17	2	29	0	23	54	0	0.0645161	NA	0.501747
STAD	Stomach Adenocarcinoma Not Otherwise Specified (NOS)	Stage I	MUC21	8	23	3	20	54	0.130435	0.258065	-1.97849	0.318741
STAD	Stomach Adenocarcinoma Not Otherwise Specified (NOS)	Stage I	MUC2	5	26	2	21	54	0.0869565	0.16129	-1.85484	0.685351
STAD	Stomach Adenocarcinoma Not Otherwise Specified (NOS)	Stage I	MUC5B	0	31	0	23	54	0	0	NA	1
STAD	Stomach Adenocarcinoma Not Otherwise Specified (NOS)	Stage I	MUC15	8	23	8	15	54	0.347826	0.258065	1.34783	0.553466
STAD	Stomach Adenocarcinoma Not Otherwise Specified (NOS)	Stage I	MUCL1	27	4	8	15	54	0.347826	0.870968	-2.50403	0.000116867
STAD	Stomach Adenocarcinoma Not Otherwise Specified (NOS)	Stage I	MUC12	2	29	0	23	54	0	0.0645161	NA	0.501747
STAD	Stomach Adenocarcinoma Not Otherwise Specified (NOS)	Stage I	MUC7	25	6	17	6	54	0.73913	0.806452	-1.09108	0.742039
STAD	Stomach Adenocarcinoma Not Otherwise Specified (NOS)	Stage I	MUC16	2	29	1	22	54	0.0434783	0.0645161	-1.48387	1
STAD	Stomach Adenocarcinoma Not Otherwise Specified (NOS)	Stage I	MUC1	0	31	0	23	54	0	0	NA	1
STAD	Stomach Adenocarcinoma Not Otherwise Specified (NOS)	Stage IV	MUC4	0	33	0	7	40	0	0	NA	1
STAD	Stomach Adenocarcinoma Not Otherwise Specified (NOS)	Stage IV	MUC21	9	24	2	5	40	0.285714	0.272727	1.04762	1
STAD	Stomach Adenocarcinoma Not Otherwise Specified (NOS)	Stage IV	MUC17	2	31	0	7	40	0	0.0606061	NA	1
STAD	Stomach Adenocarcinoma Not Otherwise Specified (NOS)	Stage IV	MUC2	5	28	2	5	40	0.285714	0.151515	1.88571	0.584147
STAD	Stomach Adenocarcinoma Not Otherwise Specified (NOS)	Stage IV	MUC6	1	32	0	7	40	0	0.030303	NA	1
STAD	Stomach Adenocarcinoma Not Otherwise Specified (NOS)	Stage IV	MUC20	0	33	0	7	40	0	0	NA	1
STAD	Stomach Adenocarcinoma Not Otherwise Specified (NOS)	Stage IV	MUC13	1	32	0	7	40	0	0.030303	NA	1
STAD	Stomach Adenocarcinoma Not Otherwise Specified (NOS)	Stage IV	MUC16	3	30	0	7	40	0	0.0909091	NA	1
STAD	Stomach Adenocarcinoma Not Otherwise Specified (NOS)	Stage IV	MUC1	0	33	0	7	40	0	0	NA	1
STAD	Stomach Adenocarcinoma Not Otherwise Specified (NOS)	Stage IV	MUC15	9	24	3	4	40	0.428571	0.272727	1.57143	0.409589
STAD	Stomach Adenocarcinoma Not Otherwise Specified (NOS)	Stage IV	MUC5B	0	33	0	7	40	0	0	NA	1
STAD	Stomach Adenocarcinoma Not Otherwise Specified (NOS)	Stage IV	MUCL1	28	5	3	4	40	0.428571	0.848485	-1.9798	0.0336631
STAD	Stomach Adenocarcinoma Not Otherwise Specified (NOS)	Stage IV	MUC12	2	31	0	7	40	0	0.0606061	NA	1
STAD	Stomach Adenocarcinoma Not Otherwise Specified (NOS)	Stage IV	MUC7	27	6	7	0	40	1	0.818182	1.22222	0.567174
STAD	Stomach Adenocarcinoma Not Otherwise Specified (NOS)	Stage III	MUC13	1	33	0	48	82	0	0.0294118	NA	0.414634
STAD	Stomach Adenocarcinoma Not Otherwise Specified (NOS)	Stage III	MUC6	1	33	0	48	82	0	0.0294118	NA	0.414634
STAD	Stomach Adenocarcinoma Not Otherwise Specified (NOS)	Stage III	MUC20	0	34	0	48	82	0	0	NA	1
STAD	Stomach Adenocarcinoma Not Otherwise Specified (NOS)	Stage III	MUC2	6	28	0	48	82	0	0.176471	NA	0.00384081
STAD	Stomach Adenocarcinoma Not Otherwise Specified (NOS)	Stage III	MUC21	9	25	21	27	82	0.4375	0.264706	1.65278	0.162349
STAD	Stomach Adenocarcinoma Not Otherwise Specified (NOS)	Stage III	MUC17	2	32	0	48	82	0	0.0588235	NA	0.168925
STAD	Stomach Adenocarcinoma Not Otherwise Specified (NOS)	Stage III	MUC4	0	34	0	48	82	0	0	NA	1
STAD	Stomach Adenocarcinoma Not Otherwise Specified (NOS)	Stage III	MUC7	28	6	34	14	82	0.708333	0.823529	-1.16263	0.300085
STAD	Stomach Adenocarcinoma Not Otherwise Specified (NOS)	Stage III	MUC12	2	32	0	48	82	0	0.0588235	NA	0.168925
STAD	Stomach Adenocarcinoma Not Otherwise Specified (NOS)	Stage III	MUCL1	29	5	31	17	82	0.645833	0.852941	-1.32068	0.0451088
STAD	Stomach Adenocarcinoma Not Otherwise Specified (NOS)	Stage III	MUC15	9	25	23	25	82	0.479167	0.264706	1.81019	0.0667155
STAD	Stomach Adenocarcinoma Not Otherwise Specified (NOS)	Stage III	MUC5B	0	34	0	48	82	0	0	NA	1
STAD	Stomach Adenocarcinoma Not Otherwise Specified (NOS)	Stage III	MUC1	0	34	0	48	82	0	0	NA	1
STAD	Stomach Adenocarcinoma Not Otherwise Specified (NOS)	Stage III	MUC16	3	31	2	46	82	0.0416667	0.0882353	-2.11765	0.644386
STAD	Stomach Adenocarcinoma Not Otherwise Specified (NOS)	Stage II	MUC2	6	28	2	48	84	0.04	0.176471	-4.41176	0.0566926
STAD	Stomach Adenocarcinoma Not Otherwise Specified (NOS)	Stage II	MUC21	9	25	20	30	84	0.4	0.264706	1.51111	0.246215
STAD	Stomach Adenocarcinoma Not Otherwise Specified (NOS)	Stage II	MUC17	2	32	3	47	84	0.06	0.0588235	1.02	1
STAD	Stomach Adenocarcinoma Not Otherwise Specified (NOS)	Stage II	MUC4	0	34	0	50	84	0	0	NA	1
STAD	Stomach Adenocarcinoma Not Otherwise Specified (NOS)	Stage II	MUC13	1	33	0	50	84	0	0.0294118	NA	0.404762
STAD	Stomach Adenocarcinoma Not Otherwise Specified (NOS)	Stage II	MUC20	0	34	0	50	84	0	0	NA	1
STAD	Stomach Adenocarcinoma Not Otherwise Specified (NOS)	Stage II	MUC6	1	33	0	50	84	0	0.0294118	NA	0.404762
STAD	Stomach Adenocarcinoma Not Otherwise Specified (NOS)	Stage II	MUC1	0	34	0	50	84	0	0	NA	1
STAD	Stomach Adenocarcinoma Not Otherwise Specified (NOS)	Stage II	MUC16	3	31	2	48	84	0.04	0.0882353	-2.20588	0.390199
STAD	Stomach Adenocarcinoma Not Otherwise Specified (NOS)	Stage II	MUC7	28	6	36	14	84	0.72	0.823529	-1.14379	0.308923
STAD	Stomach Adenocarcinoma Not Otherwise Specified (NOS)	Stage II	MUC12	2	32	0	50	84	0	0.0588235	NA	0.160929
STAD	Stomach Adenocarcinoma Not Otherwise Specified (NOS)	Stage II	MUCL1	29	5	32	18	84	0.64	0.852941	-1.33272	0.0455427
STAD	Stomach Adenocarcinoma Not Otherwise Specified (NOS)	Stage II	MUC15	9	25	14	36	84	0.28	0.264706	1.05778	1
STAD	Stomach Adenocarcinoma Not Otherwise Specified (NOS)	Stage II	MUC5B	0	34	0	50	84	0	0	NA	1
STAD	Stomach Intestinal Adenocarcinoma Mucinous Type	Stage III	MUC1	0	34	0	10	44	0	0	NA	1
STAD	Stomach Intestinal Adenocarcinoma Mucinous Type	Stage III	MUC16	3	31	1	9	44	0.1	0.0882353	1.13333	1
STAD	Stomach Intestinal Adenocarcinoma Mucinous Type	Stage III	MUC7	28	6	8	2	44	0.8	0.823529	-1.02941	1
STAD	Stomach Intestinal Adenocarcinoma Mucinous Type	Stage III	MUCL1	29	5	2	8	44	0.2	0.852941	-4.26471	0.000250239
STAD	Stomach Intestinal Adenocarcinoma Mucinous Type	Stage III	MUC12	2	32	0	10	44	0	0.0588235	NA	1
STAD	Stomach Intestinal Adenocarcinoma Mucinous Type	Stage III	MUC5B	0	34	0	10	44	0	0	NA	1
STAD	Stomach Intestinal Adenocarcinoma Mucinous Type	Stage III	MUC15	9	25	4	6	44	0.4	0.264706	1.51111	0.448917
STAD	Stomach Intestinal Adenocarcinoma Mucinous Type	Stage III	MUC2	6	28	0	10	44	0	0.176471	NA	0.310179
STAD	Stomach Intestinal Adenocarcinoma Mucinous Type	Stage III	MUC21	9	25	5	5	44	0.5	0.264706	1.88889	0.247149
STAD	Stomach Intestinal Adenocarcinoma Mucinous Type	Stage III	MUC17	2	32	0	10	44	0	0.0588235	NA	1
STAD	Stomach Intestinal Adenocarcinoma Mucinous Type	Stage III	MUC4	0	34	0	10	44	0	0	NA	1
STAD	Stomach Intestinal Adenocarcinoma Mucinous Type	Stage III	MUC13	1	33	0	10	44	0	0.0294118	NA	1
STAD	Stomach Intestinal Adenocarcinoma Mucinous Type	Stage III	MUC20	0	34	0	10	44	0	0	NA	1
STAD	Stomach Intestinal Adenocarcinoma Mucinous Type	Stage III	MUC6	1	33	0	10	44	0	0.0294118	NA	1
STAD	Stomach Intestinal Adenocarcinoma Mucinous Type	Stage II	MUC4	0	33	0	8	41	0	0	NA	1
STAD	Stomach Intestinal Adenocarcinoma Mucinous Type	Stage II	MUC21	9	24	3	5	41	0.375	0.272727	1.375	0.67188
STAD	Stomach Intestinal Adenocarcinoma Mucinous Type	Stage II	MUC17	2	31	0	8	41	0	0.0606061	NA	1
STAD	Stomach Intestinal Adenocarcinoma Mucinous Type	Stage II	MUC2	6	27	0	8	41	0	0.181818	NA	0.322913
STAD	Stomach Intestinal Adenocarcinoma Mucinous Type	Stage II	MUC6	1	32	0	8	41	0	0.030303	NA	1
STAD	Stomach Intestinal Adenocarcinoma Mucinous Type	Stage II	MUC20	0	33	0	8	41	0	0	NA	1
STAD	Stomach Intestinal Adenocarcinoma Mucinous Type	Stage II	MUC13	1	32	0	8	41	0	0.030303	NA	1
STAD	Stomach Intestinal Adenocarcinoma Mucinous Type	Stage II	MUC16	3	30	1	7	41	0.125	0.0909091	1.375	1
STAD	Stomach Intestinal Adenocarcinoma Mucinous Type	Stage II	MUC1	0	33	0	8	41	0	0	NA	1
STAD	Stomach Intestinal Adenocarcinoma Mucinous Type	Stage II	MUC15	9	24	5	3	41	0.625	0.272727	2.29167	0.0965548
STAD	Stomach Intestinal Adenocarcinoma Mucinous Type	Stage II	MUC5B	0	33	0	8	41	0	0	NA	1
STAD	Stomach Intestinal Adenocarcinoma Mucinous Type	Stage II	MUCL1	28	5	4	4	41	0.5	0.848485	-1.69697	0.0544096
STAD	Stomach Intestinal Adenocarcinoma Mucinous Type	Stage II	MUC12	2	31	0	8	41	0	0.0606061	NA	1
STAD	Stomach Intestinal Adenocarcinoma Mucinous Type	Stage II	MUC7	27	6	7	1	41	0.875	0.818182	1.06944	1
STAD	Stomach Intestinal Adenocarcinoma Mucinous Type	Stage IV	MUC16	3	31	0	2	36	0	0.0882353	NA	1
STAD	Stomach Intestinal Adenocarcinoma Mucinous Type	Stage IV	MUC1	0	34	0	2	36	0	0	NA	1
STAD	Stomach Intestinal Adenocarcinoma Mucinous Type	Stage IV	MUC7	28	6	1	1	36	0.5	0.823529	-1.64706	0.355556
STAD	Stomach Intestinal Adenocarcinoma Mucinous Type	Stage IV	MUC15	9	25	1	1	36	0.5	0.264706	1.88889	0.484127
STAD	Stomach Intestinal Adenocarcinoma Mucinous Type	Stage IV	MUC5B	0	34	0	2	36	0	0	NA	1
STAD	Stomach Intestinal Adenocarcinoma Mucinous Type	Stage IV	MUCL1	29	5	1	1	36	0.5	0.852941	-1.70588	0.309524
STAD	Stomach Intestinal Adenocarcinoma Mucinous Type	Stage IV	MUC12	2	32	0	2	36	0	0.0588235	NA	1
STAD	Stomach Intestinal Adenocarcinoma Mucinous Type	Stage IV	MUC2	6	28	0	2	36	0	0.176471	NA	1
STAD	Stomach Intestinal Adenocarcinoma Mucinous Type	Stage IV	MUC4	0	34	0	2	36	0	0	NA	1
STAD	Stomach Intestinal Adenocarcinoma Mucinous Type	Stage IV	MUC21	9	25	1	1	36	0.5	0.264706	1.88889	0.484127
STAD	Stomach Intestinal Adenocarcinoma Mucinous Type	Stage IV	MUC17	2	32	0	2	36	0	0.0588235	NA	1
STAD	Stomach Intestinal Adenocarcinoma Mucinous Type	Stage IV	MUC13	1	33	0	2	36	0	0.0294118	NA	1
STAD	Stomach Intestinal Adenocarcinoma Mucinous Type	Stage IV	MUC6	1	33	0	2	36	0	0.0294118	NA	1
STAD	Stomach Intestinal Adenocarcinoma Mucinous Type	Stage IV	MUC20	0	34	0	2	36	0	0	NA	1
STAD	Stomach Intestinal Adenocarcinoma Papillary Type	Stage IV	MUC13	1	33	0	1	35	0	0.0294118	NA	1
STAD	Stomach Intestinal Adenocarcinoma Papillary Type	Stage IV	MUC6	1	33	0	1	35	0	0.0294118	NA	1
STAD	Stomach Intestinal Adenocarcinoma Papillary Type	Stage IV	MUC20	0	34	0	1	35	0	0	NA	1
STAD	Stomach Intestinal Adenocarcinoma Papillary Type	Stage IV	MUC2	6	28	0	1	35	0	0.176471	NA	1
STAD	Stomach Intestinal Adenocarcinoma Papillary Type	Stage IV	MUC21	9	25	0	1	35	0	0.264706	NA	1
STAD	Stomach Intestinal Adenocarcinoma Papillary Type	Stage IV	MUC17	2	32	0	1	35	0	0.0588235	NA	1
STAD	Stomach Intestinal Adenocarcinoma Papillary Type	Stage IV	MUC4	0	34	0	1	35	0	0	NA	1
STAD	Stomach Intestinal Adenocarcinoma Papillary Type	Stage IV	MUC7	28	6	1	0	35	1	0.823529	1.21429	1
STAD	Stomach Intestinal Adenocarcinoma Papillary Type	Stage IV	MUCL1	29	5	0	1	35	0	0.852941	NA	0.171429
STAD	Stomach Intestinal Adenocarcinoma Papillary Type	Stage IV	MUC12	2	32	0	1	35	0	0.0588235	NA	1
STAD	Stomach Intestinal Adenocarcinoma Papillary Type	Stage IV	MUC15	9	25	1	0	35	1	0.264706	3.77778	0.285714
STAD	Stomach Intestinal Adenocarcinoma Papillary Type	Stage IV	MUC5B	0	34	0	1	35	0	0	NA	1
STAD	Stomach Intestinal Adenocarcinoma Papillary Type	Stage IV	MUC1	0	34	0	1	35	0	0	NA	1
STAD	Stomach Intestinal Adenocarcinoma Papillary Type	Stage IV	MUC16	3	31	0	1	35	0	0.0882353	NA	1
STAD	Stomach Intestinal Adenocarcinoma Papillary Type	Stage I	MUC6	1	33	0	3	37	0	0.0294118	NA	1
STAD	Stomach Intestinal Adenocarcinoma Papillary Type	Stage I	MUC20	0	34	0	3	37	0	0	NA	1
STAD	Stomach Intestinal Adenocarcinoma Papillary Type	Stage I	MUC13	1	33	0	3	37	0	0.0294118	NA	1
STAD	Stomach Intestinal Adenocarcinoma Papillary Type	Stage I	MUC4	0	34	0	3	37	0	0	NA	1
STAD	Stomach Intestinal Adenocarcinoma Papillary Type	Stage I	MUC21	9	25	2	1	37	0.666667	0.264706	2.51852	0.205277
STAD	Stomach Intestinal Adenocarcinoma Papillary Type	Stage I	MUC17	2	32	0	3	37	0	0.0588235	NA	1
STAD	Stomach Intestinal Adenocarcinoma Papillary Type	Stage I	MUC2	6	28	0	3	37	0	0.176471	NA	1
STAD	Stomach Intestinal Adenocarcinoma Papillary Type	Stage I	MUC5B	0	34	0	3	37	0	0	NA	1
STAD	Stomach Intestinal Adenocarcinoma Papillary Type	Stage I	MUC15	9	25	1	2	37	0.333333	0.264706	1.25926	1
STAD	Stomach Intestinal Adenocarcinoma Papillary Type	Stage I	MUC12	2	32	0	3	37	0	0.0588235	NA	1
STAD	Stomach Intestinal Adenocarcinoma Papillary Type	Stage I	MUCL1	29	5	2	1	37	0.666667	0.852941	-1.27941	0.421493
STAD	Stomach Intestinal Adenocarcinoma Papillary Type	Stage I	MUC7	28	6	2	1	37	0.666667	0.823529	-1.23529	0.477477
STAD	Stomach Intestinal Adenocarcinoma Papillary Type	Stage I	MUC16	3	31	0	3	37	0	0.0882353	NA	1
STAD	Stomach Intestinal Adenocarcinoma Papillary Type	Stage I	MUC1	0	34	0	3	37	0	0	NA	1
STAD	Stomach Intestinal Adenocarcinoma Papillary Type	Stage II	MUCL1	29	5	0	3	37	0	0.852941	NA	0.00720721
STAD	Stomach Intestinal Adenocarcinoma Papillary Type	Stage II	MUC12	2	32	0	3	37	0	0.0588235	NA	1
STAD	Stomach Intestinal Adenocarcinoma Papillary Type	Stage II	MUC15	9	25	0	3	37	0	0.264706	NA	0.562162
STAD	Stomach Intestinal Adenocarcinoma Papillary Type	Stage II	MUC5B	0	34	0	3	37	0	0	NA	1
STAD	Stomach Intestinal Adenocarcinoma Papillary Type	Stage II	MUC7	28	6	2	1	37	0.666667	0.823529	-1.23529	0.477477
STAD	Stomach Intestinal Adenocarcinoma Papillary Type	Stage II	MUC1	0	34	0	3	37	0	0	NA	1
STAD	Stomach Intestinal Adenocarcinoma Papillary Type	Stage II	MUC16	3	31	0	3	37	0	0.0882353	NA	1
STAD	Stomach Intestinal Adenocarcinoma Papillary Type	Stage II	MUC6	1	33	0	3	37	0	0.0294118	NA	1
STAD	Stomach Intestinal Adenocarcinoma Papillary Type	Stage II	MUC20	0	34	0	3	37	0	0	NA	1
STAD	Stomach Intestinal Adenocarcinoma Papillary Type	Stage II	MUC13	1	33	0	3	37	0	0.0294118	NA	1
STAD	Stomach Intestinal Adenocarcinoma Papillary Type	Stage II	MUC17	2	32	0	3	37	0	0.0588235	NA	1
STAD	Stomach Intestinal Adenocarcinoma Papillary Type	Stage II	MUC21	9	25	0	3	37	0	0.264706	NA	0.562162
STAD	Stomach Intestinal Adenocarcinoma Papillary Type	Stage II	MUC4	0	34	0	3	37	0	0	NA	1
STAD	Stomach Intestinal Adenocarcinoma Papillary Type	Stage II	MUC2	6	28	0	3	37	0	0.176471	NA	1
STAD	Stomach Adenocarcinoma Diffuse Type	Stage IV	MUC2	6	28	0	6	40	0	0.176471	NA	0.565042
STAD	Stomach Adenocarcinoma Diffuse Type	Stage IV	MUC4	0	34	0	6	40	0	0	NA	1
STAD	Stomach Adenocarcinoma Diffuse Type	Stage IV	MUC17	2	32	1	5	40	0.166667	0.0588235	2.83333	0.394332
STAD	Stomach Adenocarcinoma Diffuse Type	Stage IV	MUC21	9	25	3	3	40	0.5	0.264706	1.88889	0.340683
STAD	Stomach Adenocarcinoma Diffuse Type	Stage IV	MUC13	1	33	0	6	40	0	0.0294118	NA	1
STAD	Stomach Adenocarcinoma Diffuse Type	Stage IV	MUC20	0	34	0	6	40	0	0	NA	1
STAD	Stomach Adenocarcinoma Diffuse Type	Stage IV	MUC6	1	33	0	6	40	0	0.0294118	NA	1
STAD	Stomach Adenocarcinoma Diffuse Type	Stage IV	MUC16	3	31	0	6	40	0	0.0882353	NA	1
STAD	Stomach Adenocarcinoma Diffuse Type	Stage IV	MUC1	0	34	0	6	40	0	0	NA	1
STAD	Stomach Adenocarcinoma Diffuse Type	Stage IV	MUC7	28	6	6	0	40	1	0.823529	1.21429	0.565042
STAD	Stomach Adenocarcinoma Diffuse Type	Stage IV	MUC5B	0	34	0	6	40	0	0	NA	1
STAD	Stomach Adenocarcinoma Diffuse Type	Stage IV	MUC15	9	25	4	2	40	0.666667	0.264706	2.51852	0.0748832
STAD	Stomach Adenocarcinoma Diffuse Type	Stage IV	MUCL1	29	5	2	4	40	0.333333	0.852941	-2.55882	0.0163038
STAD	Stomach Adenocarcinoma Diffuse Type	Stage IV	MUC12	2	32	0	6	40	0	0.0588235	NA	1
STAD	Stomach Adenocarcinoma Diffuse Type	Stage I	MUC2	6	28	0	7	41	0	0.176471	NA	0.56681
STAD	Stomach Adenocarcinoma Diffuse Type	Stage I	MUC4	0	34	0	7	41	0	0	NA	1
STAD	Stomach Adenocarcinoma Diffuse Type	Stage I	MUC17	2	32	0	7	41	0	0.0588235	NA	1
STAD	Stomach Adenocarcinoma Diffuse Type	Stage I	MUC21	9	25	0	7	41	0	0.264706	NA	0.314772
STAD	Stomach Adenocarcinoma Diffuse Type	Stage I	MUC13	1	33	0	7	41	0	0.0294118	NA	1
STAD	Stomach Adenocarcinoma Diffuse Type	Stage I	MUC20	0	34	0	7	41	0	0	NA	1
STAD	Stomach Adenocarcinoma Diffuse Type	Stage I	MUC6	1	33	0	7	41	0	0.0294118	NA	1
STAD	Stomach Adenocarcinoma Diffuse Type	Stage I	MUC16	3	31	0	7	41	0	0.0882353	NA	1
STAD	Stomach Adenocarcinoma Diffuse Type	Stage I	MUC1	0	34	0	7	41	0	0	NA	1
STAD	Stomach Adenocarcinoma Diffuse Type	Stage I	MUC7	28	6	5	2	41	0.714286	0.823529	-1.15294	0.605882
STAD	Stomach Adenocarcinoma Diffuse Type	Stage I	MUC5B	0	34	0	7	41	0	0	NA	1
STAD	Stomach Adenocarcinoma Diffuse Type	Stage I	MUC15	9	25	2	5	41	0.285714	0.264706	1.07937	1
STAD	Stomach Adenocarcinoma Diffuse Type	Stage I	MUCL1	29	5	4	3	41	0.571429	0.852941	-1.49265	0.120272
STAD	Stomach Adenocarcinoma Diffuse Type	Stage I	MUC12	2	32	0	7	41	0	0.0588235	NA	1
STAD	Stomach Adenocarcinoma Diffuse Type	Stage II	MUC7	25	6	15	6	52	0.714286	0.806452	-1.12903	0.511951
STAD	Stomach Adenocarcinoma Diffuse Type	Stage II	MUC15	9	22	11	10	52	0.52381	0.290323	1.80423	0.145828
STAD	Stomach Adenocarcinoma Diffuse Type	Stage II	MUC5B	0	31	0	21	52	0	0	NA	1
STAD	Stomach Adenocarcinoma Diffuse Type	Stage II	MUC12	1	30	0	21	52	0	0.0322581	NA	1
STAD	Stomach Adenocarcinoma Diffuse Type	Stage II	MUCL1	26	5	13	8	52	0.619048	0.83871	-1.35484	0.104775
STAD	Stomach Adenocarcinoma Diffuse Type	Stage II	MUC16	3	28	0	21	52	0	0.0967742	NA	0.263575
STAD	Stomach Adenocarcinoma Diffuse Type	Stage II	MUC1	0	31	0	21	52	0	0	NA	1
STAD	Stomach Adenocarcinoma Diffuse Type	Stage II	MUC13	0	31	0	21	52	0	0	NA	1
STAD	Stomach Adenocarcinoma Diffuse Type	Stage II	MUC6	1	30	0	21	52	0	0.0322581	NA	1
STAD	Stomach Adenocarcinoma Diffuse Type	Stage II	MUC20	0	31	0	21	52	0	0	NA	1
STAD	Stomach Adenocarcinoma Diffuse Type	Stage II	MUC2	5	26	1	20	52	0.047619	0.16129	-3.3871	0.381782
STAD	Stomach Adenocarcinoma Diffuse Type	Stage II	MUC4	0	31	0	21	52	0	0	NA	1
STAD	Stomach Adenocarcinoma Diffuse Type	Stage II	MUC17	1	30	0	21	52	0	0.0322581	NA	1
STAD	Stomach Adenocarcinoma Diffuse Type	Stage II	MUC21	7	24	5	16	52	0.238095	0.225806	1.05442	1
STAD	Stomach Adenocarcinoma Diffuse Type	Stage III	MUC20	0	33	0	32	65	0	0	NA	1
STAD	Stomach Adenocarcinoma Diffuse Type	Stage III	MUC6	1	32	0	32	65	0	0.030303	NA	1
STAD	Stomach Adenocarcinoma Diffuse Type	Stage III	MUC13	1	32	0	32	65	0	0.030303	NA	1
STAD	Stomach Adenocarcinoma Diffuse Type	Stage III	MUC4	0	33	0	32	65	0	0	NA	1
STAD	Stomach Adenocarcinoma Diffuse Type	Stage III	MUC21	8	25	11	21	65	0.34375	0.242424	1.41797	0.422155
STAD	Stomach Adenocarcinoma Diffuse Type	Stage III	MUC17	2	31	0	32	65	0	0.0606061	NA	0.492308
STAD	Stomach Adenocarcinoma Diffuse Type	Stage III	MUC2	6	27	1	31	65	0.03125	0.181818	-5.81818	0.104834
STAD	Stomach Adenocarcinoma Diffuse Type	Stage III	MUC15	9	24	13	19	65	0.40625	0.272727	1.48958	0.301495
STAD	Stomach Adenocarcinoma Diffuse Type	Stage III	MUC5B	0	33	0	32	65	0	0	NA	1
STAD	Stomach Adenocarcinoma Diffuse Type	Stage III	MUC12	2	31	0	32	65	0	0.0606061	NA	0.492308
STAD	Stomach Adenocarcinoma Diffuse Type	Stage III	MUCL1	28	5	21	11	65	0.65625	0.848485	-1.29293	0.0896043
STAD	Stomach Adenocarcinoma Diffuse Type	Stage III	MUC7	27	6	25	7	65	0.78125	0.818182	-1.04727	0.764248
STAD	Stomach Adenocarcinoma Diffuse Type	Stage III	MUC16	3	30	1	31	65	0.03125	0.0909091	-2.90909	0.613187
STAD	Stomach Adenocarcinoma Diffuse Type	Stage III	MUC1	0	33	0	32	65	0	0	NA	1
LUAD	Lung Adenocarcinoma	Stage I	MUC1	0	59	0	249	308	0	0	NA	1
LUAD	Lung Adenocarcinoma	Stage I	MUC16	3	56	5	244	308	0.0200803	0.0508475	-2.5322	0.182469
LUAD	Lung Adenocarcinoma	Stage I	MUC7	57	2	231	18	308	0.927711	0.966102	-1.04138	0.386067
LUAD	Lung Adenocarcinoma	Stage I	MUC12	0	59	7	242	308	0.0281124	0	NA	0.35354
LUAD	Lung Adenocarcinoma	Stage I	MUCL1	23	36	82	167	308	0.329317	0.389831	-1.18375	0.445166
LUAD	Lung Adenocarcinoma	Stage I	MUC5B	0	59	0	249	308	0	0	NA	1
LUAD	Lung Adenocarcinoma	Stage I	MUC15	0	59	3	246	308	0.0120482	0	NA	1
LUAD	Lung Adenocarcinoma	Stage I	MUC2	36	23	76	173	308	0.305221	0.610169	-1.99911	2.00752e-05
LUAD	Lung Adenocarcinoma	Stage I	MUC21	0	59	2	247	308	0.00803213	0	NA	1
LUAD	Lung Adenocarcinoma	Stage I	MUC17	51	8	194	55	308	0.779116	0.864407	-1.10947	0.156026
LUAD	Lung Adenocarcinoma	Stage I	MUC4	0	59	0	249	308	0	0	NA	1
LUAD	Lung Adenocarcinoma	Stage I	MUC13	0	59	5	244	308	0.0200803	0	NA	0.587408
LUAD	Lung Adenocarcinoma	Stage I	MUC6	2	57	8	241	308	0.0321285	0.0338983	-1.05508	1
LUAD	Lung Adenocarcinoma	Stage I	MUC20	0	59	0	249	308	0	0	NA	1
LUAD	Lung Adenocarcinoma	Stage IV	MUC16	3	54	1	26	84	0.037037	0.0526316	-1.42105	1
LUAD	Lung Adenocarcinoma	Stage IV	MUC1	0	57	0	27	84	0	0	NA	1
LUAD	Lung Adenocarcinoma	Stage IV	MUC7	55	2	24	3	84	0.888889	0.964912	-1.08553	0.321861
LUAD	Lung Adenocarcinoma	Stage IV	MUC5B	0	57	0	27	84	0	0	NA	1
LUAD	Lung Adenocarcinoma	Stage IV	MUC15	0	57	0	27	84	0	0	NA	1
LUAD	Lung Adenocarcinoma	Stage IV	MUC12	0	57	0	27	84	0	0	NA	1
LUAD	Lung Adenocarcinoma	Stage IV	MUCL1	22	35	9	18	84	0.333333	0.385965	-1.15789	0.8092
LUAD	Lung Adenocarcinoma	Stage IV	MUC2	35	22	11	16	84	0.407407	0.614035	-1.50718	0.101205
LUAD	Lung Adenocarcinoma	Stage IV	MUC4	0	57	0	27	84	0	0	NA	1
LUAD	Lung Adenocarcinoma	Stage IV	MUC17	50	7	18	9	84	0.666667	0.877193	-1.31579	0.0353963
LUAD	Lung Adenocarcinoma	Stage IV	MUC21	0	57	0	27	84	0	0	NA	1
LUAD	Lung Adenocarcinoma	Stage IV	MUC13	0	57	1	26	84	0.037037	0	NA	0.321429
LUAD	Lung Adenocarcinoma	Stage IV	MUC6	2	55	1	26	84	0.037037	0.0350877	1.05556	1
LUAD	Lung Adenocarcinoma	Stage IV	MUC20	0	57	0	27	84	0	0	NA	1
LUAD	Lung Adenocarcinoma	Stage III	MUC21	0	59	2	69	130	0.028169	0	NA	0.500417
LUAD	Lung Adenocarcinoma	Stage III	MUC17	51	8	57	14	130	0.802817	0.864407	-1.07672	0.481712
LUAD	Lung Adenocarcinoma	Stage III	MUC4	0	59	0	71	130	0	0	NA	1
LUAD	Lung Adenocarcinoma	Stage III	MUC2	36	23	19	52	130	0.267606	0.610169	-2.28011	9.40537e-05
LUAD	Lung Adenocarcinoma	Stage III	MUC20	0	59	0	71	130	0	0	NA	1
LUAD	Lung Adenocarcinoma	Stage III	MUC6	2	57	4	67	130	0.056338	0.0338983	1.66197	0.688425
LUAD	Lung Adenocarcinoma	Stage III	MUC13	0	59	3	68	130	0.0422535	0	NA	0.250626
LUAD	Lung Adenocarcinoma	Stage III	MUC1	0	59	0	71	130	0	0	NA	1
LUAD	Lung Adenocarcinoma	Stage III	MUC16	3	56	3	68	130	0.0422535	0.0508475	-1.20339	1
LUAD	Lung Adenocarcinoma	Stage III	MUC12	0	59	2	69	130	0.028169	0	NA	0.500417
LUAD	Lung Adenocarcinoma	Stage III	MUCL1	23	36	27	44	130	0.380282	0.389831	-1.02511	1
LUAD	Lung Adenocarcinoma	Stage III	MUC5B	0	59	0	71	130	0	0	NA	1
LUAD	Lung Adenocarcinoma	Stage III	MUC15	0	59	1	70	130	0.0140845	0	NA	1
LUAD	Lung Adenocarcinoma	Stage III	MUC7	57	2	68	3	130	0.957746	0.966102	-1.00872	1
LUAD	Lung Adenocarcinoma	Stage II	MUC5B	0	59	0	110	169	0	0	NA	1
LUAD	Lung Adenocarcinoma	Stage II	MUC15	0	59	0	110	169	0	0	NA	1
LUAD	Lung Adenocarcinoma	Stage II	MUCL1	23	36	36	74	169	0.327273	0.389831	-1.19115	0.498653
LUAD	Lung Adenocarcinoma	Stage II	MUC12	0	59	5	105	169	0.0454545	0	NA	0.163976
LUAD	Lung Adenocarcinoma	Stage II	MUC7	57	2	105	5	169	0.954545	0.966102	-1.01211	1
LUAD	Lung Adenocarcinoma	Stage II	MUC16	3	56	2	108	169	0.0181818	0.0508475	-2.79661	0.344058
LUAD	Lung Adenocarcinoma	Stage II	MUC1	0	59	0	110	169	0	0	NA	1
LUAD	Lung Adenocarcinoma	Stage II	MUC20	0	59	0	110	169	0	0	NA	1
LUAD	Lung Adenocarcinoma	Stage II	MUC6	2	57	5	105	169	0.0454545	0.0338983	1.34091	1
LUAD	Lung Adenocarcinoma	Stage II	MUC13	0	59	1	109	169	0.00909091	0	NA	1
LUAD	Lung Adenocarcinoma	Stage II	MUC4	0	59	0	110	169	0	0	NA	1
LUAD	Lung Adenocarcinoma	Stage II	MUC21	0	59	0	110	169	0	0	NA	1
LUAD	Lung Adenocarcinoma	Stage II	MUC17	51	8	82	28	169	0.745455	0.864407	-1.15957	0.0791719
LUAD	Lung Adenocarcinoma	Stage II	MUC2	36	23	35	75	169	0.318182	0.610169	-1.91768	0.000314801
READ	Rectal Adenocarcinoma	Stage II	MUC2	0	10	0	26	36	0	0	NA	1
READ	Rectal Adenocarcinoma	Stage II	MUC4	0	10	0	26	36	0	0	NA	1
READ	Rectal Adenocarcinoma	Stage II	MUC17	0	10	0	26	36	0	0	NA	1
READ	Rectal Adenocarcinoma	Stage II	MUC21	10	0	14	12	36	0.538462	1	-1.85714	0.0145807
READ	Rectal Adenocarcinoma	Stage II	MUC13	0	10	0	26	36	0	0	NA	1
READ	Rectal Adenocarcinoma	Stage II	MUC6	2	8	4	22	36	0.153846	0.2	-1.3	1
READ	Rectal Adenocarcinoma	Stage II	MUC20	0	10	0	26	36	0	0	NA	1
READ	Rectal Adenocarcinoma	Stage II	MUC16	5	5	7	19	36	0.269231	0.5	-1.85714	0.247369
READ	Rectal Adenocarcinoma	Stage II	MUC1	0	10	0	26	36	0	0	NA	1
READ	Rectal Adenocarcinoma	Stage II	MUC7	9	1	24	2	36	0.923077	0.9	1.02564	1
READ	Rectal Adenocarcinoma	Stage II	MUC5B	0	10	0	26	36	0	0	NA	1
READ	Rectal Adenocarcinoma	Stage II	MUC15	5	5	16	10	36	0.615385	0.5	1.23077	0.708599
READ	Rectal Adenocarcinoma	Stage II	MUC12	0	10	0	26	36	0	0	NA	1
READ	Rectal Adenocarcinoma	Stage II	MUCL1	7	3	10	16	36	0.384615	0.7	-1.82	0.139368
READ	Rectal Adenocarcinoma	Stage III	MUC16	5	5	8	21	39	0.275862	0.5	-1.8125	0.25347
READ	Rectal Adenocarcinoma	Stage III	MUC1	0	10	0	29	39	0	0	NA	1
READ	Rectal Adenocarcinoma	Stage III	MUC7	9	1	24	5	39	0.827586	0.9	-1.0875	1
READ	Rectal Adenocarcinoma	Stage III	MUC5B	0	10	0	29	39	0	0	NA	1
READ	Rectal Adenocarcinoma	Stage III	MUC15	5	5	16	13	39	0.551724	0.5	1.10345	1
READ	Rectal Adenocarcinoma	Stage III	MUC12	0	10	0	29	39	0	0	NA	1
READ	Rectal Adenocarcinoma	Stage III	MUCL1	7	3	12	17	39	0.413793	0.7	-1.69167	0.155187
READ	Rectal Adenocarcinoma	Stage III	MUC2	0	10	0	29	39	0	0	NA	1
READ	Rectal Adenocarcinoma	Stage III	MUC4	0	10	0	29	39	0	0	NA	1
READ	Rectal Adenocarcinoma	Stage III	MUC17	0	10	0	29	39	0	0	NA	1
READ	Rectal Adenocarcinoma	Stage III	MUC21	10	0	18	11	39	0.62069	1	-1.61111	0.0373224
READ	Rectal Adenocarcinoma	Stage III	MUC13	0	10	0	29	39	0	0	NA	1
READ	Rectal Adenocarcinoma	Stage III	MUC20	0	10	0	29	39	0	0	NA	1
READ	Rectal Adenocarcinoma	Stage III	MUC6	2	8	2	27	39	0.0689655	0.2	-2.9	0.266988
READ	Rectal Adenocarcinoma	Stage IV	MUC16	5	5	4	8	22	0.333333	0.5	-1.5	0.665635
READ	Rectal Adenocarcinoma	Stage IV	MUC1	0	10	0	12	22	0	0	NA	1
READ	Rectal Adenocarcinoma	Stage IV	MUC7	9	1	9	3	22	0.75	0.9	-1.2	0.593985
READ	Rectal Adenocarcinoma	Stage IV	MUC5B	0	10	0	12	22	0	0	NA	1
READ	Rectal Adenocarcinoma	Stage IV	MUC15	5	5	3	9	22	0.25	0.5	-2	0.377709
READ	Rectal Adenocarcinoma	Stage IV	MUCL1	7	3	2	10	22	0.166667	0.7	-4.2	0.0274215
READ	Rectal Adenocarcinoma	Stage IV	MUC12	0	10	0	12	22	0	0	NA	1
READ	Rectal Adenocarcinoma	Stage IV	MUC2	0	10	0	12	22	0	0	NA	1
READ	Rectal Adenocarcinoma	Stage IV	MUC4	0	10	0	12	22	0	0	NA	1
READ	Rectal Adenocarcinoma	Stage IV	MUC17	0	10	0	12	22	0	0	NA	1
READ	Rectal Adenocarcinoma	Stage IV	MUC21	10	0	7	5	22	0.583333	1	-1.71429	0.0396446
READ	Rectal Adenocarcinoma	Stage IV	MUC13	0	10	0	12	22	0	0	NA	1
READ	Rectal Adenocarcinoma	Stage IV	MUC6	2	8	0	12	22	0	0.2	NA	0.194805
READ	Rectal Adenocarcinoma	Stage IV	MUC20	0	10	0	12	22	0	0	NA	1
READ	Rectal Adenocarcinoma	Stage I	MUC6	1	8	1	8	18	0.111111	0.111111	1	1
READ	Rectal Adenocarcinoma	Stage I	MUC20	0	9	0	9	18	0	0	NA	1
READ	Rectal Adenocarcinoma	Stage I	MUC13	0	9	0	9	18	0	0	NA	1
READ	Rectal Adenocarcinoma	Stage I	MUC17	0	9	0	9	18	0	0	NA	1
READ	Rectal Adenocarcinoma	Stage I	MUC21	9	0	5	4	18	0.555556	1	-1.8	0.0823529
READ	Rectal Adenocarcinoma	Stage I	MUC4	0	9	0	9	18	0	0	NA	1
READ	Rectal Adenocarcinoma	Stage I	MUC2	0	9	0	9	18	0	0	NA	1
READ	Rectal Adenocarcinoma	Stage I	MUC12	0	9	0	9	18	0	0	NA	1
READ	Rectal Adenocarcinoma	Stage I	MUCL1	6	3	3	6	18	0.333333	0.666667	-2	0.346935
READ	Rectal Adenocarcinoma	Stage I	MUC15	5	4	5	4	18	0.555556	0.555556	1	1
READ	Rectal Adenocarcinoma	Stage I	MUC5B	0	9	0	9	18	0	0	NA	1
READ	Rectal Adenocarcinoma	Stage I	MUC7	8	1	9	0	18	1	0.888889	1.125	1
READ	Rectal Adenocarcinoma	Stage I	MUC1	0	9	0	9	18	0	0	NA	1
READ	Rectal Adenocarcinoma	Stage I	MUC16	4	5	5	4	18	0.555556	0.444444	1.25	1
READ	Rectal Mucinous Adenocarcinoma	Stage II	MUC21	10	0	2	0	12	1	1	1	1
READ	Rectal Mucinous Adenocarcinoma	Stage II	MUC17	0	10	0	2	12	0	0	NA	1
READ	Rectal Mucinous Adenocarcinoma	Stage II	MUC4	0	10	0	2	12	0	0	NA	1
READ	Rectal Mucinous Adenocarcinoma	Stage II	MUC2	0	10	0	2	12	0	0	NA	1
READ	Rectal Mucinous Adenocarcinoma	Stage II	MUC6	2	8	0	2	12	0	0.2	NA	1
READ	Rectal Mucinous Adenocarcinoma	Stage II	MUC20	0	10	0	2	12	0	0	NA	1
READ	Rectal Mucinous Adenocarcinoma	Stage II	MUC13	0	10	0	2	12	0	0	NA	1
READ	Rectal Mucinous Adenocarcinoma	Stage II	MUC1	0	10	0	2	12	0	0	NA	1
READ	Rectal Mucinous Adenocarcinoma	Stage II	MUC16	5	5	1	1	12	0.5	0.5	1	1
READ	Rectal Mucinous Adenocarcinoma	Stage II	MUC12	0	10	0	2	12	0	0	NA	1
READ	Rectal Mucinous Adenocarcinoma	Stage II	MUCL1	7	3	1	1	12	0.5	0.7	-1.4	1
READ	Rectal Mucinous Adenocarcinoma	Stage II	MUC15	5	5	2	0	12	1	0.5	2	0.469697
READ	Rectal Mucinous Adenocarcinoma	Stage II	MUC5B	0	10	0	2	12	0	0	NA	1
READ	Rectal Mucinous Adenocarcinoma	Stage II	MUC7	9	1	1	1	12	0.5	0.9	-1.8	0.318182
READ	Rectal Mucinous Adenocarcinoma	Stage III	MUC4	0	10	0	2	12	0	0	NA	1
READ	Rectal Mucinous Adenocarcinoma	Stage III	MUC17	0	10	0	2	12	0	0	NA	1
READ	Rectal Mucinous Adenocarcinoma	Stage III	MUC21	10	0	1	1	12	0.5	1	-2	0.166667
READ	Rectal Mucinous Adenocarcinoma	Stage III	MUC2	0	10	0	2	12	0	0	NA	1
READ	Rectal Mucinous Adenocarcinoma	Stage III	MUC20	0	10	0	2	12	0	0	NA	1
READ	Rectal Mucinous Adenocarcinoma	Stage III	MUC6	2	8	0	2	12	0	0.2	NA	1
READ	Rectal Mucinous Adenocarcinoma	Stage III	MUC13	0	10	0	2	12	0	0	NA	1
READ	Rectal Mucinous Adenocarcinoma	Stage III	MUC16	5	5	1	1	12	0.5	0.5	1	1
READ	Rectal Mucinous Adenocarcinoma	Stage III	MUC1	0	10	0	2	12	0	0	NA	1
READ	Rectal Mucinous Adenocarcinoma	Stage III	MUC15	5	5	0	2	12	0	0.5	NA	0.469697
READ	Rectal Mucinous Adenocarcinoma	Stage III	MUC5B	0	10	0	2	12	0	0	NA	1
READ	Rectal Mucinous Adenocarcinoma	Stage III	MUC12	0	10	0	2	12	0	0	NA	1
READ	Rectal Mucinous Adenocarcinoma	Stage III	MUCL1	7	3	0	2	12	0	0.7	NA	0.151515
READ	Rectal Mucinous Adenocarcinoma	Stage III	MUC7	9	1	2	0	12	1	0.9	1.11111	1
READ	Rectal Mucinous Adenocarcinoma	Stage IV	MUC16	5	5	0	1	11	0	0.5	NA	1
READ	Rectal Mucinous Adenocarcinoma	Stage IV	MUC1	0	10	0	1	11	0	0	NA	1
READ	Rectal Mucinous Adenocarcinoma	Stage IV	MUC15	5	5	0	1	11	0	0.5	NA	1
READ	Rectal Mucinous Adenocarcinoma	Stage IV	MUC5B	0	10	0	1	11	0	0	NA	1
READ	Rectal Mucinous Adenocarcinoma	Stage IV	MUCL1	7	3	1	0	11	1	0.7	1.42857	1
READ	Rectal Mucinous Adenocarcinoma	Stage IV	MUC12	0	10	0	1	11	0	0	NA	1
READ	Rectal Mucinous Adenocarcinoma	Stage IV	MUC7	9	1	1	0	11	1	0.9	1.11111	1
READ	Rectal Mucinous Adenocarcinoma	Stage IV	MUC4	0	10	0	1	11	0	0	NA	1
READ	Rectal Mucinous Adenocarcinoma	Stage IV	MUC21	10	0	1	0	11	1	1	1	1
READ	Rectal Mucinous Adenocarcinoma	Stage IV	MUC17	0	10	0	1	11	0	0	NA	1
READ	Rectal Mucinous Adenocarcinoma	Stage IV	MUC2	0	10	0	1	11	0	0	NA	1
READ	Rectal Mucinous Adenocarcinoma	Stage IV	MUC20	0	10	0	1	11	0	0	NA	1
READ	Rectal Mucinous Adenocarcinoma	Stage IV	MUC6	2	8	0	1	11	0	0.2	NA	1
READ	Rectal Mucinous Adenocarcinoma	Stage IV	MUC13	0	10	0	1	11	0	0	NA	1
READ	[Not Available]	Stage IV	MUC2	0	10	0	1	11	0	0	NA	1
READ	[Not Available]	Stage IV	MUC4	0	10	0	1	11	0	0	NA	1
READ	[Not Available]	Stage IV	MUC17	0	10	0	1	11	0	0	NA	1
READ	[Not Available]	Stage IV	MUC21	10	0	0	1	11	0	1	NA	0.0909091
READ	[Not Available]	Stage IV	MUC13	0	10	0	1	11	0	0	NA	1
READ	[Not Available]	Stage IV	MUC6	2	8	0	1	11	0	0.2	NA	1
READ	[Not Available]	Stage IV	MUC20	0	10	0	1	11	0	0	NA	1
READ	[Not Available]	Stage IV	MUC16	5	5	1	0	11	1	0.5	2	1
READ	[Not Available]	Stage IV	MUC1	0	10	0	1	11	0	0	NA	1
READ	[Not Available]	Stage IV	MUC7	9	1	1	0	11	1	0.9	1.11111	1
READ	[Not Available]	Stage IV	MUC5B	0	10	0	1	11	0	0	NA	1
READ	[Not Available]	Stage IV	MUC15	5	5	0	1	11	0	0.5	NA	1
READ	[Not Available]	Stage IV	MUC12	0	10	0	1	11	0	0	NA	1
READ	[Not Available]	Stage IV	MUCL1	7	3	0	1	11	0	0.7	NA	0.363636
READ	[Not Available]	Stage I	MUC17	0	10	0	1	11	0	0	NA	1
READ	[Not Available]	Stage I	MUC21	10	0	1	0	11	1	1	1	1
READ	[Not Available]	Stage I	MUC4	0	10	0	1	11	0	0	NA	1
READ	[Not Available]	Stage I	MUC2	0	10	0	1	11	0	0	NA	1
READ	[Not Available]	Stage I	MUC6	2	8	0	1	11	0	0.2	NA	1
READ	[Not Available]	Stage I	MUC20	0	10	0	1	11	0	0	NA	1
READ	[Not Available]	Stage I	MUC13	0	10	0	1	11	0	0	NA	1
READ	[Not Available]	Stage I	MUC1	0	10	0	1	11	0	0	NA	1
READ	[Not Available]	Stage I	MUC16	5	5	0	1	11	0	0.5	NA	1
READ	[Not Available]	Stage I	MUCL1	7	3	1	0	11	1	0.7	1.42857	1
READ	[Not Available]	Stage I	MUC12	0	10	0	1	11	0	0	NA	1
READ	[Not Available]	Stage I	MUC15	5	5	0	1	11	0	0.5	NA	1
READ	[Not Available]	Stage I	MUC5B	0	10	0	1	11	0	0	NA	1
READ	[Not Available]	Stage I	MUC7	9	1	1	0	11	1	0.9	1.11111	1
KIRC	Kidney Clear Cell Renal Carcinoma	Stage IV	MUC4	0	68	2	66	136	0.0294118	0	NA	0.496296
KIRC	Kidney Clear Cell Renal Carcinoma	Stage IV	MUC21	52	16	55	13	136	0.808824	0.764706	1.05769	0.675928
KIRC	Kidney Clear Cell Renal Carcinoma	Stage IV	MUC17	61	7	25	43	136	0.367647	0.897059	-2.44	1.10309e-10
KIRC	Kidney Clear Cell Renal Carcinoma	Stage IV	MUC2	52	16	32	36	136	0.470588	0.764706	-1.625	0.000725817
KIRC	Kidney Clear Cell Renal Carcinoma	Stage IV	MUC6	1	67	3	65	136	0.0441176	0.0147059	3	0.619382
KIRC	Kidney Clear Cell Renal Carcinoma	Stage IV	MUC20	0	68	0	68	136	0	0	NA	1
KIRC	Kidney Clear Cell Renal Carcinoma	Stage IV	MUC13	2	66	0	68	136	0	0.0294118	NA	0.496296
KIRC	Kidney Clear Cell Renal Carcinoma	Stage IV	MUC16	23	45	3	65	136	0.0441176	0.338235	-7.66667	1.53348e-05
KIRC	Kidney Clear Cell Renal Carcinoma	Stage IV	MUC1	0	68	0	68	136	0	0	NA	1
KIRC	Kidney Clear Cell Renal Carcinoma	Stage IV	MUC15	1	67	29	39	136	0.426471	0.0147059	29	1.58373e-09
KIRC	Kidney Clear Cell Renal Carcinoma	Stage IV	MUC5B	7	61	1	67	136	0.0147059	0.102941	-7	0.0623062
KIRC	Kidney Clear Cell Renal Carcinoma	Stage IV	MUC12	22	46	0	68	136	0	0.323529	NA	6.26603e-08
KIRC	Kidney Clear Cell Renal Carcinoma	Stage IV	MUCL1	33	35	47	21	136	0.691176	0.485294	1.42424	0.0231149
KIRC	Kidney Clear Cell Renal Carcinoma	Stage IV	MUC7	66	2	65	3	136	0.955882	0.970588	-1.01538	1
KIRC	Kidney Clear Cell Renal Carcinoma	Stage I	MUC20	0	72	0	243	315	0	0	NA	1
KIRC	Kidney Clear Cell Renal Carcinoma	Stage I	MUC6	1	71	8	235	315	0.0329218	0.0138889	2.37037	0.68986
KIRC	Kidney Clear Cell Renal Carcinoma	Stage I	MUC13	2	70	6	237	315	0.0246914	0.0277778	-1.125	1
KIRC	Kidney Clear Cell Renal Carcinoma	Stage I	MUC21	56	16	184	59	315	0.757202	0.777778	-1.02717	0.755692
KIRC	Kidney Clear Cell Renal Carcinoma	Stage I	MUC17	65	7	125	118	315	0.514403	0.902778	-1.755	4.87288e-10
KIRC	Kidney Clear Cell Renal Carcinoma	Stage I	MUC4	0	72	0	243	315	0	0	NA	1
KIRC	Kidney Clear Cell Renal Carcinoma	Stage I	MUC2	56	16	128	115	315	0.526749	0.777778	-1.47656	0.000127035
KIRC	Kidney Clear Cell Renal Carcinoma	Stage I	MUCL1	35	37	178	65	315	0.73251	0.486111	1.50688	0.000163319
KIRC	Kidney Clear Cell Renal Carcinoma	Stage I	MUC12	22	50	10	233	315	0.0411523	0.305556	-7.425	4.91698e-09
KIRC	Kidney Clear Cell Renal Carcinoma	Stage I	MUC15	1	71	93	150	315	0.382716	0.0138889	27.5556	1.02279e-11
KIRC	Kidney Clear Cell Renal Carcinoma	Stage I	MUC5B	7	65	10	233	315	0.0411523	0.0972222	-2.3625	0.0766557
KIRC	Kidney Clear Cell Renal Carcinoma	Stage I	MUC7	70	2	232	11	315	0.954733	0.972222	-1.01832	0.739638
KIRC	Kidney Clear Cell Renal Carcinoma	Stage I	MUC1	0	72	0	243	315	0	0	NA	1
KIRC	Kidney Clear Cell Renal Carcinoma	Stage I	MUC16	26	46	32	211	315	0.131687	0.361111	-2.74219	4.13626e-05
KIRC	Kidney Clear Cell Renal Carcinoma	Stage III	MUC7	70	2	101	7	180	0.935185	0.972222	-1.0396	0.319018
KIRC	Kidney Clear Cell Renal Carcinoma	Stage III	MUCL1	35	37	76	32	180	0.703704	0.486111	1.44762	0.00470403
KIRC	Kidney Clear Cell Renal Carcinoma	Stage III	MUC12	22	50	3	105	180	0.0277778	0.305556	-11	1.43865e-07
KIRC	Kidney Clear Cell Renal Carcinoma	Stage III	MUC5B	7	65	5	103	180	0.0462963	0.0972222	-2.1	0.226325
KIRC	Kidney Clear Cell Renal Carcinoma	Stage III	MUC15	1	71	42	66	180	0.388889	0.0138889	28	2.11913e-10
KIRC	Kidney Clear Cell Renal Carcinoma	Stage III	MUC1	0	72	0	108	180	0	0	NA	1
KIRC	Kidney Clear Cell Renal Carcinoma	Stage III	MUC16	26	46	9	99	180	0.0833333	0.361111	-4.33333	5.94205e-06
KIRC	Kidney Clear Cell Renal Carcinoma	Stage III	MUC13	2	70	0	108	180	0	0.0277778	NA	0.158659
KIRC	Kidney Clear Cell Renal Carcinoma	Stage III	MUC6	1	71	2	106	180	0.0185185	0.0138889	1.33333	1
KIRC	Kidney Clear Cell Renal Carcinoma	Stage III	MUC20	0	72	0	108	180	0	0	NA	1
KIRC	Kidney Clear Cell Renal Carcinoma	Stage III	MUC2	56	16	51	57	180	0.472222	0.777778	-1.64706	4.93138e-05
KIRC	Kidney Clear Cell Renal Carcinoma	Stage III	MUC21	56	16	91	17	180	0.842593	0.777778	1.08333	0.326473
KIRC	Kidney Clear Cell Renal Carcinoma	Stage III	MUC17	65	7	42	66	180	0.388889	0.902778	-2.32143	8.47556e-13
KIRC	Kidney Clear Cell Renal Carcinoma	Stage III	MUC4	0	72	2	106	180	0.0185185	0	NA	0.517318
KIRC	Kidney Clear Cell Renal Carcinoma	Stage II	MUC21	48	13	46	11	118	0.807018	0.786885	1.02558	0.822551
KIRC	Kidney Clear Cell Renal Carcinoma	Stage II	MUC17	54	7	31	26	118	0.54386	0.885246	-1.62771	3.70994e-05
KIRC	Kidney Clear Cell Renal Carcinoma	Stage II	MUC4	0	61	1	56	118	0.0175439	0	NA	0.483051
KIRC	Kidney Clear Cell Renal Carcinoma	Stage II	MUC2	47	14	35	22	118	0.614035	0.770492	-1.2548	0.074518
KIRC	Kidney Clear Cell Renal Carcinoma	Stage II	MUC20	0	61	0	57	118	0	0	NA	1
KIRC	Kidney Clear Cell Renal Carcinoma	Stage II	MUC6	1	60	8	49	118	0.140351	0.0163934	8.5614	0.0142196
KIRC	Kidney Clear Cell Renal Carcinoma	Stage II	MUC13	1	60	2	55	118	0.0350877	0.0163934	2.14035	0.609203
KIRC	Kidney Clear Cell Renal Carcinoma	Stage II	MUC1	0	61	0	57	118	0	0	NA	1
KIRC	Kidney Clear Cell Renal Carcinoma	Stage II	MUC16	17	44	6	51	118	0.105263	0.278689	-2.64754	0.0207116
KIRC	Kidney Clear Cell Renal Carcinoma	Stage II	MUCL1	32	29	46	11	118	0.807018	0.52459	1.53838	0.00171202
KIRC	Kidney Clear Cell Renal Carcinoma	Stage II	MUC12	17	44	6	51	118	0.105263	0.278689	-2.64754	0.0207116
KIRC	Kidney Clear Cell Renal Carcinoma	Stage II	MUC15	1	60	28	29	118	0.491228	0.0163934	29.9649	3.58394e-10
KIRC	Kidney Clear Cell Renal Carcinoma	Stage II	MUC5B	6	55	3	54	118	0.0526316	0.0983607	-1.86885	0.492772
KIRC	Kidney Clear Cell Renal Carcinoma	Stage II	MUC7	59	2	53	4	118	0.929825	0.967213	-1.04021	0.427659
BLCA	[Not Available]	Stage II	MUC5B	1	18	0	1	20	0	0.0526316	NA	1
BLCA	[Not Available]	Stage II	MUC15	4	15	0	1	20	0	0.210526	NA	1
BLCA	[Not Available]	Stage II	MUC12	0	19	0	1	20	0	0	NA	1
BLCA	[Not Available]	Stage II	MUCL1	11	8	0	1	20	0	0.578947	NA	0.45
BLCA	[Not Available]	Stage II	MUC7	16	3	1	0	20	1	0.842105	1.1875	1
BLCA	[Not Available]	Stage II	MUC16	6	13	0	1	20	0	0.315789	NA	1
BLCA	[Not Available]	Stage II	MUC1	0	19	0	1	20	0	0	NA	1
BLCA	[Not Available]	Stage II	MUC20	0	19	0	1	20	0	0	NA	1
BLCA	[Not Available]	Stage II	MUC6	1	18	0	1	20	0	0.0526316	NA	1
BLCA	[Not Available]	Stage II	MUC13	4	15	0	1	20	0	0.210526	NA	1
BLCA	[Not Available]	Stage II	MUC4	0	19	0	1	20	0	0	NA	1
BLCA	[Not Available]	Stage II	MUC21	6	13	0	1	20	0	0.315789	NA	1
BLCA	[Not Available]	Stage II	MUC17	18	1	1	0	20	1	0.947368	1.05556	1
BLCA	[Not Available]	Stage II	MUC2	4	15	0	1	20	0	0.210526	NA	1
BLCA	[Not Available]	Stage III	MUC13	4	15	0	1	20	0	0.210526	NA	1
BLCA	[Not Available]	Stage III	MUC6	1	18	0	1	20	0	0.0526316	NA	1
BLCA	[Not Available]	Stage III	MUC20	0	19	0	1	20	0	0	NA	1
BLCA	[Not Available]	Stage III	MUC2	4	15	1	0	20	1	0.210526	4.75	0.25
BLCA	[Not Available]	Stage III	MUC21	6	13	0	1	20	0	0.315789	NA	1
BLCA	[Not Available]	Stage III	MUC17	18	1	1	0	20	1	0.947368	1.05556	1
BLCA	[Not Available]	Stage III	MUC4	0	19	0	1	20	0	0	NA	1
BLCA	[Not Available]	Stage III	MUC7	16	3	1	0	20	1	0.842105	1.1875	1
BLCA	[Not Available]	Stage III	MUCL1	11	8	0	1	20	0	0.578947	NA	0.45
BLCA	[Not Available]	Stage III	MUC12	0	19	0	1	20	0	0	NA	1
BLCA	[Not Available]	Stage III	MUC15	4	15	0	1	20	0	0.210526	NA	1
BLCA	[Not Available]	Stage III	MUC5B	1	18	0	1	20	0	0.0526316	NA	1
BLCA	[Not Available]	Stage III	MUC1	0	19	0	1	20	0	0	NA	1
BLCA	[Not Available]	Stage III	MUC16	6	13	0	1	20	0	0.315789	NA	1
BLCA	[Not Available]	Stage IV	MUC1	0	19	0	2	21	0	0	NA	1
BLCA	[Not Available]	Stage IV	MUC16	6	13	0	2	21	0	0.315789	NA	1
BLCA	[Not Available]	Stage IV	MUCL1	11	8	1	1	21	0.5	0.578947	-1.15789	1
BLCA	[Not Available]	Stage IV	MUC12	0	19	0	2	21	0	0	NA	1
BLCA	[Not Available]	Stage IV	MUC15	4	15	0	2	21	0	0.210526	NA	1
BLCA	[Not Available]	Stage IV	MUC5B	1	18	0	2	21	0	0.0526316	NA	1
BLCA	[Not Available]	Stage IV	MUC7	16	3	2	0	21	1	0.842105	1.1875	1
BLCA	[Not Available]	Stage IV	MUC21	6	13	0	2	21	0	0.315789	NA	1
BLCA	[Not Available]	Stage IV	MUC17	18	1	1	1	21	0.5	0.947368	-1.89474	0.185714
BLCA	[Not Available]	Stage IV	MUC4	0	19	0	2	21	0	0	NA	1
BLCA	[Not Available]	Stage IV	MUC2	4	15	0	2	21	0	0.210526	NA	1
BLCA	[Not Available]	Stage IV	MUC6	1	18	0	2	21	0	0.0526316	NA	1
BLCA	[Not Available]	Stage IV	MUC20	0	19	0	2	21	0	0	NA	1
BLCA	[Not Available]	Stage IV	MUC13	4	15	1	1	21	0.5	0.210526	2.375	0.428571
BLCA	Non-Papillary	Stage III	MUC2	4	15	21	76	116	0.216495	0.210526	1.02835	1
BLCA	Non-Papillary	Stage III	MUC17	18	1	80	17	116	0.824742	0.947368	-1.14868	0.299252
BLCA	Non-Papillary	Stage III	MUC21	6	13	39	58	116	0.402062	0.315789	1.2732	0.609305
BLCA	Non-Papillary	Stage III	MUC4	0	19	1	96	116	0.0103093	0	NA	1
BLCA	Non-Papillary	Stage III	MUC13	4	15	26	71	116	0.268041	0.210526	1.2732	0.776967
BLCA	Non-Papillary	Stage III	MUC20	0	19	0	97	116	0	0	NA	1
BLCA	Non-Papillary	Stage III	MUC6	1	18	18	79	116	0.185567	0.0526316	3.52577	0.193164
BLCA	Non-Papillary	Stage III	MUC1	0	19	0	97	116	0	0	NA	1
BLCA	Non-Papillary	Stage III	MUC16	6	13	16	81	116	0.164948	0.315789	-1.91447	0.195788
BLCA	Non-Papillary	Stage III	MUC7	16	3	93	4	116	0.958763	0.842105	1.13853	0.0854802
BLCA	Non-Papillary	Stage III	MUC12	0	19	5	92	116	0.0515464	0	NA	0.589549
BLCA	Non-Papillary	Stage III	MUCL1	11	8	31	66	116	0.319588	0.578947	-1.81154	0.039018
BLCA	Non-Papillary	Stage III	MUC5B	1	18	16	81	116	0.164948	0.0526316	3.13402	0.299276
BLCA	Non-Papillary	Stage III	MUC15	4	15	12	85	116	0.123711	0.210526	-1.70175	0.295688
BLCA	Non-Papillary	Stage II	MUC13	4	15	14	50	83	0.21875	0.210526	1.03906	1
BLCA	Non-Papillary	Stage II	MUC6	1	18	9	55	83	0.140625	0.0526316	2.67188	0.441346
BLCA	Non-Papillary	Stage II	MUC20	0	19	1	63	83	0.015625	0	NA	1
BLCA	Non-Papillary	Stage II	MUC2	4	15	13	51	83	0.203125	0.210526	-1.03644	1
BLCA	Non-Papillary	Stage II	MUC4	0	19	1	63	83	0.015625	0	NA	1
BLCA	Non-Papillary	Stage II	MUC21	6	13	18	46	83	0.28125	0.315789	-1.12281	0.778874
BLCA	Non-Papillary	Stage II	MUC17	18	1	52	12	83	0.8125	0.947368	-1.16599	0.280318
BLCA	Non-Papillary	Stage II	MUC7	16	3	63	1	83	0.984375	0.842105	1.16895	0.0358573
BLCA	Non-Papillary	Stage II	MUC15	4	15	4	60	83	0.0625	0.210526	-3.36842	0.0761901
BLCA	Non-Papillary	Stage II	MUC5B	1	18	6	58	83	0.09375	0.0526316	1.78125	1
BLCA	Non-Papillary	Stage II	MUC12	0	19	6	58	83	0.09375	0	NA	0.328343
BLCA	Non-Papillary	Stage II	MUCL1	11	8	18	46	83	0.28125	0.578947	-2.05848	0.0271307
BLCA	Non-Papillary	Stage II	MUC16	6	13	4	60	83	0.0625	0.315789	-5.05263	0.00801567
BLCA	Non-Papillary	Stage II	MUC1	0	19	0	64	83	0	0	NA	1
BLCA	Non-Papillary	Stage I	MUC16	6	13	0	1	20	0	0.315789	NA	1
BLCA	Non-Papillary	Stage I	MUC1	0	19	0	1	20	0	0	NA	1
BLCA	Non-Papillary	Stage I	MUC15	4	15	0	1	20	0	0.210526	NA	1
BLCA	Non-Papillary	Stage I	MUC5B	1	18	0	1	20	0	0.0526316	NA	1
BLCA	Non-Papillary	Stage I	MUCL1	11	8	0	1	20	0	0.578947	NA	0.45
BLCA	Non-Papillary	Stage I	MUC12	0	19	0	1	20	0	0	NA	1
BLCA	Non-Papillary	Stage I	MUC7	16	3	1	0	20	1	0.842105	1.1875	1
BLCA	Non-Papillary	Stage I	MUC4	0	19	0	1	20	0	0	NA	1
BLCA	Non-Papillary	Stage I	MUC17	18	1	1	0	20	1	0.947368	1.05556	1
BLCA	Non-Papillary	Stage I	MUC21	6	13	1	0	20	1	0.315789	3.16667	0.35
BLCA	Non-Papillary	Stage I	MUC2	4	15	1	0	20	1	0.210526	4.75	0.25
BLCA	Non-Papillary	Stage I	MUC20	0	19	0	1	20	0	0	NA	1
BLCA	Non-Papillary	Stage I	MUC6	1	18	0	1	20	0	0.0526316	NA	1
BLCA	Non-Papillary	Stage I	MUC13	4	15	0	1	20	0	0.210526	NA	1
BLCA	Non-Papillary	Stage IV	MUC1	0	19	0	95	114	0	0	NA	1
BLCA	Non-Papillary	Stage IV	MUC16	6	13	9	86	114	0.0947368	0.315789	-3.33333	0.0186766
BLCA	Non-Papillary	Stage IV	MUC12	0	19	8	87	114	0.0842105	0	NA	0.348458
BLCA	Non-Papillary	Stage IV	MUCL1	11	8	37	58	114	0.389474	0.578947	-1.48649	0.136833
BLCA	Non-Papillary	Stage IV	MUC5B	1	18	17	78	114	0.178947	0.0526316	3.4	0.299708
BLCA	Non-Papillary	Stage IV	MUC15	4	15	7	88	114	0.0736842	0.210526	-2.85714	0.0849768
BLCA	Non-Papillary	Stage IV	MUC7	16	3	92	3	114	0.968421	0.842105	1.15	0.0572053
BLCA	Non-Papillary	Stage IV	MUC17	18	1	77	18	114	0.810526	0.947368	-1.16883	0.190383
BLCA	Non-Papillary	Stage IV	MUC21	6	13	23	72	114	0.242105	0.315789	-1.30435	0.566063
BLCA	Non-Papillary	Stage IV	MUC4	0	19	0	95	114	0	0	NA	1
BLCA	Non-Papillary	Stage IV	MUC2	4	15	15	80	114	0.157895	0.210526	-1.33333	0.519154
BLCA	Non-Papillary	Stage IV	MUC20	0	19	0	95	114	0	0	NA	1
BLCA	Non-Papillary	Stage IV	MUC6	1	18	12	83	114	0.126316	0.0526316	2.4	0.69188
BLCA	Non-Papillary	Stage IV	MUC13	4	15	17	78	114	0.178947	0.210526	-1.17647	0.749783
BLCA	Papillary	Stage II	MUC7	16	3	60	1	80	0.983607	0.842105	1.16803	0.0398241
BLCA	Papillary	Stage II	MUC12	0	19	3	58	80	0.0491803	0	NA	1
BLCA	Papillary	Stage II	MUCL1	11	8	11	50	80	0.180328	0.578947	-3.21053	0.00217025
BLCA	Papillary	Stage II	MUC15	4	15	1	60	80	0.0163934	0.210526	-12.8421	0.0103188
BLCA	Papillary	Stage II	MUC5B	1	18	16	45	80	0.262295	0.0526316	4.98361	0.0592932
BLCA	Papillary	Stage II	MUC1	0	19	0	61	80	0	0	NA	1
BLCA	Papillary	Stage II	MUC16	6	13	22	39	80	0.360656	0.315789	1.14208	0.789184
BLCA	Papillary	Stage II	MUC13	4	15	14	47	80	0.229508	0.210526	1.09016	1
BLCA	Papillary	Stage II	MUC6	1	18	10	51	80	0.163934	0.0526316	3.11475	0.444631
BLCA	Papillary	Stage II	MUC20	0	19	0	61	80	0	0	NA	1
BLCA	Papillary	Stage II	MUC2	4	15	0	61	80	0	0.210526	NA	0.00245071
BLCA	Papillary	Stage II	MUC21	6	13	8	53	80	0.131148	0.315789	-2.40789	0.0856624
BLCA	Papillary	Stage II	MUC17	18	1	50	11	80	0.819672	0.947368	-1.15579	0.275667
BLCA	Papillary	Stage II	MUC4	0	19	0	61	80	0	0	NA	1
BLCA	Papillary	Stage III	MUC15	4	15	2	32	53	0.0588235	0.210526	-3.57895	0.171701
BLCA	Papillary	Stage III	MUC5B	1	18	5	29	53	0.147059	0.0526316	2.79412	0.40199
BLCA	Papillary	Stage III	MUCL1	11	8	8	26	53	0.235294	0.578947	-2.46053	0.017861
BLCA	Papillary	Stage III	MUC12	0	19	1	33	53	0.0294118	0	NA	1
BLCA	Papillary	Stage III	MUC7	16	3	32	2	53	0.941176	0.842105	1.11765	0.33637
BLCA	Papillary	Stage III	MUC16	6	13	8	26	53	0.235294	0.315789	-1.34211	0.534873
BLCA	Papillary	Stage III	MUC1	0	19	0	34	53	0	0	NA	1
BLCA	Papillary	Stage III	MUC6	1	18	4	30	53	0.117647	0.0526316	2.23529	0.643423
BLCA	Papillary	Stage III	MUC20	0	19	0	34	53	0	0	NA	1
BLCA	Papillary	Stage III	MUC13	4	15	7	27	53	0.205882	0.210526	-1.02256	1
BLCA	Papillary	Stage III	MUC4	0	19	0	34	53	0	0	NA	1
BLCA	Papillary	Stage III	MUC21	6	13	12	22	53	0.352941	0.315789	1.11765	1
BLCA	Papillary	Stage III	MUC17	18	1	28	6	53	0.823529	0.947368	-1.15038	0.399778
BLCA	Papillary	Stage III	MUC2	4	15	2	32	53	0.0588235	0.210526	-3.57895	0.171701
BLCA	Papillary	Stage IV	MUC4	0	19	0	29	48	0	0	NA	1
BLCA	Papillary	Stage IV	MUC17	18	1	28	1	48	0.965517	0.947368	1.01916	1
BLCA	Papillary	Stage IV	MUC21	6	13	6	23	48	0.206897	0.315789	-1.52632	0.500706
BLCA	Papillary	Stage IV	MUC2	4	15	3	26	48	0.103448	0.210526	-2.03509	0.411621
BLCA	Papillary	Stage IV	MUC6	1	18	3	26	48	0.103448	0.0526316	1.96552	1
BLCA	Papillary	Stage IV	MUC20	0	19	0	29	48	0	0	NA	1
BLCA	Papillary	Stage IV	MUC13	4	15	7	22	48	0.241379	0.210526	1.14655	1
BLCA	Papillary	Stage IV	MUC16	6	13	6	23	48	0.206897	0.315789	-1.52632	0.500706
BLCA	Papillary	Stage IV	MUC1	0	19	0	29	48	0	0	NA	1
BLCA	Papillary	Stage IV	MUC15	4	15	3	26	48	0.103448	0.210526	-2.03509	0.411621
BLCA	Papillary	Stage IV	MUC5B	1	18	6	23	48	0.206897	0.0526316	3.93103	0.219266
BLCA	Papillary	Stage IV	MUCL1	11	8	7	22	48	0.241379	0.578947	-2.3985	0.0319015
BLCA	Papillary	Stage IV	MUC12	0	19	1	28	48	0.0344828	0	NA	1
BLCA	Papillary	Stage IV	MUC7	16	3	28	1	48	0.965517	0.842105	1.14655	0.286401
BLCA	Papillary	Stage I	MUC7	16	3	1	0	20	1	0.842105	1.1875	1
BLCA	Papillary	Stage I	MUC12	0	19	0	1	20	0	0	NA	1
BLCA	Papillary	Stage I	MUCL1	11	8	0	1	20	0	0.578947	NA	0.45
BLCA	Papillary	Stage I	MUC15	4	15	0	1	20	0	0.210526	NA	1
BLCA	Papillary	Stage I	MUC5B	1	18	0	1	20	0	0.0526316	NA	1
BLCA	Papillary	Stage I	MUC1	0	19	0	1	20	0	0	NA	1
BLCA	Papillary	Stage I	MUC16	6	13	0	1	20	0	0.315789	NA	1
BLCA	Papillary	Stage I	MUC13	4	15	0	1	20	0	0.210526	NA	1
BLCA	Papillary	Stage I	MUC6	1	18	0	1	20	0	0.0526316	NA	1
BLCA	Papillary	Stage I	MUC20	0	19	0	1	20	0	0	NA	1
BLCA	Papillary	Stage I	MUC2	4	15	0	1	20	0	0.210526	NA	1
BLCA	Papillary	Stage I	MUC21	6	13	0	1	20	0	0.315789	NA	1
BLCA	Papillary	Stage I	MUC17	18	1	1	0	20	1	0.947368	1.05556	1
BLCA	Papillary	Stage I	MUC4	0	19	0	1	20	0	0	NA	1
BLCA	[Discrepancy]	Stage III	MUC2	4	15	0	1	20	0	0.210526	NA	1
BLCA	[Discrepancy]	Stage III	MUC17	18	1	1	0	20	1	0.947368	1.05556	1
BLCA	[Discrepancy]	Stage III	MUC21	6	13	0	1	20	0	0.315789	NA	1
BLCA	[Discrepancy]	Stage III	MUC4	0	19	0	1	20	0	0	NA	1
BLCA	[Discrepancy]	Stage III	MUC13	4	15	1	0	20	1	0.210526	4.75	0.25
BLCA	[Discrepancy]	Stage III	MUC6	1	18	1	0	20	1	0.0526316	19	0.1
BLCA	[Discrepancy]	Stage III	MUC20	0	19	0	1	20	0	0	NA	1
BLCA	[Discrepancy]	Stage III	MUC1	0	19	0	1	20	0	0	NA	1
BLCA	[Discrepancy]	Stage III	MUC16	6	13	0	1	20	0	0.315789	NA	1
BLCA	[Discrepancy]	Stage III	MUC7	16	3	1	0	20	1	0.842105	1.1875	1
BLCA	[Discrepancy]	Stage III	MUCL1	11	8	0	1	20	0	0.578947	NA	0.45
BLCA	[Discrepancy]	Stage III	MUC12	0	19	0	1	20	0	0	NA	1
BLCA	[Discrepancy]	Stage III	MUC5B	1	18	0	1	20	0	0.0526316	NA	1
BLCA	[Discrepancy]	Stage III	MUC15	4	15	0	1	20	0	0.210526	NA	1
KIRP	Kidney Papillary Renal Cell Carcinoma	Stage I	MUC12	6	26	8	149	189	0.0509554	0.1875	-3.67969	0.0163801
KIRP	Kidney Papillary Renal Cell Carcinoma	Stage I	MUCL1	22	10	143	14	189	0.910828	0.6875	1.32484	0.00182843
KIRP	Kidney Papillary Renal Cell Carcinoma	Stage I	MUC15	0	32	98	59	189	0.624204	0	NA	2.2444e-12
KIRP	Kidney Papillary Renal Cell Carcinoma	Stage I	MUC5B	1	31	10	147	189	0.0636943	0.03125	2.03822	0.693627
KIRP	Kidney Papillary Renal Cell Carcinoma	Stage I	MUC7	31	1	141	16	189	0.898089	0.96875	-1.07868	0.314153
KIRP	Kidney Papillary Renal Cell Carcinoma	Stage I	MUC1	0	32	0	157	189	0	0	NA	1
KIRP	Kidney Papillary Renal Cell Carcinoma	Stage I	MUC16	8	24	59	98	189	0.375796	0.25	1.50318	0.224781
KIRP	Kidney Papillary Renal Cell Carcinoma	Stage I	MUC6	0	32	13	144	189	0.0828025	0	NA	0.129963
KIRP	Kidney Papillary Renal Cell Carcinoma	Stage I	MUC20	0	32	0	157	189	0	0	NA	1
KIRP	Kidney Papillary Renal Cell Carcinoma	Stage I	MUC13	1	31	4	153	189	0.0254777	0.03125	-1.22656	1
KIRP	Kidney Papillary Renal Cell Carcinoma	Stage I	MUC17	23	9	101	56	189	0.643312	0.71875	-1.11726	0.540782
KIRP	Kidney Papillary Renal Cell Carcinoma	Stage I	MUC21	15	17	97	60	189	0.617834	0.46875	1.31805	0.166298
KIRP	Kidney Papillary Renal Cell Carcinoma	Stage I	MUC4	0	32	8	149	189	0.0509554	0	NA	0.355381
KIRP	Kidney Papillary Renal Cell Carcinoma	Stage I	MUC2	22	10	98	59	189	0.624204	0.6875	-1.1014	0.551067
KIRP	Kidney Papillary Renal Cell Carcinoma	Stage IV	MUC7	27	1	13	2	43	0.866667	0.964286	-1.11264	0.275099
KIRP	Kidney Papillary Renal Cell Carcinoma	Stage IV	MUC15	0	28	6	9	43	0.4	0	NA	0.000820969
KIRP	Kidney Papillary Renal Cell Carcinoma	Stage IV	MUC5B	1	27	2	13	43	0.133333	0.0357143	3.73333	0.275099
KIRP	Kidney Papillary Renal Cell Carcinoma	Stage IV	MUCL1	19	9	13	2	43	0.866667	0.678571	1.27719	0.276469
KIRP	Kidney Papillary Renal Cell Carcinoma	Stage IV	MUC12	6	22	2	13	43	0.133333	0.214286	-1.60714	0.691622
KIRP	Kidney Papillary Renal Cell Carcinoma	Stage IV	MUC16	7	21	4	11	43	0.266667	0.25	1.06667	1
KIRP	Kidney Papillary Renal Cell Carcinoma	Stage IV	MUC1	0	28	0	15	43	0	0	NA	1
KIRP	Kidney Papillary Renal Cell Carcinoma	Stage IV	MUC13	1	27	1	14	43	0.0666667	0.0357143	1.86667	1
KIRP	Kidney Papillary Renal Cell Carcinoma	Stage IV	MUC6	0	28	3	12	43	0.2	0	NA	0.036869
KIRP	Kidney Papillary Renal Cell Carcinoma	Stage IV	MUC20	0	28	0	15	43	0	0	NA	1
KIRP	Kidney Papillary Renal Cell Carcinoma	Stage IV	MUC2	19	9	10	5	43	0.666667	0.678571	-1.01786	1
KIRP	Kidney Papillary Renal Cell Carcinoma	Stage IV	MUC4	0	28	0	15	43	0	0	NA	1
KIRP	Kidney Papillary Renal Cell Carcinoma	Stage IV	MUC17	20	8	11	4	43	0.733333	0.714286	1.02667	1
KIRP	Kidney Papillary Renal Cell Carcinoma	Stage IV	MUC21	13	15	9	6	43	0.6	0.464286	1.29231	0.525602
KIRP	Kidney Papillary Renal Cell Carcinoma	Stage II	MUC1	0	31	0	23	54	0	0	NA	1
KIRP	Kidney Papillary Renal Cell Carcinoma	Stage II	MUC16	8	23	6	17	54	0.26087	0.258065	1.01087	1
KIRP	Kidney Papillary Renal Cell Carcinoma	Stage II	MUC12	6	25	1	22	54	0.0434783	0.193548	-4.45161	0.217872
KIRP	Kidney Papillary Renal Cell Carcinoma	Stage II	MUCL1	22	9	21	2	54	0.913043	0.709677	1.28656	0.0922041
KIRP	Kidney Papillary Renal Cell Carcinoma	Stage II	MUC15	0	31	16	7	54	0.695652	0	NA	1.16216e-08
KIRP	Kidney Papillary Renal Cell Carcinoma	Stage II	MUC5B	1	30	4	19	54	0.173913	0.0322581	5.3913	0.151166
KIRP	Kidney Papillary Renal Cell Carcinoma	Stage II	MUC7	30	1	22	1	54	0.956522	0.967742	-1.01173	1
KIRP	Kidney Papillary Renal Cell Carcinoma	Stage II	MUC21	15	16	13	10	54	0.565217	0.483871	1.16812	0.592575
KIRP	Kidney Papillary Renal Cell Carcinoma	Stage II	MUC17	23	8	14	9	54	0.608696	0.741935	-1.21889	0.378508
KIRP	Kidney Papillary Renal Cell Carcinoma	Stage II	MUC4	0	31	0	23	54	0	0	NA	1
KIRP	Kidney Papillary Renal Cell Carcinoma	Stage II	MUC2	22	9	13	10	54	0.565217	0.709677	-1.25558	0.388201
KIRP	Kidney Papillary Renal Cell Carcinoma	Stage II	MUC20	0	31	0	23	54	0	0	NA	1
KIRP	Kidney Papillary Renal Cell Carcinoma	Stage II	MUC6	0	31	3	20	54	0.130435	0	NA	0.0713998
KIRP	Kidney Papillary Renal Cell Carcinoma	Stage II	MUC13	1	30	1	22	54	0.0434783	0.0322581	1.34783	1
KIRP	Kidney Papillary Renal Cell Carcinoma	Stage III	MUC4	0	32	4	36	72	0.1	0	NA	0.123786
KIRP	Kidney Papillary Renal Cell Carcinoma	Stage III	MUC21	15	17	23	17	72	0.575	0.46875	1.22667	0.47699
KIRP	Kidney Papillary Renal Cell Carcinoma	Stage III	MUC17	23	9	30	10	72	0.75	0.71875	1.04348	0.7935
KIRP	Kidney Papillary Renal Cell Carcinoma	Stage III	MUC2	22	10	25	15	72	0.625	0.6875	-1.1	0.625846
KIRP	Kidney Papillary Renal Cell Carcinoma	Stage III	MUC6	0	32	4	36	72	0.1	0	NA	0.123786
KIRP	Kidney Papillary Renal Cell Carcinoma	Stage III	MUC20	0	32	0	40	72	0	0	NA	1
KIRP	Kidney Papillary Renal Cell Carcinoma	Stage III	MUC13	1	31	1	39	72	0.025	0.03125	-1.25	1
KIRP	Kidney Papillary Renal Cell Carcinoma	Stage III	MUC16	8	24	14	26	72	0.35	0.25	1.4	0.44384
KIRP	Kidney Papillary Renal Cell Carcinoma	Stage III	MUC1	0	32	0	40	72	0	0	NA	1
KIRP	Kidney Papillary Renal Cell Carcinoma	Stage III	MUC5B	1	31	5	35	72	0.125	0.03125	4	0.216693
KIRP	Kidney Papillary Renal Cell Carcinoma	Stage III	MUC15	0	32	19	21	72	0.475	0	NA	1.27798e-06
KIRP	Kidney Papillary Renal Cell Carcinoma	Stage III	MUCL1	22	10	32	8	72	0.8	0.6875	1.16364	0.289692
KIRP	Kidney Papillary Renal Cell Carcinoma	Stage III	MUC12	6	26	2	38	72	0.05	0.1875	-3.75	0.127452
KIRP	Kidney Papillary Renal Cell Carcinoma	Stage III	MUC7	31	1	37	3	72	0.925	0.96875	-1.0473	0.623947
ESCA	Esophagus Adenocarcinoma NOS	Stage III	MUC16	3	7	1	26	37	0.037037	0.3	-8.1	0.0522371
ESCA	Esophagus Adenocarcinoma NOS	Stage III	MUC1	0	10	0	27	37	0	0	NA	1
ESCA	Esophagus Adenocarcinoma NOS	Stage III	MUC15	0	10	6	21	37	0.222222	0	NA	0.162051
ESCA	Esophagus Adenocarcinoma NOS	Stage III	MUC5B	0	10	0	27	37	0	0	NA	1
ESCA	Esophagus Adenocarcinoma NOS	Stage III	MUCL1	8	2	15	12	37	0.555556	0.8	-1.44	0.260327
ESCA	Esophagus Adenocarcinoma NOS	Stage III	MUC12	1	9	0	27	37	0	0.1	NA	0.27027
ESCA	Esophagus Adenocarcinoma NOS	Stage III	MUC7	10	0	23	4	37	0.851852	1	-1.17391	0.55712
ESCA	Esophagus Adenocarcinoma NOS	Stage III	MUC4	0	10	0	27	37	0	0	NA	1
ESCA	Esophagus Adenocarcinoma NOS	Stage III	MUC17	0	10	0	27	37	0	0	NA	1
ESCA	Esophagus Adenocarcinoma NOS	Stage III	MUC21	1	9	2	25	37	0.0740741	0.1	-1.35	1
ESCA	Esophagus Adenocarcinoma NOS	Stage III	MUC2	3	7	0	27	37	0	0.3	NA	0.015444
ESCA	Esophagus Adenocarcinoma NOS	Stage III	MUC20	0	10	0	27	37	0	0	NA	1
ESCA	Esophagus Adenocarcinoma NOS	Stage III	MUC6	1	9	0	27	37	0	0.1	NA	0.27027
ESCA	Esophagus Adenocarcinoma NOS	Stage III	MUC13	0	10	0	27	37	0	0	NA	1
ESCA	Esophagus Adenocarcinoma NOS	Stage II	MUC4	0	10	0	21	31	0	0	NA	1
ESCA	Esophagus Adenocarcinoma NOS	Stage II	MUC17	0	10	0	21	31	0	0	NA	1
ESCA	Esophagus Adenocarcinoma NOS	Stage II	MUC21	1	9	1	20	31	0.047619	0.1	-2.1	1
ESCA	Esophagus Adenocarcinoma NOS	Stage II	MUC2	3	7	1	20	31	0.047619	0.3	-6.3	0.0867631
ESCA	Esophagus Adenocarcinoma NOS	Stage II	MUC6	1	9	0	21	31	0	0.1	NA	0.322581
ESCA	Esophagus Adenocarcinoma NOS	Stage II	MUC20	0	10	0	21	31	0	0	NA	1
ESCA	Esophagus Adenocarcinoma NOS	Stage II	MUC13	0	10	0	21	31	0	0	NA	1
ESCA	Esophagus Adenocarcinoma NOS	Stage II	MUC16	3	7	0	21	31	0	0.3	NA	0.0266963
ESCA	Esophagus Adenocarcinoma NOS	Stage II	MUC1	0	10	0	21	31	0	0	NA	1
ESCA	Esophagus Adenocarcinoma NOS	Stage II	MUC5B	0	10	0	21	31	0	0	NA	1
ESCA	Esophagus Adenocarcinoma NOS	Stage II	MUC15	0	10	0	21	31	0	0	NA	1
ESCA	Esophagus Adenocarcinoma NOS	Stage II	MUCL1	8	2	8	13	31	0.380952	0.8	-2.1	0.0538021
ESCA	Esophagus Adenocarcinoma NOS	Stage II	MUC12	1	9	0	21	31	0	0.1	NA	0.322581
ESCA	Esophagus Adenocarcinoma NOS	Stage II	MUC7	10	0	14	7	31	0.666667	1	-1.5	0.0660677
ESCA	Esophagus Adenocarcinoma NOS	Stage I	MUC6	1	9	0	9	19	0	0.1	NA	1
ESCA	Esophagus Adenocarcinoma NOS	Stage I	MUC20	0	10	0	9	19	0	0	NA	1
ESCA	Esophagus Adenocarcinoma NOS	Stage I	MUC13	0	10	0	9	19	0	0	NA	1
ESCA	Esophagus Adenocarcinoma NOS	Stage I	MUC21	1	9	1	8	19	0.111111	0.1	1.11111	1
ESCA	Esophagus Adenocarcinoma NOS	Stage I	MUC17	0	10	0	9	19	0	0	NA	1
ESCA	Esophagus Adenocarcinoma NOS	Stage I	MUC4	0	10	0	9	19	0	0	NA	1
ESCA	Esophagus Adenocarcinoma NOS	Stage I	MUC2	3	7	0	9	19	0	0.3	NA	0.210526
ESCA	Esophagus Adenocarcinoma NOS	Stage I	MUCL1	8	2	1	8	19	0.111111	0.8	-7.2	0.00547749
ESCA	Esophagus Adenocarcinoma NOS	Stage I	MUC12	1	9	0	9	19	0	0.1	NA	1
ESCA	Esophagus Adenocarcinoma NOS	Stage I	MUC5B	0	10	0	9	19	0	0	NA	1
ESCA	Esophagus Adenocarcinoma NOS	Stage I	MUC15	0	10	3	6	19	0.333333	0	NA	0.0866873
ESCA	Esophagus Adenocarcinoma NOS	Stage I	MUC7	10	0	4	5	19	0.444444	1	-2.25	0.0108359
ESCA	Esophagus Adenocarcinoma NOS	Stage I	MUC1	0	10	0	9	19	0	0	NA	1
ESCA	Esophagus Adenocarcinoma NOS	Stage I	MUC16	3	7	0	9	19	0	0.3	NA	0.210526
ESCA	Esophagus Adenocarcinoma NOS	Stage IV	MUC13	0	10	0	5	15	0	0	NA	1
ESCA	Esophagus Adenocarcinoma NOS	Stage IV	MUC20	0	10	0	5	15	0	0	NA	1
ESCA	Esophagus Adenocarcinoma NOS	Stage IV	MUC6	1	9	0	5	15	0	0.1	NA	1
ESCA	Esophagus Adenocarcinoma NOS	Stage IV	MUC2	3	7	0	5	15	0	0.3	NA	0.505495
ESCA	Esophagus Adenocarcinoma NOS	Stage IV	MUC4	0	10	0	5	15	0	0	NA	1
ESCA	Esophagus Adenocarcinoma NOS	Stage IV	MUC17	0	10	0	5	15	0	0	NA	1
ESCA	Esophagus Adenocarcinoma NOS	Stage IV	MUC21	1	9	1	4	15	0.2	0.1	2	1
ESCA	Esophagus Adenocarcinoma NOS	Stage IV	MUC7	10	0	4	1	15	0.8	1	-1.25	0.333333
ESCA	Esophagus Adenocarcinoma NOS	Stage IV	MUC5B	0	10	0	5	15	0	0	NA	1
ESCA	Esophagus Adenocarcinoma NOS	Stage IV	MUC15	0	10	0	5	15	0	0	NA	1
ESCA	Esophagus Adenocarcinoma NOS	Stage IV	MUCL1	8	2	2	3	15	0.4	0.8	-2	0.250749
ESCA	Esophagus Adenocarcinoma NOS	Stage IV	MUC12	1	9	0	5	15	0	0.1	NA	1
ESCA	Esophagus Adenocarcinoma NOS	Stage IV	MUC16	3	7	0	5	15	0	0.3	NA	0.505495
ESCA	Esophagus Adenocarcinoma NOS	Stage IV	MUC1	0	10	0	5	15	0	0	NA	1
ESCA	Esophagus Squamous Cell Carcinoma	Stage II	MUC7	10	0	45	9	64	0.833333	1	-1.2	0.332832
ESCA	Esophagus Squamous Cell Carcinoma	Stage II	MUC5B	0	10	1	53	64	0.0185185	0	NA	1
ESCA	Esophagus Squamous Cell Carcinoma	Stage II	MUC15	0	10	1	53	64	0.0185185	0	NA	1
ESCA	Esophagus Squamous Cell Carcinoma	Stage II	MUC12	1	9	0	54	64	0	0.1	NA	0.15625
ESCA	Esophagus Squamous Cell Carcinoma	Stage II	MUCL1	8	2	9	45	64	0.166667	0.8	-4.8	0.000181162
ESCA	Esophagus Squamous Cell Carcinoma	Stage II	MUC16	3	7	0	54	64	0	0.3	NA	0.00288018
ESCA	Esophagus Squamous Cell Carcinoma	Stage II	MUC1	0	10	0	54	64	0	0	NA	1
ESCA	Esophagus Squamous Cell Carcinoma	Stage II	MUC13	0	10	2	52	64	0.037037	0	NA	1
ESCA	Esophagus Squamous Cell Carcinoma	Stage II	MUC6	1	9	0	54	64	0	0.1	NA	0.15625
ESCA	Esophagus Squamous Cell Carcinoma	Stage II	MUC20	0	10	0	54	64	0	0	NA	1
ESCA	Esophagus Squamous Cell Carcinoma	Stage II	MUC2	3	7	9	45	64	0.166667	0.3	-1.8	0.38064
ESCA	Esophagus Squamous Cell Carcinoma	Stage II	MUC4	0	10	0	54	64	0	0	NA	1
ESCA	Esophagus Squamous Cell Carcinoma	Stage II	MUC17	0	10	18	36	64	0.333333	0	NA	0.050414
ESCA	Esophagus Squamous Cell Carcinoma	Stage II	MUC21	1	9	5	49	64	0.0925926	0.1	-1.08	1
ESCA	Esophagus Squamous Cell Carcinoma	Stage III	MUC21	1	9	1	26	37	0.037037	0.1	-2.7	0.472973
ESCA	Esophagus Squamous Cell Carcinoma	Stage III	MUC17	0	10	4	23	37	0.148148	0	NA	0.55712
ESCA	Esophagus Squamous Cell Carcinoma	Stage III	MUC4	0	10	0	27	37	0	0	NA	1
ESCA	Esophagus Squamous Cell Carcinoma	Stage III	MUC2	3	7	6	21	37	0.222222	0.3	-1.35	0.678777
ESCA	Esophagus Squamous Cell Carcinoma	Stage III	MUC20	0	10	0	27	37	0	0	NA	1
ESCA	Esophagus Squamous Cell Carcinoma	Stage III	MUC6	1	9	2	25	37	0.0740741	0.1	-1.35	1
ESCA	Esophagus Squamous Cell Carcinoma	Stage III	MUC13	0	10	0	27	37	0	0	NA	1
ESCA	Esophagus Squamous Cell Carcinoma	Stage III	MUC1	0	10	0	27	37	0	0	NA	1
ESCA	Esophagus Squamous Cell Carcinoma	Stage III	MUC16	3	7	1	26	37	0.037037	0.3	-8.1	0.0522371
ESCA	Esophagus Squamous Cell Carcinoma	Stage III	MUCL1	8	2	2	25	37	0.0740741	0.8	-10.8	4.61229e-05
ESCA	Esophagus Squamous Cell Carcinoma	Stage III	MUC12	1	9	1	26	37	0.037037	0.1	-2.7	0.472973
ESCA	Esophagus Squamous Cell Carcinoma	Stage III	MUC15	0	10	0	27	37	0	0	NA	1
ESCA	Esophagus Squamous Cell Carcinoma	Stage III	MUC5B	0	10	1	26	37	0.037037	0	NA	1
ESCA	Esophagus Squamous Cell Carcinoma	Stage III	MUC7	10	0	21	6	37	0.777778	1	-1.28571	0.162051
ESCA	Esophagus Squamous Cell Carcinoma	Stage I	MUC7	8	0	6	1	15	0.857143	1	-1.16667	0.466667
ESCA	Esophagus Squamous Cell Carcinoma	Stage I	MUCL1	7	1	1	6	15	0.142857	0.875	-6.125	0.010101
ESCA	Esophagus Squamous Cell Carcinoma	Stage I	MUC12	1	7	2	5	15	0.285714	0.125	2.28571	0.569231
ESCA	Esophagus Squamous Cell Carcinoma	Stage I	MUC5B	0	8	1	6	15	0.142857	0	NA	0.466667
ESCA	Esophagus Squamous Cell Carcinoma	Stage I	MUC15	0	8	0	7	15	0	0	NA	1
ESCA	Esophagus Squamous Cell Carcinoma	Stage I	MUC1	0	8	0	7	15	0	0	NA	1
ESCA	Esophagus Squamous Cell Carcinoma	Stage I	MUC16	3	5	0	7	15	0	0.375	NA	0.2
ESCA	Esophagus Squamous Cell Carcinoma	Stage I	MUC13	0	8	2	5	15	0.285714	0	NA	0.2
ESCA	Esophagus Squamous Cell Carcinoma	Stage I	MUC20	0	8	0	7	15	0	0	NA	1
ESCA	Esophagus Squamous Cell Carcinoma	Stage I	MUC6	1	7	1	6	15	0.142857	0.125	1.14286	1
ESCA	Esophagus Squamous Cell Carcinoma	Stage I	MUC2	3	5	0	7	15	0	0.375	NA	0.2
ESCA	Esophagus Squamous Cell Carcinoma	Stage I	MUC21	1	7	1	6	15	0.142857	0.125	1.14286	1
ESCA	Esophagus Squamous Cell Carcinoma	Stage I	MUC17	0	8	1	6	15	0.142857	0	NA	0.466667
ESCA	Esophagus Squamous Cell Carcinoma	Stage I	MUC4	0	8	0	7	15	0	0	NA	1
ESCA	Esophagus Squamous Cell Carcinoma	Stage IV	MUC13	0	10	0	4	14	0	0	NA	1
ESCA	Esophagus Squamous Cell Carcinoma	Stage IV	MUC20	0	10	0	4	14	0	0	NA	1
ESCA	Esophagus Squamous Cell Carcinoma	Stage IV	MUC6	1	9	0	4	14	0	0.1	NA	1
ESCA	Esophagus Squamous Cell Carcinoma	Stage IV	MUC2	3	7	2	2	14	0.5	0.3	1.66667	0.58042
ESCA	Esophagus Squamous Cell Carcinoma	Stage IV	MUC17	0	10	1	3	14	0.25	0	NA	0.285714
ESCA	Esophagus Squamous Cell Carcinoma	Stage IV	MUC21	1	9	0	4	14	0	0.1	NA	1
ESCA	Esophagus Squamous Cell Carcinoma	Stage IV	MUC4	0	10	0	4	14	0	0	NA	1
ESCA	Esophagus Squamous Cell Carcinoma	Stage IV	MUC7	10	0	2	2	14	0.5	1	-2	0.0659341
ESCA	Esophagus Squamous Cell Carcinoma	Stage IV	MUCL1	8	2	0	4	14	0	0.8	NA	0.014985
ESCA	Esophagus Squamous Cell Carcinoma	Stage IV	MUC12	1	9	0	4	14	0	0.1	NA	1
ESCA	Esophagus Squamous Cell Carcinoma	Stage IV	MUC15	0	10	0	4	14	0	0	NA	1
ESCA	Esophagus Squamous Cell Carcinoma	Stage IV	MUC5B	0	10	0	4	14	0	0	NA	1
ESCA	Esophagus Squamous Cell Carcinoma	Stage IV	MUC1	0	10	0	4	14	0	0	NA	1
ESCA	Esophagus Squamous Cell Carcinoma	Stage IV	MUC16	3	7	0	4	14	0	0.3	NA	0.505495
UCEC	Mixed serous and endometrioid	Stage I	MUC4	1	9	0	5	15	0	0.1	NA	1
UCEC	Mixed serous and endometrioid	Stage I	MUC17	5	5	3	2	15	0.6	0.5	1.2	1
UCEC	Mixed serous and endometrioid	Stage I	MUC21	4	6	1	4	15	0.2	0.4	-2	0.6004
UCEC	Mixed serous and endometrioid	Stage I	MUC2	4	6	0	5	15	0	0.4	NA	0.230769
UCEC	Mixed serous and endometrioid	Stage I	MUC6	0	10	0	5	15	0	0	NA	1
UCEC	Mixed serous and endometrioid	Stage I	MUC20	0	10	0	5	15	0	0	NA	1
UCEC	Mixed serous and endometrioid	Stage I	MUC13	2	8	0	5	15	0	0.2	NA	0.52381
UCEC	Mixed serous and endometrioid	Stage I	MUC16	0	10	0	5	15	0	0	NA	1
UCEC	Mixed serous and endometrioid	Stage I	MUC1	0	10	0	5	15	0	0	NA	1
UCEC	Mixed serous and endometrioid	Stage I	MUC5B	0	10	0	5	15	0	0	NA	1
UCEC	Mixed serous and endometrioid	Stage I	MUC15	2	8	2	3	15	0.4	0.2	2	0.56044
UCEC	Mixed serous and endometrioid	Stage I	MUC12	0	10	0	5	15	0	0	NA	1
UCEC	Mixed serous and endometrioid	Stage I	MUCL1	4	6	4	1	15	0.8	0.4	2	0.282051
UCEC	Mixed serous and endometrioid	Stage I	MUC7	9	1	4	1	15	0.8	0.9	-1.125	1
UCEC	Mixed serous and endometrioid	Stage IV	MUC5B	0	10	0	1	11	0	0	NA	1
UCEC	Mixed serous and endometrioid	Stage IV	MUC15	2	8	0	1	11	0	0.2	NA	1
UCEC	Mixed serous and endometrioid	Stage IV	MUCL1	4	6	0	1	11	0	0.4	NA	1
UCEC	Mixed serous and endometrioid	Stage IV	MUC12	0	10	0	1	11	0	0	NA	1
UCEC	Mixed serous and endometrioid	Stage IV	MUC7	9	1	1	0	11	1	0.9	1.11111	1
UCEC	Mixed serous and endometrioid	Stage IV	MUC16	0	10	0	1	11	0	0	NA	1
UCEC	Mixed serous and endometrioid	Stage IV	MUC1	0	10	0	1	11	0	0	NA	1
UCEC	Mixed serous and endometrioid	Stage IV	MUC20	0	10	0	1	11	0	0	NA	1
UCEC	Mixed serous and endometrioid	Stage IV	MUC6	0	10	0	1	11	0	0	NA	1
UCEC	Mixed serous and endometrioid	Stage IV	MUC13	2	8	0	1	11	0	0.2	NA	1
UCEC	Mixed serous and endometrioid	Stage IV	MUC4	1	9	0	1	11	0	0.1	NA	1
UCEC	Mixed serous and endometrioid	Stage IV	MUC21	4	6	0	1	11	0	0.4	NA	1
UCEC	Mixed serous and endometrioid	Stage IV	MUC17	5	5	1	0	11	1	0.5	2	1
UCEC	Mixed serous and endometrioid	Stage IV	MUC2	4	6	0	1	11	0	0.4	NA	1
UCEC	Mixed serous and endometrioid	Stage III	MUC2	4	6	0	3	13	0	0.4	NA	0.496503
UCEC	Mixed serous and endometrioid	Stage III	MUC4	1	9	0	3	13	0	0.1	NA	1
UCEC	Mixed serous and endometrioid	Stage III	MUC21	4	6	0	3	13	0	0.4	NA	0.496503
UCEC	Mixed serous and endometrioid	Stage III	MUC17	5	5	2	1	13	0.666667	0.5	1.33333	1
UCEC	Mixed serous and endometrioid	Stage III	MUC13	2	8	0	3	13	0	0.2	NA	1
UCEC	Mixed serous and endometrioid	Stage III	MUC6	0	10	0	3	13	0	0	NA	1
UCEC	Mixed serous and endometrioid	Stage III	MUC20	0	10	0	3	13	0	0	NA	1
UCEC	Mixed serous and endometrioid	Stage III	MUC16	0	10	0	3	13	0	0	NA	1
UCEC	Mixed serous and endometrioid	Stage III	MUC1	0	10	0	3	13	0	0	NA	1
UCEC	Mixed serous and endometrioid	Stage III	MUC7	9	1	3	0	13	1	0.9	1.11111	1
UCEC	Mixed serous and endometrioid	Stage III	MUC15	2	8	0	3	13	0	0.2	NA	1
UCEC	Mixed serous and endometrioid	Stage III	MUC5B	0	10	0	3	13	0	0	NA	1
UCEC	Mixed serous and endometrioid	Stage III	MUCL1	4	6	0	3	13	0	0.4	NA	0.496503
UCEC	Mixed serous and endometrioid	Stage III	MUC12	0	10	0	3	13	0	0	NA	1
UCEC	Mixed serous and endometrioid	Stage II	MUC1	0	10	0	1	11	0	0	NA	1
UCEC	Mixed serous and endometrioid	Stage II	MUC16	0	10	0	1	11	0	0	NA	1
UCEC	Mixed serous and endometrioid	Stage II	MUCL1	4	6	0	1	11	0	0.4	NA	1
UCEC	Mixed serous and endometrioid	Stage II	MUC12	0	10	0	1	11	0	0	NA	1
UCEC	Mixed serous and endometrioid	Stage II	MUC15	2	8	0	1	11	0	0.2	NA	1
UCEC	Mixed serous and endometrioid	Stage II	MUC5B	0	10	0	1	11	0	0	NA	1
UCEC	Mixed serous and endometrioid	Stage II	MUC7	9	1	1	0	11	1	0.9	1.11111	1
UCEC	Mixed serous and endometrioid	Stage II	MUC21	4	6	0	1	11	0	0.4	NA	1
UCEC	Mixed serous and endometrioid	Stage II	MUC17	5	5	1	0	11	1	0.5	2	1
UCEC	Mixed serous and endometrioid	Stage II	MUC4	1	9	0	1	11	0	0.1	NA	1
UCEC	Mixed serous and endometrioid	Stage II	MUC2	4	6	1	0	11	1	0.4	2.5	0.454545
UCEC	Mixed serous and endometrioid	Stage II	MUC20	0	10	0	1	11	0	0	NA	1
UCEC	Mixed serous and endometrioid	Stage II	MUC6	0	10	0	1	11	0	0	NA	1
UCEC	Mixed serous and endometrioid	Stage II	MUC13	2	8	0	1	11	0	0.2	NA	1
UCEC	Endometrioid endometrial adenocarcinoma	Stage III	MUC4	1	9	2	46	58	0.0416667	0.1	-2.4	0.439461
UCEC	Endometrioid endometrial adenocarcinoma	Stage III	MUC21	4	6	6	42	58	0.125	0.4	-3.2	0.058481
UCEC	Endometrioid endometrial adenocarcinoma	Stage III	MUC17	5	5	20	28	58	0.416667	0.5	-1.2	0.73149
UCEC	Endometrioid endometrial adenocarcinoma	Stage III	MUC2	4	6	4	44	58	0.0833333	0.4	-4.8	0.0237182
UCEC	Endometrioid endometrial adenocarcinoma	Stage III	MUC20	0	10	0	48	58	0	0	NA	1
UCEC	Endometrioid endometrial adenocarcinoma	Stage III	MUC6	0	10	0	48	58	0	0	NA	1
UCEC	Endometrioid endometrial adenocarcinoma	Stage III	MUC13	2	8	2	46	58	0.0416667	0.2	-4.8	0.133712
UCEC	Endometrioid endometrial adenocarcinoma	Stage III	MUC16	0	10	0	48	58	0	0	NA	1
UCEC	Endometrioid endometrial adenocarcinoma	Stage III	MUC1	0	10	0	48	58	0	0	NA	1
UCEC	Endometrioid endometrial adenocarcinoma	Stage III	MUC5B	0	10	0	48	58	0	0	NA	1
UCEC	Endometrioid endometrial adenocarcinoma	Stage III	MUC15	2	8	7	41	58	0.145833	0.2	-1.37143	0.645644
UCEC	Endometrioid endometrial adenocarcinoma	Stage III	MUCL1	4	6	13	35	58	0.270833	0.4	-1.47692	0.457981
UCEC	Endometrioid endometrial adenocarcinoma	Stage III	MUC12	0	10	3	45	58	0.0625	0	NA	1
UCEC	Endometrioid endometrial adenocarcinoma	Stage III	MUC7	9	1	24	24	58	0.5	0.9	-1.8	0.0325511
UCEC	Endometrioid endometrial adenocarcinoma	Stage II	MUC4	1	9	0	20	30	0	0.1	NA	0.333333
UCEC	Endometrioid endometrial adenocarcinoma	Stage II	MUC17	5	5	6	14	30	0.3	0.5	-1.66667	0.425276
UCEC	Endometrioid endometrial adenocarcinoma	Stage II	MUC21	4	6	0	20	30	0	0.4	NA	0.00766284
UCEC	Endometrioid endometrial adenocarcinoma	Stage II	MUC2	4	6	1	19	30	0.05	0.4	-8	0.0312408
UCEC	Endometrioid endometrial adenocarcinoma	Stage II	MUC20	0	10	0	20	30	0	0	NA	1
UCEC	Endometrioid endometrial adenocarcinoma	Stage II	MUC6	0	10	0	20	30	0	0	NA	1
UCEC	Endometrioid endometrial adenocarcinoma	Stage II	MUC13	2	8	0	20	30	0	0.2	NA	0.103448
UCEC	Endometrioid endometrial adenocarcinoma	Stage II	MUC16	0	10	0	20	30	0	0	NA	1
UCEC	Endometrioid endometrial adenocarcinoma	Stage II	MUC1	0	10	0	20	30	0	0	NA	1
UCEC	Endometrioid endometrial adenocarcinoma	Stage II	MUC5B	0	10	0	20	30	0	0	NA	1
UCEC	Endometrioid endometrial adenocarcinoma	Stage II	MUC15	2	8	3	17	30	0.15	0.2	-1.33333	1
UCEC	Endometrioid endometrial adenocarcinoma	Stage II	MUC12	0	10	2	18	30	0.1	0	NA	0.54023
UCEC	Endometrioid endometrial adenocarcinoma	Stage II	MUCL1	4	6	7	13	30	0.35	0.4	-1.14286	1
UCEC	Endometrioid endometrial adenocarcinoma	Stage II	MUC7	9	1	12	8	30	0.6	0.9	-1.5	0.203514
UCEC	Endometrioid endometrial adenocarcinoma	Stage I	MUCL1	4	6	53	162	225	0.246512	0.4	-1.62264	0.278247
UCEC	Endometrioid endometrial adenocarcinoma	Stage I	MUC12	0	10	7	208	225	0.0325581	0	NA	1
UCEC	Endometrioid endometrial adenocarcinoma	Stage I	MUC5B	0	10	0	215	225	0	0	NA	1
UCEC	Endometrioid endometrial adenocarcinoma	Stage I	MUC15	2	8	58	157	225	0.269767	0.2	1.34884	1
UCEC	Endometrioid endometrial adenocarcinoma	Stage I	MUC7	9	1	112	103	225	0.52093	0.9	-1.72768	0.0221891
UCEC	Endometrioid endometrial adenocarcinoma	Stage I	MUC1	0	10	0	215	225	0	0	NA	1
UCEC	Endometrioid endometrial adenocarcinoma	Stage I	MUC16	0	10	0	215	225	0	0	NA	1
UCEC	Endometrioid endometrial adenocarcinoma	Stage I	MUC6	0	10	1	214	225	0.00465116	0	NA	1
UCEC	Endometrioid endometrial adenocarcinoma	Stage I	MUC20	0	10	0	215	225	0	0	NA	1
UCEC	Endometrioid endometrial adenocarcinoma	Stage I	MUC13	2	8	2	213	225	0.00930233	0.2	-21.5	0.0102079
UCEC	Endometrioid endometrial adenocarcinoma	Stage I	MUC21	4	6	55	160	225	0.255814	0.4	-1.56364	0.294132
UCEC	Endometrioid endometrial adenocarcinoma	Stage I	MUC17	5	5	98	117	225	0.455814	0.5	-1.09694	1
UCEC	Endometrioid endometrial adenocarcinoma	Stage I	MUC4	1	9	0	215	225	0	0.1	NA	0.0444444
UCEC	Endometrioid endometrial adenocarcinoma	Stage I	MUC2	4	6	6	209	225	0.027907	0.4	-14.3333	0.000371475
UCEC	Endometrioid endometrial adenocarcinoma	Stage IV	MUC16	0	10	0	10	20	0	0	NA	1
UCEC	Endometrioid endometrial adenocarcinoma	Stage IV	MUC1	0	10	0	10	20	0	0	NA	1
UCEC	Endometrioid endometrial adenocarcinoma	Stage IV	MUC7	9	1	7	3	20	0.7	0.9	-1.28571	0.582043
UCEC	Endometrioid endometrial adenocarcinoma	Stage IV	MUC15	2	8	3	7	20	0.3	0.2	1.5	1
UCEC	Endometrioid endometrial adenocarcinoma	Stage IV	MUC5B	0	10	0	10	20	0	0	NA	1
UCEC	Endometrioid endometrial adenocarcinoma	Stage IV	MUCL1	4	6	2	8	20	0.2	0.4	-2	0.628483
UCEC	Endometrioid endometrial adenocarcinoma	Stage IV	MUC12	0	10	1	9	20	0.1	0	NA	1
UCEC	Endometrioid endometrial adenocarcinoma	Stage IV	MUC2	4	6	2	8	20	0.2	0.4	-2	0.628483
UCEC	Endometrioid endometrial adenocarcinoma	Stage IV	MUC4	1	9	0	10	20	0	0.1	NA	1
UCEC	Endometrioid endometrial adenocarcinoma	Stage IV	MUC17	5	5	2	8	20	0.2	0.5	-2.5	0.349845
UCEC	Endometrioid endometrial adenocarcinoma	Stage IV	MUC21	4	6	5	5	20	0.5	0.4	1.25	1
UCEC	Endometrioid endometrial adenocarcinoma	Stage IV	MUC13	2	8	0	10	20	0	0.2	NA	0.473684
UCEC	Endometrioid endometrial adenocarcinoma	Stage IV	MUC6	0	10	0	10	20	0	0	NA	1
UCEC	Endometrioid endometrial adenocarcinoma	Stage IV	MUC20	0	10	0	10	20	0	0	NA	1
UCEC	Serous endometrial adenocarcinoma	Stage II	MUC7	9	1	7	0	17	1	0.9	1.11111	1
UCEC	Serous endometrial adenocarcinoma	Stage II	MUCL1	4	6	1	6	17	0.142857	0.4	-2.8	0.338235
UCEC	Serous endometrial adenocarcinoma	Stage II	MUC12	0	10	0	7	17	0	0	NA	1
UCEC	Serous endometrial adenocarcinoma	Stage II	MUC15	2	8	0	7	17	0	0.2	NA	0.485294
UCEC	Serous endometrial adenocarcinoma	Stage II	MUC5B	0	10	0	7	17	0	0	NA	1
UCEC	Serous endometrial adenocarcinoma	Stage II	MUC1	0	10	0	7	17	0	0	NA	1
UCEC	Serous endometrial adenocarcinoma	Stage II	MUC16	0	10	0	7	17	0	0	NA	1
UCEC	Serous endometrial adenocarcinoma	Stage II	MUC13	2	8	0	7	17	0	0.2	NA	0.485294
UCEC	Serous endometrial adenocarcinoma	Stage II	MUC6	0	10	0	7	17	0	0	NA	1
UCEC	Serous endometrial adenocarcinoma	Stage II	MUC20	0	10	0	7	17	0	0	NA	1
UCEC	Serous endometrial adenocarcinoma	Stage II	MUC2	4	6	0	7	17	0	0.4	NA	0.102941
UCEC	Serous endometrial adenocarcinoma	Stage II	MUC21	4	6	1	6	17	0.142857	0.4	-2.8	0.338235
UCEC	Serous endometrial adenocarcinoma	Stage II	MUC17	5	5	1	6	17	0.142857	0.5	-3.5	0.304299
UCEC	Serous endometrial adenocarcinoma	Stage II	MUC4	1	9	0	7	17	0	0.1	NA	1
UCEC	Serous endometrial adenocarcinoma	Stage III	MUC20	0	10	0	25	35	0	0	NA	1
UCEC	Serous endometrial adenocarcinoma	Stage III	MUC6	0	10	0	25	35	0	0	NA	1
UCEC	Serous endometrial adenocarcinoma	Stage III	MUC13	2	8	2	23	35	0.08	0.2	-2.5	0.560733
UCEC	Serous endometrial adenocarcinoma	Stage III	MUC4	1	9	1	24	35	0.04	0.1	-2.5	0.495798
UCEC	Serous endometrial adenocarcinoma	Stage III	MUC21	4	6	8	17	35	0.32	0.4	-1.25	0.706206
UCEC	Serous endometrial adenocarcinoma	Stage III	MUC17	5	5	8	17	35	0.32	0.5	-1.5625	0.443707
UCEC	Serous endometrial adenocarcinoma	Stage III	MUC2	4	6	1	24	35	0.04	0.4	-10	0.0169484
UCEC	Serous endometrial adenocarcinoma	Stage III	MUC5B	0	10	0	25	35	0	0	NA	1
UCEC	Serous endometrial adenocarcinoma	Stage III	MUC15	2	8	1	24	35	0.04	0.2	-5	0.190222
UCEC	Serous endometrial adenocarcinoma	Stage III	MUC12	0	10	5	20	35	0.2	0	NA	0.291505
UCEC	Serous endometrial adenocarcinoma	Stage III	MUCL1	4	6	13	12	35	0.52	0.4	1.3	0.711194
UCEC	Serous endometrial adenocarcinoma	Stage III	MUC7	9	1	22	3	35	0.88	0.9	-1.02273	1
UCEC	Serous endometrial adenocarcinoma	Stage III	MUC16	0	10	0	25	35	0	0	NA	1
UCEC	Serous endometrial adenocarcinoma	Stage III	MUC1	0	10	0	25	35	0	0	NA	1
UCEC	Serous endometrial adenocarcinoma	Stage IV	MUC17	5	5	0	6	16	0	0.5	NA	0.0934066
UCEC	Serous endometrial adenocarcinoma	Stage IV	MUC21	4	6	3	3	16	0.5	0.4	1.25	1
UCEC	Serous endometrial adenocarcinoma	Stage IV	MUC4	1	9	0	6	16	0	0.1	NA	1
UCEC	Serous endometrial adenocarcinoma	Stage IV	MUC2	4	6	1	5	16	0.166667	0.4	-2.4	0.587912
UCEC	Serous endometrial adenocarcinoma	Stage IV	MUC6	0	10	0	6	16	0	0	NA	1
UCEC	Serous endometrial adenocarcinoma	Stage IV	MUC20	0	10	0	6	16	0	0	NA	1
UCEC	Serous endometrial adenocarcinoma	Stage IV	MUC13	2	8	0	6	16	0	0.2	NA	0.5
UCEC	Serous endometrial adenocarcinoma	Stage IV	MUC1	0	10	0	6	16	0	0	NA	1
UCEC	Serous endometrial adenocarcinoma	Stage IV	MUC16	0	10	0	6	16	0	0	NA	1
UCEC	Serous endometrial adenocarcinoma	Stage IV	MUC12	0	10	0	6	16	0	0	NA	1
UCEC	Serous endometrial adenocarcinoma	Stage IV	MUCL1	4	6	4	2	16	0.666667	0.4	1.66667	0.608392
UCEC	Serous endometrial adenocarcinoma	Stage IV	MUC5B	0	10	0	6	16	0	0	NA	1
UCEC	Serous endometrial adenocarcinoma	Stage IV	MUC15	2	8	1	5	16	0.166667	0.2	-1.2	1
UCEC	Serous endometrial adenocarcinoma	Stage IV	MUC7	9	1	6	0	16	1	0.9	1.11111	1
UCEC	Serous endometrial adenocarcinoma	Stage I	MUC1	0	10	0	19	29	0	0	NA	1
UCEC	Serous endometrial adenocarcinoma	Stage I	MUC16	0	10	0	19	29	0	0	NA	1
UCEC	Serous endometrial adenocarcinoma	Stage I	MUCL1	4	6	8	11	29	0.421053	0.4	1.05263	1
UCEC	Serous endometrial adenocarcinoma	Stage I	MUC12	0	10	6	13	29	0.315789	0	NA	0.0676393
UCEC	Serous endometrial adenocarcinoma	Stage I	MUC5B	0	10	0	19	29	0	0	NA	1
UCEC	Serous endometrial adenocarcinoma	Stage I	MUC15	2	8	3	16	29	0.157895	0.2	-1.26667	1
UCEC	Serous endometrial adenocarcinoma	Stage I	MUC7	9	1	15	4	29	0.789474	0.9	-1.14	0.632815
UCEC	Serous endometrial adenocarcinoma	Stage I	MUC21	4	6	5	14	29	0.263158	0.4	-1.52	0.674904
UCEC	Serous endometrial adenocarcinoma	Stage I	MUC17	5	5	7	12	29	0.368421	0.5	-1.35714	0.694153
UCEC	Serous endometrial adenocarcinoma	Stage I	MUC4	1	9	0	19	29	0	0.1	NA	0.344828
UCEC	Serous endometrial adenocarcinoma	Stage I	MUC2	4	6	2	17	29	0.105263	0.4	-3.8	0.143236
UCEC	Serous endometrial adenocarcinoma	Stage I	MUC20	0	10	0	19	29	0	0	NA	1
UCEC	Serous endometrial adenocarcinoma	Stage I	MUC6	0	10	0	19	29	0	0	NA	1
UCEC	Serous endometrial adenocarcinoma	Stage I	MUC13	2	8	0	19	29	0	0.2	NA	0.110837
