# Supplementary material for: Genomic alterations in mucins across cancers
Source: Oncotarget. 2017 May 17;8(40):67152–68. doi: 10.18632/oncotarget.17934 (PMC5620163; doi:10.18632/oncotarget.17934)
Supplement: Supplementary file 7 [file oncotarget-08-67152-s007.xlsx]

## Sheet: mRNA univariate
Table S4. Cox proportional hazard model of mRNA impact on survival.
mRNA univariate analysis:
TCGA tissue source	Histological subtype	Gene	HarzardRatio	P value	BH.P_value
BLCA	Non-Papillary	MUC1	0.94248	0.209577	0.894242
BLCA	Non-Papillary	MUC12	1.09789	0.15002	0.894242
BLCA	Non-Papillary	MUC13	1.00669	0.89054	0.894242
BLCA	Non-Papillary	MUC15	1.03266	0.34266	0.894242
BLCA	Non-Papillary	MUC16	0.99168	0.768201	0.894242
BLCA	Non-Papillary	MUC17	1.22964	0.0125163	0.175228
BLCA	Non-Papillary	MUC2	0.989311	0.745837	0.894242
BLCA	Non-Papillary	MUC20	0.98206	0.652838	0.894242
BLCA	Non-Papillary	MUC21	1.01458	0.710524	0.894242
BLCA	Non-Papillary	MUC4	1.0157	0.607745	0.894242
BLCA	Non-Papillary	MUC5B	0.993872	0.894242	0.894242
BLCA	Non-Papillary	MUC6	1.06854	0.255783	0.894242
BLCA	Non-Papillary	MUC7	1.05846	0.882273	0.894242
BLCA	Non-Papillary	MUCL1	1.08838	0.0271884	0.35345
BLCA	Papillary	MUC1	0.930103	0.467901	0.978465
BLCA	Papillary	MUC12	1.1729	0.33519	0.978465
BLCA	Papillary	MUC13	0.954315	0.683538	0.978465
BLCA	Papillary	MUC15	1.06797	0.385324	0.978465
BLCA	Papillary	MUC16	0.966054	0.600249	0.978465
BLCA	Papillary	MUC17	0.891057	0.756053	0.978465
BLCA	Papillary	MUC2	0.892654	0.0858157	0.978465
BLCA	Papillary	MUC20	0.996357	0.978465	0.978465
BLCA	Papillary	MUC21	1.21238	0.0177588	0.230865
BLCA	Papillary	MUC4	1.11168	0.0928383	0.978465
BLCA	Papillary	MUC5B	1.14331	0.173383	0.978465
BLCA	Papillary	MUC6	0.905973	0.571507	0.978465
BLCA	Papillary	MUC7	2.23397	0.00104258	0.0145962
BLCA	Papillary	MUCL1	0.914239	0.385212	0.978465
BRCA	---	MUC1	1.05529	0.756218	0.93098
BRCA	---	MUC12	0.97888	0.93098	0.93098
BRCA	---	MUC13	0.97366	0.855894	0.93098
BRCA	---	MUC15	0.955146	0.681944	0.93098
BRCA	---	MUC16	0.872096	0.152933	0.93098
BRCA	---	MUC17	1.09882	0.888289	0.93098
BRCA	---	MUC2	1.50508	0.0816558	0.93098
BRCA	---	MUC20	0.982361	0.9033	0.93098
BRCA	---	MUC21	1.05658	0.815578	0.93098
BRCA	---	MUC4	1.01203	0.906896	0.93098
BRCA	---	MUC5B	0.84315	0.122348	0.93098
BRCA	---	MUC6	1.03034	0.788252	0.93098
BRCA	---	MUC7	1.02213	0.860658	0.93098
BRCA	---	MUCL1	1.09585	0.138273	0.93098
BRCA	#NAME?	MUC1	0.762163	0.142627	0.856
BRCA	#NAME?	MUC12	0.806691	0.737622	0.856
BRCA	#NAME?	MUC13	1.1234	0.521487	0.856
BRCA	#NAME?	MUC15	0.968513	0.835435	0.856
BRCA	#NAME?	MUC16	1.15309	0.390012	0.856
BRCA	#NAME?	MUC17	22.8029	0.100045	0.856
BRCA	#NAME?	MUC2	0.545636	0.270472	0.856
BRCA	#NAME?	MUC20	1.48485	0.248695	0.856
BRCA	#NAME?	MUC21	0.537442	0.25834	0.856
BRCA	#NAME?	MUC4	0.87508	0.538357	0.856
BRCA	#NAME?	MUC5B	0.978551	0.856	0.856
BRCA	#NAME?	MUC6	0.953866	0.641824	0.856
BRCA	#NAME?	MUC7	0.712355	0.418075	0.856
BRCA	#NAME?	MUCL1	1.03705	0.770667	0.856
BRCA	EP-	MUC1	0.867228	0.249887	0.835701
BRCA	EP-	MUC12	0.930425	0.652318	0.835701
BRCA	EP-	MUC13	1.13207	0.321686	0.835701
BRCA	EP-	MUC15	0.919752	0.335662	0.835701
BRCA	EP-	MUC16	0.963154	0.65715	0.835701
BRCA	EP-	MUC17	2.69043	0.0220273	0.308382
BRCA	EP-	MUC2	1.10316	0.173781	0.835701
BRCA	EP-	MUC20	0.959169	0.804869	0.835701
BRCA	EP-	MUC21	1.13793	0.455843	0.835701
BRCA	EP-	MUC4	0.933519	0.710356	0.835701
BRCA	EP-	MUC5B	0.985712	0.835701	0.835701
BRCA	EP-	MUC6	0.885591	0.0845045	0.835701
BRCA	EP-	MUC7	0.944238	0.554238	0.835701
BRCA	EP-	MUCL1	0.950638	0.471505	0.835701
BRCA	EPH	MUC1	0.715855	0.0964209	0.999753
BRCA	EPH	MUC12	0.555616	0.096085	0.999753
BRCA	EPH	MUC13	0.872829	0.337422	0.999753
BRCA	EPH	MUC15	1.24234	0.134143	0.999753
BRCA	EPH	MUC16	1.00004	0.999753	0.999753
BRCA	EPH	MUC17	1.63693	0.4473	0.999753
BRCA	EPH	MUC2	0.988014	0.952824	0.999753
BRCA	EPH	MUC20	1.39784	0.167572	0.999753
BRCA	EPH	MUC21	0.98549	0.92657	0.999753
BRCA	EPH	MUC4	1.13164	0.550547	0.999753
BRCA	EPH	MUC5B	1.02642	0.784475	0.999753
BRCA	EPH	MUC6	1.02283	0.804493	0.999753
BRCA	EPH	MUC7	0.713328	0.375616	0.999753
BRCA	EPH	MUCL1	1.09468	0.303943	0.999753
COAD	Colon Adenocarcinoma	MUC1	1.06095	0.621784	0.883696
COAD	Colon Adenocarcinoma	MUC12	0.971744	0.717779	0.883696
COAD	Colon Adenocarcinoma	MUC13	0.868053	0.51113	0.883696
COAD	Colon Adenocarcinoma	MUC15	1.10642	0.426631	0.883696
COAD	Colon Adenocarcinoma	MUC16	1.18868	0.0175602	0.245843
COAD	Colon Adenocarcinoma	MUC17	1.08569	0.172891	0.883696
COAD	Colon Adenocarcinoma	MUC2	1.08566	0.184751	0.883696
COAD	Colon Adenocarcinoma	MUC20	1.05471	0.753441	0.883696
COAD	Colon Adenocarcinoma	MUC21	0.971498	0.883696	0.883696
COAD	Colon Adenocarcinoma	MUC4	1.09789	0.243482	0.883696
COAD	Colon Adenocarcinoma	MUC5B	1.0552	0.370182	0.883696
COAD	Colon Adenocarcinoma	MUC6	1.05819	0.303407	0.883696
COAD	Colon Adenocarcinoma	MUC7	1.4152	0.101191	0.883696
COAD	Colon Adenocarcinoma	MUCL1	1.03908	0.747195	0.883696
ESCA	Esophagus Adenocarcinoma NOS	MUC1	0.877584	0.321813	0.720436
ESCA	Esophagus Adenocarcinoma NOS	MUC12	1.04752	0.390171	0.720436
ESCA	Esophagus Adenocarcinoma NOS	MUC13	1.06787	0.61255	0.720436
ESCA	Esophagus Adenocarcinoma NOS	MUC15	1.05368	0.272574	0.720436
ESCA	Esophagus Adenocarcinoma NOS	MUC16	1.01533	0.720436	0.720436
ESCA	Esophagus Adenocarcinoma NOS	MUC17	0.940345	0.216709	0.720436
ESCA	Esophagus Adenocarcinoma NOS	MUC2	1.02881	0.421939	0.720436
ESCA	Esophagus Adenocarcinoma NOS	MUC20	0.920469	0.374929	0.720436
ESCA	Esophagus Adenocarcinoma NOS	MUC21	0.978732	0.593688	0.720436
ESCA	Esophagus Adenocarcinoma NOS	MUC4	1.03533	0.524669	0.720436
ESCA	Esophagus Adenocarcinoma NOS	MUC5B	0.947931	0.236251	0.720436
ESCA	Esophagus Adenocarcinoma NOS	MUC6	1.03424	0.39661	0.720436
ESCA	Esophagus Adenocarcinoma NOS	MUC7	0.822665	0.180987	0.720436
ESCA	Esophagus Adenocarcinoma NOS	MUCL1	1.04264	0.651088	0.720436
ESCA	Esophagus Squamous Cell Carcinoma	MUC1	0.956652	0.736954	0.897279
ESCA	Esophagus Squamous Cell Carcinoma	MUC12	1.29616	0.110502	0.897279
ESCA	Esophagus Squamous Cell Carcinoma	MUC13	1.08502	0.626534	0.897279
ESCA	Esophagus Squamous Cell Carcinoma	MUC15	0.878274	0.206205	0.897279
ESCA	Esophagus Squamous Cell Carcinoma	MUC16	0.974789	0.720748	0.897279
ESCA	Esophagus Squamous Cell Carcinoma	MUC17	0.92056	0.51719	0.897279
ESCA	Esophagus Squamous Cell Carcinoma	MUC2	0.827477	0.141461	0.897279
ESCA	Esophagus Squamous Cell Carcinoma	MUC20	0.988157	0.897279	0.897279
ESCA	Esophagus Squamous Cell Carcinoma	MUC21	0.861802	0.0206276	0.288787
ESCA	Esophagus Squamous Cell Carcinoma	MUC4	0.943963	0.389256	0.897279
ESCA	Esophagus Squamous Cell Carcinoma	MUC5B	0.959543	0.578181	0.897279
ESCA	Esophagus Squamous Cell Carcinoma	MUC6	0.76693	0.122987	0.897279
ESCA	Esophagus Squamous Cell Carcinoma	MUC7	0.942352	0.848525	0.897279
ESCA	Esophagus Squamous Cell Carcinoma	MUCL1	1.01443	0.817481	0.897279
KIRC	Kidney Clear Cell Renal Carcinoma	MUC1	1.11941	0.0298391	0.208874
KIRC	Kidney Clear Cell Renal Carcinoma	MUC12	1.23595	1.87263e-07	2.62169e-06
KIRC	Kidney Clear Cell Renal Carcinoma	MUC13	1.08971	0.0165193	0.140162
KIRC	Kidney Clear Cell Renal Carcinoma	MUC15	0.989151	0.80916	0.890547
KIRC	Kidney Clear Cell Renal Carcinoma	MUC16	1.05928	0.214728	0.890547
KIRC	Kidney Clear Cell Renal Carcinoma	MUC17	1.10624	0.0016516	0.0181676
KIRC	Kidney Clear Cell Renal Carcinoma	MUC2	1.1793	0.0175203	0.140162
KIRC	Kidney Clear Cell Renal Carcinoma	MUC20	0.829032	2.845e-05	0.0003414
KIRC	Kidney Clear Cell Renal Carcinoma	MUC21	1.03038	0.890547	0.890547
KIRC	Kidney Clear Cell Renal Carcinoma	MUC4	0.885771	0.00914108	0.0914108
KIRC	Kidney Clear Cell Renal Carcinoma	MUC5B	1.21038	4.60752e-07	5.98978e-06
KIRC	Kidney Clear Cell Renal Carcinoma	MUC6	1.09431	0.0578117	0.34687
KIRC	Kidney Clear Cell Renal Carcinoma	MUC7	1.10845	0.58465	0.890547
KIRC	Kidney Clear Cell Renal Carcinoma	MUCL1	1.02068	0.800796	0.890547
KIRP	Kidney Papillary Renal Cell Carcinoma	MUC1	1.05507	0.437483	0.966848
KIRP	Kidney Papillary Renal Cell Carcinoma	MUC12	0.994569	0.931724	0.966848
KIRP	Kidney Papillary Renal Cell Carcinoma	MUC13	1.04299	0.556736	0.966848
KIRP	Kidney Papillary Renal Cell Carcinoma	MUC15	1.10143	0.311491	0.966848
KIRP	Kidney Papillary Renal Cell Carcinoma	MUC16	1.14779	0.0214613	0.278997
KIRP	Kidney Papillary Renal Cell Carcinoma	MUC17	0.992831	0.966848	0.966848
KIRP	Kidney Papillary Renal Cell Carcinoma	MUC2	1.04996	0.852159	0.966848
KIRP	Kidney Papillary Renal Cell Carcinoma	MUC20	0.941982	0.551414	0.966848
KIRP	Kidney Papillary Renal Cell Carcinoma	MUC21	1.91415	0.000390053	0.00546075
KIRP	Kidney Papillary Renal Cell Carcinoma	MUC4	0.855776	0.185466	0.966848
KIRP	Kidney Papillary Renal Cell Carcinoma	MUC5B	0.931557	0.398258	0.966848
KIRP	Kidney Papillary Renal Cell Carcinoma	MUC6	0.916231	0.511181	0.966848
KIRP	Kidney Papillary Renal Cell Carcinoma	MUC7	0.787359	0.708598	0.966848
KIRP	Kidney Papillary Renal Cell Carcinoma	MUCL1	0.738881	0.520505	0.966848
LUAD	Lung Adenocarcinoma	MUC1	0.942491	0.316575	0.994754
LUAD	Lung Adenocarcinoma	MUC12	0.985605	0.796376	0.994754
LUAD	Lung Adenocarcinoma	MUC13	1.03677	0.136388	0.994754
LUAD	Lung Adenocarcinoma	MUC15	0.93156	0.0687951	0.756746
LUAD	Lung Adenocarcinoma	MUC16	1.0588	0.0442667	0.575467
LUAD	Lung Adenocarcinoma	MUC17	1.00039	0.994754	0.994754
LUAD	Lung Adenocarcinoma	MUC2	1.03057	0.411102	0.994754
LUAD	Lung Adenocarcinoma	MUC20	0.874822	0.0190989	0.267385
LUAD	Lung Adenocarcinoma	MUC21	0.954608	0.0918792	0.826913
LUAD	Lung Adenocarcinoma	MUC4	1.02391	0.517341	0.994754
LUAD	Lung Adenocarcinoma	MUC5B	1.04367	0.0779843	0.779843
LUAD	Lung Adenocarcinoma	MUC6	0.977458	0.45113	0.994754
LUAD	Lung Adenocarcinoma	MUC7	0.843078	0.295844	0.994754
LUAD	Lung Adenocarcinoma	MUCL1	1.0862	0.0588484	0.706181
LUSC	Lung Squamous Cell Carcinoma	MUC1	1.11863	0.0564834	0.734285
LUSC	Lung Squamous Cell Carcinoma	MUC12	1.00376	0.959974	0.959974
LUSC	Lung Squamous Cell Carcinoma	MUC13	0.947714	0.155985	0.959974
LUSC	Lung Squamous Cell Carcinoma	MUC15	1.01276	0.77875	0.959974
LUSC	Lung Squamous Cell Carcinoma	MUC16	1.01256	0.692796	0.959974
LUSC	Lung Squamous Cell Carcinoma	MUC17	0.599234	0.220299	0.959974
LUSC	Lung Squamous Cell Carcinoma	MUC2	0.983203	0.686796	0.959974
LUSC	Lung Squamous Cell Carcinoma	MUC20	0.988595	0.801118	0.959974
LUSC	Lung Squamous Cell Carcinoma	MUC21	1.09993	0.0103301	0.144621
LUSC	Lung Squamous Cell Carcinoma	MUC4	1.02504	0.534842	0.959974
LUSC	Lung Squamous Cell Carcinoma	MUC5B	1.01589	0.599828	0.959974
LUSC	Lung Squamous Cell Carcinoma	MUC6	0.92886	0.22474	0.959974
LUSC	Lung Squamous Cell Carcinoma	MUC7	0.898381	0.308523	0.959974
LUSC	Lung Squamous Cell Carcinoma	MUCL1	1.01764	0.651722	0.959974
OV	Serous Cystadenocarcinoma	MUC1	0.925495	0.600981	0.982814
OV	Serous Cystadenocarcinoma	MUC12	0.933464	0.588877	0.982814
OV	Serous Cystadenocarcinoma	MUC13	0.822007	0.137815	0.982814
OV	Serous Cystadenocarcinoma	MUC15	1.04111	0.610518	0.982814
OV	Serous Cystadenocarcinoma	MUC16	1.01417	0.893838	0.982814
OV	Serous Cystadenocarcinoma	MUC17	0.925161	0.844174	0.982814
OV	Serous Cystadenocarcinoma	MUC2	1.04739	0.587796	0.982814
OV	Serous Cystadenocarcinoma	MUC20	1.09073	0.550247	0.982814
OV	Serous Cystadenocarcinoma	MUC21	1.11589	0.139304	0.982814
OV	Serous Cystadenocarcinoma	MUC4	1.06153	0.418537	0.982814
OV	Serous Cystadenocarcinoma	MUC5B	0.98347	0.773036	0.982814
OV	Serous Cystadenocarcinoma	MUC6	1.03874	0.580749	0.982814
OV	Serous Cystadenocarcinoma	MUC7	1.05612	0.838947	0.982814
OV	Serous Cystadenocarcinoma	MUCL1	0.997724	0.982814	0.982814
PAAD	Pancreas-Adenocarcinoma Ductal Type	MUC1	0.999729	0.998206	0.998206
PAAD	Pancreas-Adenocarcinoma Ductal Type	MUC12	0.969566	0.770162	0.998206
PAAD	Pancreas-Adenocarcinoma Ductal Type	MUC13	0.869802	0.082701	0.992412
PAAD	Pancreas-Adenocarcinoma Ductal Type	MUC15	1.04995	0.396632	0.998206
PAAD	Pancreas-Adenocarcinoma Ductal Type	MUC16	1.05175	0.223419	0.998206
PAAD	Pancreas-Adenocarcinoma Ductal Type	MUC17	1.00648	0.858044	0.998206
PAAD	Pancreas-Adenocarcinoma Ductal Type	MUC2	0.957315	0.288116	0.998206
PAAD	Pancreas-Adenocarcinoma Ductal Type	MUC20	1.02644	0.834537	0.998206
PAAD	Pancreas-Adenocarcinoma Ductal Type	MUC21	1.15282	0.0039858	0.0518154
PAAD	Pancreas-Adenocarcinoma Ductal Type	MUC4	1.05774	0.32601	0.998206
PAAD	Pancreas-Adenocarcinoma Ductal Type	MUC5B	1.01185	0.828978	0.998206
PAAD	Pancreas-Adenocarcinoma Ductal Type	MUC6	0.8767	0.00326561	0.0457186
PAAD	Pancreas-Adenocarcinoma Ductal Type	MUC7	0.904724	0.80033	0.998206
PAAD	Pancreas-Adenocarcinoma Ductal Type	MUCL1	0.933109	0.544851	0.998206
PRAD	Prostate Adenocarcinoma Acinar Type	MUC1	1.26147	0.275316	0.974523
PRAD	Prostate Adenocarcinoma Acinar Type	MUC12	1.00504	0.972151	0.974523
PRAD	Prostate Adenocarcinoma Acinar Type	MUC13	1.12753	0.410113	0.974523
PRAD	Prostate Adenocarcinoma Acinar Type	MUC15	1.15649	0.492037	0.974523
PRAD	Prostate Adenocarcinoma Acinar Type	MUC16	1.11685	0.57368	0.974523
PRAD	Prostate Adenocarcinoma Acinar Type	MUC17	1.21747	0.295374	0.974523
PRAD	Prostate Adenocarcinoma Acinar Type	MUC2	1.33593	0.094573	0.974523
PRAD	Prostate Adenocarcinoma Acinar Type	MUC20	0.914348	0.747572	0.974523
PRAD	Prostate Adenocarcinoma Acinar Type	MUC21	1.37827	0.208781	0.974523
PRAD	Prostate Adenocarcinoma Acinar Type	MUC4	1.07523	0.616169	0.974523
PRAD	Prostate Adenocarcinoma Acinar Type	MUC5B	1.46202	0.0173918	0.243485
PRAD	Prostate Adenocarcinoma Acinar Type	MUC6	0.856519	0.33713	0.974523
PRAD	Prostate Adenocarcinoma Acinar Type	MUC7	1.68869	0.469461	0.974523
PRAD	Prostate Adenocarcinoma Acinar Type	MUCL1	0.993225	0.974523	0.974523
STAD	Stomach Adenocarcinoma Diffuse Type	MUC1	0.926067	0.616549	0.746448
STAD	Stomach Adenocarcinoma Diffuse Type	MUC12	1.06613	0.421272	0.746448
STAD	Stomach Adenocarcinoma Diffuse Type	MUC13	1.03456	0.738963	0.746448
STAD	Stomach Adenocarcinoma Diffuse Type	MUC15	1.26335	0.0263247	0.342221
STAD	Stomach Adenocarcinoma Diffuse Type	MUC16	1.16975	0.0247578	0.342221
STAD	Stomach Adenocarcinoma Diffuse Type	MUC17	1.19836	0.0364607	0.437528
STAD	Stomach Adenocarcinoma Diffuse Type	MUC2	1.07951	0.151629	0.746448
STAD	Stomach Adenocarcinoma Diffuse Type	MUC20	1.31961	0.0518566	0.570422
STAD	Stomach Adenocarcinoma Diffuse Type	MUC21	1.09378	0.22649	0.746448
STAD	Stomach Adenocarcinoma Diffuse Type	MUC4	1.07731	0.287442	0.746448
STAD	Stomach Adenocarcinoma Diffuse Type	MUC5B	1.05571	0.443483	0.746448
STAD	Stomach Adenocarcinoma Diffuse Type	MUC6	1.01885	0.746448	0.746448
STAD	Stomach Adenocarcinoma Diffuse Type	MUC7	1.28352	0.204243	0.746448
STAD	Stomach Adenocarcinoma Diffuse Type	MUCL1	1.17776	0.22739	0.746448
STAD	Stomach Adenocarcinoma NOS	MUC1	0.862817	0.26868	0.932429
STAD	Stomach Adenocarcinoma NOS	MUC12	0.903816	0.487414	0.932429
STAD	Stomach Adenocarcinoma NOS	MUC13	0.812972	0.00934922	0.130889
STAD	Stomach Adenocarcinoma NOS	MUC15	1.05705	0.523155	0.932429
STAD	Stomach Adenocarcinoma NOS	MUC16	0.985511	0.885816	0.932429
STAD	Stomach Adenocarcinoma NOS	MUC17	0.952592	0.444834	0.932429
STAD	Stomach Adenocarcinoma NOS	MUC2	1.08336	0.366738	0.932429
STAD	Stomach Adenocarcinoma NOS	MUC20	0.852081	0.305249	0.932429
STAD	Stomach Adenocarcinoma NOS	MUC21	1.00596	0.932429	0.932429
STAD	Stomach Adenocarcinoma NOS	MUC4	1.01679	0.852291	0.932429
STAD	Stomach Adenocarcinoma NOS	MUC5B	0.95009	0.499586	0.932429
STAD	Stomach Adenocarcinoma NOS	MUC6	0.972146	0.690382	0.932429
STAD	Stomach Adenocarcinoma NOS	MUC7	0.485324	0.466854	0.932429
STAD	Stomach Adenocarcinoma NOS	MUCL1	1.03698	0.870757	0.932429
STAD	Stomach Intestinal Adenocarcinoma NOS	MUC1	0.919062	0.365352	0.969752
STAD	Stomach Intestinal Adenocarcinoma NOS	MUC12	1.00447	0.946992	0.969752
STAD	Stomach Intestinal Adenocarcinoma NOS	MUC13	0.987589	0.932348	0.969752
STAD	Stomach Intestinal Adenocarcinoma NOS	MUC15	0.918889	0.485519	0.969752
STAD	Stomach Intestinal Adenocarcinoma NOS	MUC16	1.04823	0.519836	0.969752
STAD	Stomach Intestinal Adenocarcinoma NOS	MUC17	0.997895	0.969752	0.969752
STAD	Stomach Intestinal Adenocarcinoma NOS	MUC2	0.95783	0.423748	0.969752
STAD	Stomach Intestinal Adenocarcinoma NOS	MUC20	0.894225	0.285315	0.969752
STAD	Stomach Intestinal Adenocarcinoma NOS	MUC21	0.879056	0.340073	0.969752
STAD	Stomach Intestinal Adenocarcinoma NOS	MUC4	1.06356	0.402045	0.969752
STAD	Stomach Intestinal Adenocarcinoma NOS	MUC5B	1.03862	0.538514	0.969752
STAD	Stomach Intestinal Adenocarcinoma NOS	MUC6	1.03433	0.551325	0.969752
STAD	Stomach Intestinal Adenocarcinoma NOS	MUC7	1.07184	0.657174	0.969752
STAD	Stomach Intestinal Adenocarcinoma NOS	MUCL1	0.962013	0.695187	0.969752
STAD	Stomach Intestinal Adenocarcinoma Tubular Type	MUC1	1.08724	0.557139	0.904699
STAD	Stomach Intestinal Adenocarcinoma Tubular Type	MUC12	0.843833	0.128304	0.904699
STAD	Stomach Intestinal Adenocarcinoma Tubular Type	MUC13	0.783845	0.135054	0.904699
STAD	Stomach Intestinal Adenocarcinoma Tubular Type	MUC15	1.16437	0.0255593	0.35783
STAD	Stomach Intestinal Adenocarcinoma Tubular Type	MUC16	1.04423	0.532493	0.904699
STAD	Stomach Intestinal Adenocarcinoma Tubular Type	MUC17	0.985454	0.860339	0.904699
STAD	Stomach Intestinal Adenocarcinoma Tubular Type	MUC2	0.937071	0.264163	0.904699
STAD	Stomach Intestinal Adenocarcinoma Tubular Type	MUC20	0.872992	0.227219	0.904699
STAD	Stomach Intestinal Adenocarcinoma Tubular Type	MUC21	1.0192	0.805786	0.904699
STAD	Stomach Intestinal Adenocarcinoma Tubular Type	MUC4	0.922817	0.247962	0.904699
STAD	Stomach Intestinal Adenocarcinoma Tubular Type	MUC5B	0.953866	0.379501	0.904699
STAD	Stomach Intestinal Adenocarcinoma Tubular Type	MUC6	0.975393	0.652539	0.904699
STAD	Stomach Intestinal Adenocarcinoma Tubular Type	MUC7	0.977784	0.904699	0.904699
STAD	Stomach Intestinal Adenocarcinoma Tubular Type	MUCL1	0.97142	0.845318	0.904699
STAD	Stomach Adenocarcinoma Signet Ring Type	MUC1	1.2966	0.574607	0.992452
STAD	Stomach Adenocarcinoma Signet Ring Type	MUC12	0.32329	0.0467245	0.654143
STAD	Stomach Adenocarcinoma Signet Ring Type	MUC13	0.673995	0.184512	0.992452
STAD	Stomach Adenocarcinoma Signet Ring Type	MUC15	0.990044	0.961581	0.992452
STAD	Stomach Adenocarcinoma Signet Ring Type	MUC16	1.09965	0.357696	0.992452
STAD	Stomach Adenocarcinoma Signet Ring Type	MUC17	1.06669	0.609033	0.992452
STAD	Stomach Adenocarcinoma Signet Ring Type	MUC2	0.908424	0.281441	0.992452
STAD	Stomach Adenocarcinoma Signet Ring Type	MUC20	1.06074	0.718101	0.992452
STAD	Stomach Adenocarcinoma Signet Ring Type	MUC21	0.34551	0.0916571	0.992452
STAD	Stomach Adenocarcinoma Signet Ring Type	MUC4	0.952568	0.838742	0.992452
STAD	Stomach Adenocarcinoma Signet Ring Type	MUC5B	1.00188	0.992452	0.992452
STAD	Stomach Adenocarcinoma Signet Ring Type	MUC6	0.745211	0.0506938	0.659019
STAD	Stomach Adenocarcinoma Signet Ring Type	MUC7	1.12741	0.646648	0.992452
STAD	Stomach Adenocarcinoma Signet Ring Type	MUCL1	0.795986	0.577131	0.992452
UCEC	Endometrioid endometrial adenocarcinoma	MUC1	0.959747	0.709217	0.81552
UCEC	Endometrioid endometrial adenocarcinoma	MUC12	0.761252	0.0338307	0.372138
UCEC	Endometrioid endometrial adenocarcinoma	MUC13	0.830572	0.00922209	0.110665
UCEC	Endometrioid endometrial adenocarcinoma	MUC15	1.2835	0.00120981	0.0169373
UCEC	Endometrioid endometrial adenocarcinoma	MUC16	0.856119	0.0402098	0.402098
UCEC	Endometrioid endometrial adenocarcinoma	MUC17	1.18465	0.105247	0.81552
UCEC	Endometrioid endometrial adenocarcinoma	MUC2	0.925891	0.356113	0.81552
UCEC	Endometrioid endometrial adenocarcinoma	MUC20	0.860984	0.198997	0.81552
UCEC	Endometrioid endometrial adenocarcinoma	MUC21	1.06481	0.493747	0.81552
UCEC	Endometrioid endometrial adenocarcinoma	MUC4	0.888492	0.113161	0.81552
UCEC	Endometrioid endometrial adenocarcinoma	MUC5B	0.9209	0.125442	0.81552
UCEC	Endometrioid endometrial adenocarcinoma	MUC6	0.986036	0.81552	0.81552
UCEC	Endometrioid endometrial adenocarcinoma	MUC7	1.19819	0.00792382	0.10301
UCEC	Endometrioid endometrial adenocarcinoma	MUCL1	1.06302	0.319318	0.81552
UCEC	Serous endometrial adenocarcinoma	MUC1	0.853377	0.477431	0.901372
UCEC	Serous endometrial adenocarcinoma	MUC12	1.02169	0.901372	0.901372
UCEC	Serous endometrial adenocarcinoma	MUC13	1.21838	0.0402523	0.402523
UCEC	Serous endometrial adenocarcinoma	MUC15	0.971194	0.825495	0.901372
UCEC	Serous endometrial adenocarcinoma	MUC16	1.02282	0.861506	0.901372
UCEC	Serous endometrial adenocarcinoma	MUC17	1.48034	0.00784767	0.101903
UCEC	Serous endometrial adenocarcinoma	MUC2	1.17956	0.185848	0.901372
UCEC	Serous endometrial adenocarcinoma	MUC20	0.961365	0.845598	0.901372
UCEC	Serous endometrial adenocarcinoma	MUC21	1.2672	0.0689689	0.62072
UCEC	Serous endometrial adenocarcinoma	MUC4	1.01611	0.865252	0.901372
UCEC	Serous endometrial adenocarcinoma	MUC5B	1.30044	0.00849192	0.101903
UCEC	Serous endometrial adenocarcinoma	MUC6	1.08623	0.605768	0.901372
UCEC	Serous endometrial adenocarcinoma	MUC7	3.38882	0.00323133	0.0452386
UCEC	Serous endometrial adenocarcinoma	MUCL1	1.92584	0.0241951	0.266146

## Sheet: mRNA multivariate
Table S4. Cox proportional hazard model of mRNA impact on survival.
mRNA multivariate analysis:
TCGA tissue source	Histological subtype	Gene	HarzardRatio	P value	BH.P_value
BLCA	Non-Papillary	MUC1	0.933688	0.175981	0.876679
BLCA	Non-Papillary	MUC12	1.07053	0.306666	0.876679
BLCA	Non-Papillary	MUC13	1.01518	0.759516	0.876679
BLCA	Non-Papillary	MUC15	1.01647	0.636458	0.876679
BLCA	Non-Papillary	MUC16	0.991254	0.760656	0.876679
BLCA	Non-Papillary	MUC17	1.24273	0.0116251	0.151126
BLCA	Non-Papillary	MUC2	0.985695	0.669602	0.876679
BLCA	Non-Papillary	MUC20	0.993616	0.876679	0.876679
BLCA	Non-Papillary	MUC21	1.02312	0.553504	0.876679
BLCA	Non-Papillary	MUC4	1.03063	0.32567	0.876679
BLCA	Non-Papillary	MUC5B	1.02554	0.589019	0.876679
BLCA	Non-Papillary	MUC6	1.10059	0.131308	0.876679
BLCA	Non-Papillary	MUC7	1.12977	0.756065	0.876679
BLCA	Non-Papillary	MUCL1	1.11783	0.00539365	0.0755112
BLCA	Papillary	MUC1	0.970522	0.751762	0.978571
BLCA	Papillary	MUC12	0.995197	0.978571	0.978571
BLCA	Papillary	MUC13	1.01994	0.860761	0.978571
BLCA	Papillary	MUC15	1.04264	0.547971	0.978571
BLCA	Papillary	MUC16	0.938972	0.36307	0.978571
BLCA	Papillary	MUC17	0.979261	0.946664	0.978571
BLCA	Papillary	MUC2	0.931069	0.326149	0.978571
BLCA	Papillary	MUC20	0.974441	0.834043	0.978571
BLCA	Papillary	MUC21	1.18961	0.0233352	0.303358
BLCA	Papillary	MUC4	1.08676	0.184841	0.978571
BLCA	Papillary	MUC5B	1.13311	0.240544	0.978571
BLCA	Papillary	MUC6	0.796571	0.249658	0.978571
BLCA	Papillary	MUCL1	0.974202	0.80092	0.978571
BRCA	---	MUC1	1.31132	0.204749	0.936282
BRCA	---	MUC12	1.70716	0.146513	0.936282
BRCA	---	MUC13	0.966412	0.826878	0.936282
BRCA	---	MUC15	0.988756	0.903652	0.936282
BRCA	---	MUC16	0.962333	0.715014	0.936282
BRCA	---	MUC17	0.829743	0.743959	0.936282
BRCA	---	MUC2	1.54102	0.141699	0.936282
BRCA	---	MUC20	1.01461	0.936282	0.936282
BRCA	---	MUC21	1.07483	0.780658	0.936282
BRCA	---	MUC4	1.01598	0.901577	0.936282
BRCA	---	MUC5B	0.964168	0.738378	0.936282
BRCA	---	MUC6	1.18243	0.267962	0.936282
BRCA	---	MUC7	0.880211	0.334115	0.936282
BRCA	---	MUCL1	1.158	0.0768687	0.936282
BRCA	#NAME?	MUC1	0.780431	0.271014	0.994651
BRCA	#NAME?	MUC12	0.995503	0.994651	0.994651
BRCA	#NAME?	MUC13	1.15035	0.484211	0.994651
BRCA	#NAME?	MUC15	0.94896	0.760503	0.994651
BRCA	#NAME?	MUC16	1.20469	0.386749	0.994651
BRCA	#NAME?	MUC17	62.7408	0.138467	0.994651
BRCA	#NAME?	MUC2	0.350755	0.194665	0.994651
BRCA	#NAME?	MUC20	1.48053	0.213655	0.994651
BRCA	#NAME?	MUC21	0.429834	0.289031	0.994651
BRCA	#NAME?	MUC4	0.937247	0.77442	0.994651
BRCA	#NAME?	MUC5B	0.920767	0.534904	0.994651
BRCA	#NAME?	MUC6	0.95217	0.643527	0.994651
BRCA	#NAME?	MUC7	0.843734	0.717968	0.994651
BRCA	#NAME?	MUCL1	1.06507	0.661952	0.994651
BRCA	EP-	MUC1	0.801288	0.0938053	0.992032
BRCA	EP-	MUC12	0.998287	0.992032	0.992032
BRCA	EP-	MUC13	1.13553	0.323353	0.992032
BRCA	EP-	MUC15	0.870092	0.149573	0.992032
BRCA	EP-	MUC16	0.937658	0.479196	0.992032
BRCA	EP-	MUC17	2.48345	0.0777558	0.992032
BRCA	EP-	MUC2	1.10692	0.170111	0.992032
BRCA	EP-	MUC20	0.787565	0.220615	0.992032
BRCA	EP-	MUC21	1.18543	0.331474	0.992032
BRCA	EP-	MUC4	0.963127	0.838307	0.992032
BRCA	EP-	MUC5B	1.03796	0.604403	0.992032
BRCA	EP-	MUC6	0.89527	0.120441	0.992032
BRCA	EP-	MUC7	0.777362	0.0644402	0.902162
BRCA	EP-	MUCL1	0.994787	0.940139	0.992032
BRCA	EPH	MUC1	0.836379	0.442962	0.968906
BRCA	EPH	MUC12	0.984402	0.968906	0.968906
BRCA	EPH	MUC13	0.865892	0.288103	0.968906
BRCA	EPH	MUC15	1.26114	0.0850311	0.968906
BRCA	EPH	MUC16	1.03819	0.786546	0.968906
BRCA	EPH	MUC17	2.19084	0.224966	0.968906
BRCA	EPH	MUC2	1.12698	0.481244	0.968906
BRCA	EPH	MUC20	1.25703	0.441852	0.968906
BRCA	EPH	MUC21	1.0347	0.848889	0.968906
BRCA	EPH	MUC4	1.47806	0.10466	0.968906
BRCA	EPH	MUC5B	1.08491	0.387694	0.968906
BRCA	EPH	MUC6	1.08938	0.389309	0.968906
BRCA	EPH	MUC7	0.824929	0.642254	0.968906
BRCA	EPH	MUCL1	1.2184	0.0704704	0.968906
COAD	Colon Adenocarcinoma	MUC1	1.09249	0.495107	0.990686
COAD	Colon Adenocarcinoma	MUC12	1.00092	0.990686	0.990686
COAD	Colon Adenocarcinoma	MUC13	0.94496	0.787602	0.990686
COAD	Colon Adenocarcinoma	MUC15	1.14397	0.342986	0.990686
COAD	Colon Adenocarcinoma	MUC16	1.11209	0.185818	0.990686
COAD	Colon Adenocarcinoma	MUC17	1.10044	0.145125	0.990686
COAD	Colon Adenocarcinoma	MUC2	1.14588	0.0298552	0.388117
COAD	Colon Adenocarcinoma	MUC20	1.04515	0.771988	0.990686
COAD	Colon Adenocarcinoma	MUC21	1.07004	0.759928	0.990686
COAD	Colon Adenocarcinoma	MUC4	1.15239	0.0945641	0.990686
COAD	Colon Adenocarcinoma	MUC5B	1.09743	0.155788	0.990686
COAD	Colon Adenocarcinoma	MUC6	1.11347	0.0611069	0.733283
COAD	Colon Adenocarcinoma	MUC7	1.69058	0.0173871	0.24342
COAD	Colon Adenocarcinoma	MUCL1	1.04156	0.726752	0.990686
ESCA	Esophagus Adenocarcinoma NOS	MUC1	1.3689	0.297495	0.739691
ESCA	Esophagus Adenocarcinoma NOS	MUC12	1.11172	0.213988	0.739691
ESCA	Esophagus Adenocarcinoma NOS	MUC13	1.64791	0.0573423	0.739691
ESCA	Esophagus Adenocarcinoma NOS	MUC15	1.03074	0.739691	0.739691
ESCA	Esophagus Adenocarcinoma NOS	MUC16	0.933265	0.365631	0.739691
ESCA	Esophagus Adenocarcinoma NOS	MUC17	1.11078	0.305473	0.739691
ESCA	Esophagus Adenocarcinoma NOS	MUC2	1.15862	0.0203923	0.285492
ESCA	Esophagus Adenocarcinoma NOS	MUC20	0.894973	0.442293	0.739691
ESCA	Esophagus Adenocarcinoma NOS	MUC21	0.936105	0.401809	0.739691
ESCA	Esophagus Adenocarcinoma NOS	MUC4	1.20691	0.0796161	0.739691
ESCA	Esophagus Adenocarcinoma NOS	MUC5B	1.04184	0.660892	0.739691
ESCA	Esophagus Adenocarcinoma NOS	MUC6	1.12701	0.100749	0.739691
ESCA	Esophagus Adenocarcinoma NOS	MUC7	0.829665	0.330917	0.739691
ESCA	Esophagus Adenocarcinoma NOS	MUCL1	1.1444	0.489966	0.739691
ESCA	Esophagus Squamous Cell Carcinoma	MUC1	0.823289	0.286416	0.711206
ESCA	Esophagus Squamous Cell Carcinoma	MUC12	1.35934	0.058464	0.701568
ESCA	Esophagus Squamous Cell Carcinoma	MUC13	1.22555	0.256939	0.711206
ESCA	Esophagus Squamous Cell Carcinoma	MUC15	0.761906	0.0211953	0.296734
ESCA	Esophagus Squamous Cell Carcinoma	MUC16	0.97087	0.711206	0.711206
ESCA	Esophagus Squamous Cell Carcinoma	MUC17	0.870152	0.455277	0.711206
ESCA	Esophagus Squamous Cell Carcinoma	MUC2	0.856593	0.171286	0.711206
ESCA	Esophagus Squamous Cell Carcinoma	MUC20	1.0507	0.646732	0.711206
ESCA	Esophagus Squamous Cell Carcinoma	MUC21	0.867754	0.0289848	0.376802
ESCA	Esophagus Squamous Cell Carcinoma	MUC4	0.910093	0.251681	0.711206
ESCA	Esophagus Squamous Cell Carcinoma	MUC5B	0.90402	0.247613	0.711206
ESCA	Esophagus Squamous Cell Carcinoma	MUC6	0.581113	0.0957329	0.711206
ESCA	Esophagus Squamous Cell Carcinoma	MUC7	0.752555	0.388494	0.711206
ESCA	Esophagus Squamous Cell Carcinoma	MUCL1	0.971862	0.689972	0.711206
KIRC	Kidney Clear Cell Renal Carcinoma	MUC1	1.10987	0.0552022	0.441618
KIRC	Kidney Clear Cell Renal Carcinoma	MUC12	1.1788	6.81057e-05	0.000885375
KIRC	Kidney Clear Cell Renal Carcinoma	MUC13	1.04128	0.299115	0.965441
KIRC	Kidney Clear Cell Renal Carcinoma	MUC15	1.00539	0.909243	0.965441
KIRC	Kidney Clear Cell Renal Carcinoma	MUC16	1.00592	0.907	0.965441
KIRC	Kidney Clear Cell Renal Carcinoma	MUC17	1.07913	0.0203005	0.182704
KIRC	Kidney Clear Cell Renal Carcinoma	MUC2	1.27067	0.0022857	0.0274284
KIRC	Kidney Clear Cell Renal Carcinoma	MUC20	0.881551	0.00454169	0.0499586
KIRC	Kidney Clear Cell Renal Carcinoma	MUC21	0.856504	0.451778	0.965441
KIRC	Kidney Clear Cell Renal Carcinoma	MUC4	0.941736	0.19279	0.965441
KIRC	Kidney Clear Cell Renal Carcinoma	MUC5B	1.20152	3.4396e-06	4.81544e-05
KIRC	Kidney Clear Cell Renal Carcinoma	MUC6	1.13136	0.0131136	0.131136
KIRC	Kidney Clear Cell Renal Carcinoma	MUC7	0.992556	0.965441	0.965441
KIRC	Kidney Clear Cell Renal Carcinoma	MUCL1	1.03184	0.72057	0.965441
KIRP	Kidney Papillary Renal Cell Carcinoma	MUC1	1.22718	0.00979576	0.127345
KIRP	Kidney Papillary Renal Cell Carcinoma	MUC12	1.07708	0.311587	0.906662
KIRP	Kidney Papillary Renal Cell Carcinoma	MUC13	1.14177	0.207533	0.906662
KIRP	Kidney Papillary Renal Cell Carcinoma	MUC15	1.18604	0.147595	0.906662
KIRP	Kidney Papillary Renal Cell Carcinoma	MUC16	1.15547	0.0177702	0.213242
KIRP	Kidney Papillary Renal Cell Carcinoma	MUC17	0.916671	0.687712	0.906662
KIRP	Kidney Papillary Renal Cell Carcinoma	MUC2	0.955214	0.874119	0.906662
KIRP	Kidney Papillary Renal Cell Carcinoma	MUC20	0.984813	0.906662	0.906662
KIRP	Kidney Papillary Renal Cell Carcinoma	MUC21	2.14421	0.000228419	0.00319786
KIRP	Kidney Papillary Renal Cell Carcinoma	MUC4	0.881318	0.366337	0.906662
KIRP	Kidney Papillary Renal Cell Carcinoma	MUC5B	0.978723	0.817887	0.906662
KIRP	Kidney Papillary Renal Cell Carcinoma	MUC6	1.03268	0.821486	0.906662
KIRP	Kidney Papillary Renal Cell Carcinoma	MUC7	0.492262	0.280979	0.906662
KIRP	Kidney Papillary Renal Cell Carcinoma	MUCL1	1.11037	0.860195	0.906662
LUAD	Lung Adenocarcinoma	MUC1	0.944766	0.372689	0.984211
LUAD	Lung Adenocarcinoma	MUC12	1.03641	0.537604	0.984211
LUAD	Lung Adenocarcinoma	MUC13	1.03878	0.147283	0.984211
LUAD	Lung Adenocarcinoma	MUC15	0.89885	0.0123993	0.161191
LUAD	Lung Adenocarcinoma	MUC16	1.03869	0.20147	0.984211
LUAD	Lung Adenocarcinoma	MUC17	0.998613	0.984211	0.984211
LUAD	Lung Adenocarcinoma	MUC2	1.0548	0.160395	0.984211
LUAD	Lung Adenocarcinoma	MUC20	0.854119	0.0112537	0.157552
LUAD	Lung Adenocarcinoma	MUC21	0.97478	0.383844	0.984211
LUAD	Lung Adenocarcinoma	MUC4	1.05217	0.209906	0.984211
LUAD	Lung Adenocarcinoma	MUC5B	1.02306	0.369813	0.984211
LUAD	Lung Adenocarcinoma	MUC6	0.982728	0.58986	0.984211
LUAD	Lung Adenocarcinoma	MUC7	0.872829	0.400689	0.984211
LUAD	Lung Adenocarcinoma	MUCL1	1.07102	0.144975	0.984211
LUSC	Lung Squamous Cell Carcinoma	MUC1	1.11172	0.0798778	0.919204
LUSC	Lung Squamous Cell Carcinoma	MUC12	1.03153	0.693107	0.919204
LUSC	Lung Squamous Cell Carcinoma	MUC13	0.953182	0.203648	0.919204
LUSC	Lung Squamous Cell Carcinoma	MUC15	1.00699	0.883844	0.919204
LUSC	Lung Squamous Cell Carcinoma	MUC16	1.01026	0.751607	0.919204
LUSC	Lung Squamous Cell Carcinoma	MUC17	0.769372	0.492638	0.919204
LUSC	Lung Squamous Cell Carcinoma	MUC2	0.979021	0.61983	0.919204
LUSC	Lung Squamous Cell Carcinoma	MUC20	1.00478	0.919204	0.919204
LUSC	Lung Squamous Cell Carcinoma	MUC21	1.08408	0.0346898	0.485657
LUSC	Lung Squamous Cell Carcinoma	MUC4	1.03676	0.381692	0.919204
LUSC	Lung Squamous Cell Carcinoma	MUC5B	1.01257	0.679745	0.919204
LUSC	Lung Squamous Cell Carcinoma	MUC6	0.928815	0.233943	0.919204
LUSC	Lung Squamous Cell Carcinoma	MUC7	0.861256	0.171757	0.919204
LUSC	Lung Squamous Cell Carcinoma	MUCL1	1.02471	0.536667	0.919204
OV	Serous Cystadenocarcinoma	MUC1	0.831385	0.264843	0.973031
OV	Serous Cystadenocarcinoma	MUC12	0.862515	0.316073	0.973031
OV	Serous Cystadenocarcinoma	MUC13	0.848418	0.224473	0.973031
OV	Serous Cystadenocarcinoma	MUC15	1.03504	0.684494	0.973031
OV	Serous Cystadenocarcinoma	MUC16	0.969482	0.781685	0.973031
OV	Serous Cystadenocarcinoma	MUC17	0.98798	0.973031	0.973031
OV	Serous Cystadenocarcinoma	MUC2	1.05697	0.530799	0.973031
OV	Serous Cystadenocarcinoma	MUC20	1.07518	0.659388	0.973031
OV	Serous Cystadenocarcinoma	MUC21	1.11385	0.182637	0.973031
OV	Serous Cystadenocarcinoma	MUC4	1.0444	0.589319	0.973031
OV	Serous Cystadenocarcinoma	MUC5B	0.974887	0.684991	0.973031
OV	Serous Cystadenocarcinoma	MUC6	1.03901	0.598635	0.973031
OV	Serous Cystadenocarcinoma	MUC7	1.13409	0.626994	0.973031
OV	Serous Cystadenocarcinoma	MUCL1	0.948023	0.677957	0.973031
PAAD	Pancreas-Adenocarcinoma Ductal Type	MUC1	0.945412	0.649686	0.998633
PAAD	Pancreas-Adenocarcinoma Ductal Type	MUC12	1.0113	0.921563	0.998633
PAAD	Pancreas-Adenocarcinoma Ductal Type	MUC13	0.901357	0.226031	0.998633
PAAD	Pancreas-Adenocarcinoma Ductal Type	MUC15	1.05664	0.420985	0.998633
PAAD	Pancreas-Adenocarcinoma Ductal Type	MUC16	1.02593	0.587142	0.998633
PAAD	Pancreas-Adenocarcinoma Ductal Type	MUC17	1.00987	0.798985	0.998633
PAAD	Pancreas-Adenocarcinoma Ductal Type	MUC2	0.947695	0.218419	0.998633
PAAD	Pancreas-Adenocarcinoma Ductal Type	MUC20	0.99978	0.998633	0.998633
PAAD	Pancreas-Adenocarcinoma Ductal Type	MUC21	1.10785	0.0604693	0.786101
PAAD	Pancreas-Adenocarcinoma Ductal Type	MUC4	0.998011	0.972696	0.998633
PAAD	Pancreas-Adenocarcinoma Ductal Type	MUC5B	0.902967	0.202255	0.998633
PAAD	Pancreas-Adenocarcinoma Ductal Type	MUC6	0.887946	0.0210417	0.294584
PAAD	Pancreas-Adenocarcinoma Ductal Type	MUC7	0.851127	0.690953	0.998633
PAAD	Pancreas-Adenocarcinoma Ductal Type	MUCL1	0.999008	0.994087	0.998633
PRAD	Prostate Adenocarcinoma Acinar Type	MUC1	1.20163	0.344512	0.899339
PRAD	Prostate Adenocarcinoma Acinar Type	MUC12	1.01733	0.899339	0.899339
PRAD	Prostate Adenocarcinoma Acinar Type	MUC13	1.16654	0.287065	0.899339
PRAD	Prostate Adenocarcinoma Acinar Type	MUC15	1.14822	0.549734	0.899339
PRAD	Prostate Adenocarcinoma Acinar Type	MUC16	1.16794	0.43492	0.899339
PRAD	Prostate Adenocarcinoma Acinar Type	MUC17	1.16193	0.400847	0.899339
PRAD	Prostate Adenocarcinoma Acinar Type	MUC2	1.39724	0.0391788	0.509325
PRAD	Prostate Adenocarcinoma Acinar Type	MUC20	0.964941	0.897894	0.899339
PRAD	Prostate Adenocarcinoma Acinar Type	MUC21	1.67125	0.0485788	0.582945
PRAD	Prostate Adenocarcinoma Acinar Type	MUC4	1.13796	0.377135	0.899339
PRAD	Prostate Adenocarcinoma Acinar Type	MUC5B	1.42009	0.0138513	0.193918
PRAD	Prostate Adenocarcinoma Acinar Type	MUC6	0.875032	0.385963	0.899339
PRAD	Prostate Adenocarcinoma Acinar Type	MUC7	3.48377	0.184425	0.899339
PRAD	Prostate Adenocarcinoma Acinar Type	MUCL1	0.9436	0.757938	0.899339
STAD	Stomach Adenocarcinoma Diffuse Type	MUC1	0.901399	0.52948	0.945924
STAD	Stomach Adenocarcinoma Diffuse Type	MUC12	1.04267	0.643754	0.945924
STAD	Stomach Adenocarcinoma Diffuse Type	MUC13	1.00778	0.945924	0.945924
STAD	Stomach Adenocarcinoma Diffuse Type	MUC15	1.33238	0.0121658	0.158156
STAD	Stomach Adenocarcinoma Diffuse Type	MUC16	1.22442	0.00897207	0.125609
STAD	Stomach Adenocarcinoma Diffuse Type	MUC17	1.26211	0.0262886	0.315464
STAD	Stomach Adenocarcinoma Diffuse Type	MUC2	1.05641	0.343813	0.945924
STAD	Stomach Adenocarcinoma Diffuse Type	MUC20	1.31881	0.0719236	0.723846
STAD	Stomach Adenocarcinoma Diffuse Type	MUC21	1.15894	0.0723846	0.723846
STAD	Stomach Adenocarcinoma Diffuse Type	MUC4	1.10094	0.25031	0.945924
STAD	Stomach Adenocarcinoma Diffuse Type	MUC5B	1.02777	0.731326	0.945924
STAD	Stomach Adenocarcinoma Diffuse Type	MUC6	1.01352	0.830754	0.945924
STAD	Stomach Adenocarcinoma Diffuse Type	MUC7	1.39788	0.102208	0.919871
STAD	Stomach Adenocarcinoma Diffuse Type	MUCL1	1.03566	0.842604	0.945924
STAD	Stomach Adenocarcinoma NOS	MUC1	0.861846	0.252135	0.801669
STAD	Stomach Adenocarcinoma NOS	MUC12	0.869611	0.372241	0.801669
STAD	Stomach Adenocarcinoma NOS	MUC13	0.763525	0.00685376	0.0959526
STAD	Stomach Adenocarcinoma NOS	MUC15	1.105	0.305711	0.801669
STAD	Stomach Adenocarcinoma NOS	MUC16	0.968119	0.765802	0.801669
STAD	Stomach Adenocarcinoma NOS	MUC17	0.929795	0.287171	0.801669
STAD	Stomach Adenocarcinoma NOS	MUC2	1.08725	0.366467	0.801669
STAD	Stomach Adenocarcinoma NOS	MUC20	0.835749	0.264868	0.801669
STAD	Stomach Adenocarcinoma NOS	MUC21	1.0214	0.773479	0.801669
STAD	Stomach Adenocarcinoma NOS	MUC4	1.03108	0.74745	0.801669
STAD	Stomach Adenocarcinoma NOS	MUC5B	0.943542	0.45629	0.801669
STAD	Stomach Adenocarcinoma NOS	MUC6	0.912085	0.266833	0.801669
STAD	Stomach Adenocarcinoma NOS	MUC7	0.43986	0.419756	0.801669
STAD	Stomach Adenocarcinoma NOS	MUCL1	1.06148	0.801669	0.801669
STAD	Stomach Intestinal Adenocarcinoma NOS	MUC1	0.92826	0.497242	0.853258
STAD	Stomach Intestinal Adenocarcinoma NOS	MUC12	1.01364	0.852323	0.853258
STAD	Stomach Intestinal Adenocarcinoma NOS	MUC13	1.07469	0.71765	0.853258
STAD	Stomach Intestinal Adenocarcinoma NOS	MUC15	1.02919	0.814623	0.853258
STAD	Stomach Intestinal Adenocarcinoma NOS	MUC16	0.976325	0.739864	0.853258
STAD	Stomach Intestinal Adenocarcinoma NOS	MUC17	0.984153	0.817364	0.853258
STAD	Stomach Intestinal Adenocarcinoma NOS	MUC2	0.967484	0.561476	0.853258
STAD	Stomach Intestinal Adenocarcinoma NOS	MUC20	0.924274	0.50439	0.853258
STAD	Stomach Intestinal Adenocarcinoma NOS	MUC21	1.03385	0.830395	0.853258
STAD	Stomach Intestinal Adenocarcinoma NOS	MUC4	1.1175	0.249233	0.853258
STAD	Stomach Intestinal Adenocarcinoma NOS	MUC5B	1.04734	0.456219	0.853258
STAD	Stomach Intestinal Adenocarcinoma NOS	MUC6	1.05847	0.33735	0.853258
STAD	Stomach Intestinal Adenocarcinoma NOS	MUC7	1.08193	0.600081	0.853258
STAD	Stomach Intestinal Adenocarcinoma NOS	MUCL1	0.980712	0.853258	0.853258
UCEC	Endometrioid endometrial adenocarcinoma	MUC1	0.975061	0.804271	0.915178
UCEC	Endometrioid endometrial adenocarcinoma	MUC12	0.844025	0.193949	0.915178
UCEC	Endometrioid endometrial adenocarcinoma	MUC13	0.872839	0.0728967	0.801864
UCEC	Endometrioid endometrial adenocarcinoma	MUC15	1.30808	0.00253799	0.0329939
UCEC	Endometrioid endometrial adenocarcinoma	MUC16	0.89589	0.104688	0.915178
UCEC	Endometrioid endometrial adenocarcinoma	MUC17	1.21276	0.0686338	0.801864
UCEC	Endometrioid endometrial adenocarcinoma	MUC2	0.985189	0.848838	0.915178
UCEC	Endometrioid endometrial adenocarcinoma	MUC20	0.879397	0.233343	0.915178
UCEC	Endometrioid endometrial adenocarcinoma	MUC21	1.06582	0.504405	0.915178
UCEC	Endometrioid endometrial adenocarcinoma	MUC4	0.90761	0.150923	0.915178
UCEC	Endometrioid endometrial adenocarcinoma	MUC5B	0.9498	0.316613	0.915178
UCEC	Endometrioid endometrial adenocarcinoma	MUC6	1.00605	0.915178	0.915178
UCEC	Endometrioid endometrial adenocarcinoma	MUC7	1.23803	0.000518296	0.00725614
UCEC	Endometrioid endometrial adenocarcinoma	MUCL1	1.07621	0.218847	0.915178
UCEC	Serous endometrial adenocarcinoma	MUC1	0.925893	0.732858	0.965925
UCEC	Serous endometrial adenocarcinoma	MUC12	1.02361	0.904042	0.965925
UCEC	Serous endometrial adenocarcinoma	MUC13	1.22354	0.0256039	0.281643
UCEC	Serous endometrial adenocarcinoma	MUC15	0.949547	0.724267	0.965925
UCEC	Serous endometrial adenocarcinoma	MUC16	1.07213	0.618534	0.965925
UCEC	Serous endometrial adenocarcinoma	MUC17	1.56861	0.003754	0.048802
UCEC	Serous endometrial adenocarcinoma	MUC2	1.18023	0.182643	0.965925
UCEC	Serous endometrial adenocarcinoma	MUC20	1.00856	0.965925	0.965925
UCEC	Serous endometrial adenocarcinoma	MUC21	1.24272	0.0658353	0.592518
UCEC	Serous endometrial adenocarcinoma	MUC4	1.03462	0.723442	0.965925
UCEC	Serous endometrial adenocarcinoma	MUC5B	1.3029	0.00730417	0.08765
UCEC	Serous endometrial adenocarcinoma	MUC6	1.03112	0.867735	0.965925
UCEC	Serous endometrial adenocarcinoma	MUC7	4.7623	0.0010962	0.0153468
UCEC	Serous endometrial adenocarcinoma	MUCL1	2.03807	0.0289961	0.289961
