# Supplementary material for: Genomic alterations in mucins across cancers
Source: Oncotarget. 2017 May 17;8(40):67152–68. doi: 10.18632/oncotarget.17934 (PMC5620163; doi:10.18632/oncotarget.17934)
Supplement: Supplementary file 8 [file oncotarget-08-67152-s008.xlsx]

## Sheet: Copy Number univariate
Table S5. Cox proportional hazard model of copy number impact on survival.
Copy Number univariate analysis:
TCGA tissue source	Histological subtype	Gene	HarzardRatio	P value	BH.P_value
BLCA	Non-Papillary	MUC1	0.686267	0.152643	0.970598
BLCA	Non-Papillary	MUC12	1.25797	0.532002	0.970598
BLCA	Non-Papillary	MUC13	0.762683	0.461544	0.970598
BLCA	Non-Papillary	MUC15	0.66809	0.143152	0.970598
BLCA	Non-Papillary	MUC16	1.33531	0.456533	0.970598
BLCA	Non-Papillary	MUC17	1.22751	0.582003	0.970598
BLCA	Non-Papillary	MUC19	1.54581	0.224224	0.970598
BLCA	Non-Papillary	MUC2	1.01449	0.970598	0.970598
BLCA	Non-Papillary	MUC20	0.988105	0.968031	0.970598
BLCA	Non-Papillary	MUC21	0.844384	0.570927	0.970598
BLCA	Non-Papillary	MUC22	0.844384	0.570927	0.970598
BLCA	Non-Papillary	MUC3A	1.26553	0.519436	0.970598
BLCA	Non-Papillary	MUC4	0.988105	0.968031	0.970598
BLCA	Non-Papillary	MUC5AC	1.0542	0.892863	0.970598
BLCA	Non-Papillary	MUC5B	1.10689	0.795281	0.970598
BLCA	Non-Papillary	MUC6	1.01449	0.970598	0.970598
BLCA	Non-Papillary	MUC7	0.783546	0.53561	0.970598
BLCA	Non-Papillary	MUCL1	1.35134	0.547978	0.970598
BLCA	Papillary	MUC1	1.73723	0.300982	0.879103
BLCA	Papillary	MUC12	0.689406	0.628307	0.879103
BLCA	Papillary	MUC13	3.67528	0.0807749	0.879103
BLCA	Papillary	MUC15	1.31577	0.745577	0.879103
BLCA	Papillary	MUC16	0.407725	0.387664	0.879103
BLCA	Papillary	MUC17	0.689406	0.628307	0.879103
BLCA	Papillary	MUC19	0.456847	0.378861	0.879103
BLCA	Papillary	MUC2	0.536063	0.409282	0.879103
BLCA	Papillary	MUC20	2.5357	0.0593696	0.879103
BLCA	Papillary	MUC21	0.568561	0.44418	0.879103
BLCA	Papillary	MUC22	0.566143	0.441485	0.879103
BLCA	Papillary	MUC3A	0.751298	0.725645	0.879103
BLCA	Papillary	MUC4	2.5357	0.0593696	0.879103
BLCA	Papillary	MUC5AC	0.536063	0.409282	0.879103
BLCA	Papillary	MUC5B	0.555615	0.441716	0.879103
BLCA	Papillary	MUC6	0.536063	0.409282	0.879103
BLCA	Papillary	MUC7	0.900538	0.879103	0.879103
BLCA	Papillary	MUCL1	0.593633	0.593716	0.879103
BRCA	---	MUC1	1.05443	0.910213	0.910213
BRCA	---	MUC12	2.39398	0.382249	0.910213
BRCA	---	MUC13	4.09785	0.213124	0.910213
BRCA	---	MUC15	1.57559	0.603982	0.910213
BRCA	---	MUC16	1.0943	0.901123	0.910213
BRCA	---	MUC17	2.39398	0.382249	0.910213
BRCA	---	MUC19	0.590045	0.585006	0.910213
BRCA	---	MUC2	3.10592	0.24405	0.910213
BRCA	---	MUC20	1.08547	0.845495	0.910213
BRCA	---	MUC21	0.890387	0.887314	0.910213
BRCA	---	MUC22	0.876662	0.870497	0.910213
BRCA	---	MUC3A	2.39398	0.382249	0.910213
BRCA	---	MUC4	1.08547	0.845495	0.910213
BRCA	---	MUC5AC	3.10592	0.24405	0.910213
BRCA	---	MUC5B	3.10592	0.24405	0.910213
BRCA	---	MUC6	2.65154	0.289521	0.910213
BRCA	---	MUC7	0.436698	0.482168	0.910213
BRCA	---	MUCL1	1.98569	0.60209	0.910213
BRCA	#NAME?	MUC1	12.601	0.0454444	0.454444
BRCA	#NAME?	MUC12	7.7381	0.129551	0.543944
BRCA	#NAME?	MUC13	5.27113	0.125554	0.543944
BRCA	#NAME?	MUC15	0.00697787	0.0254518	0.43268
BRCA	#NAME?	MUC16	47.0695	0.0187277	0.337099
BRCA	#NAME?	MUC17	7.7381	0.129551	0.543944
BRCA	#NAME?	MUC19	0.0392982	0.135986	0.543944
BRCA	#NAME?	MUC2	0.00307957	0.0409172	0.454444
BRCA	#NAME?	MUC20	2.48535	0.362043	0.684679
BRCA	#NAME?	MUC21	65.0391	0.0366295	0.454444
BRCA	#NAME?	MUC22	65.0391	0.0366295	0.454444
BRCA	#NAME?	MUC3A	7.7381	0.129551	0.543944
BRCA	#NAME?	MUC4	2.48535	0.362043	0.684679
BRCA	#NAME?	MUC5AC	0.00307957	0.0409172	0.454444
BRCA	#NAME?	MUC5B	0.00307957	0.0409172	0.454444
BRCA	#NAME?	MUC6	0.00331062	0.0421276	0.454444
BRCA	#NAME?	MUC7	0.0156528	0.0811076	0.543944
BRCA	#NAME?	MUCL1	0.281399	0.684679	0.684679
BRCA	EP-	MUC1	2.029	0.144764	0.821919
BRCA	EP-	MUC12	0.0982952	0.0447351	0.671026
BRCA	EP-	MUC13	1.28519	0.821919	0.821919
BRCA	EP-	MUC15	0.248493	0.22925	0.821919
BRCA	EP-	MUC16	0.523267	0.550208	0.821919
BRCA	EP-	MUC17	0.0982952	0.0447351	0.671026
BRCA	EP-	MUC19	3.69071	0.315369	0.821919
BRCA	EP-	MUC2	0.615729	0.597717	0.821919
BRCA	EP-	MUC20	1.26701	0.802858	0.821919
BRCA	EP-	MUC21	0.663955	0.684186	0.821919
BRCA	EP-	MUC22	0.707074	0.730339	0.821919
BRCA	EP-	MUC3A	0.0982952	0.0447351	0.671026
BRCA	EP-	MUC4	1.26701	0.802858	0.821919
BRCA	EP-	MUC5AC	0.615729	0.597717	0.821919
BRCA	EP-	MUC5B	0.615729	0.597717	0.821919
BRCA	EP-	MUC6	0.642754	0.627906	0.821919
BRCA	EP-	MUC7	8.80287	0.00107544	0.0193578
BRCA	EP-	MUCL1	9.03116	0.0618711	0.821919
BRCA	EPH	MUC1	0.472605	0.367569	0.842482
BRCA	EPH	MUC12	0.808358	0.842482	0.842482
BRCA	EPH	MUC13	2.44269	0.442297	0.842482
BRCA	EPH	MUC15	4.86647	0.0220062	0.396111
BRCA	EPH	MUC16	0.258836	0.395665	0.842482
BRCA	EPH	MUC17	0.808358	0.842482	0.842482
BRCA	EPH	MUC19	3.46989	0.451365	0.842482
BRCA	EPH	MUC2	0.397137	0.375151	0.842482
BRCA	EPH	MUC20	1.95706	0.0285949	0.457519
BRCA	EPH	MUC21	2.53924	0.527584	0.842482
BRCA	EPH	MUC22	2.53924	0.527584	0.842482
BRCA	EPH	MUC3A	0.808358	0.842482	0.842482
BRCA	EPH	MUC4	1.95706	0.0285949	0.457519
BRCA	EPH	MUC5AC	0.39764	0.376505	0.842482
BRCA	EPH	MUC5B	0.39764	0.376505	0.842482
BRCA	EPH	MUC6	0.397137	0.375151	0.842482
BRCA	EPH	MUC7	0.18988	0.137567	0.842482
BRCA	EPH	MUCL1	6.15482	0.248846	0.842482
COAD	Colon Adenocarcinoma	MUC1	0.667472	0.512054	0.870454
COAD	Colon Adenocarcinoma	MUC12	1.94961	0.119531	0.870454
COAD	Colon Adenocarcinoma	MUC13	5.72169	0.029214	0.467423
COAD	Colon Adenocarcinoma	MUC15	0.424442	0.346753	0.870454
COAD	Colon Adenocarcinoma	MUC16	1.38122	0.655883	0.870454
COAD	Colon Adenocarcinoma	MUC17	1.94961	0.119531	0.870454
COAD	Colon Adenocarcinoma	MUC19	3.48627	0.0427885	0.641827
COAD	Colon Adenocarcinoma	MUC2	0.642087	0.617132	0.870454
COAD	Colon Adenocarcinoma	MUC20	5.83784	0.00224148	0.0381051
COAD	Colon Adenocarcinoma	MUC21	1.13479	0.870454	0.870454
COAD	Colon Adenocarcinoma	MUC22	1.13598	0.869359	0.870454
COAD	Colon Adenocarcinoma	MUC3A	1.91508	0.137236	0.870454
COAD	Colon Adenocarcinoma	MUC4	5.83784	0.00224148	0.0381051
COAD	Colon Adenocarcinoma	MUC5AC	0.644233	0.620549	0.870454
COAD	Colon Adenocarcinoma	MUC5B	0.644233	0.620549	0.870454
COAD	Colon Adenocarcinoma	MUC6	0.642087	0.617132	0.870454
COAD	Colon Adenocarcinoma	MUC7	0.528921	0.401213	0.870454
COAD	Colon Adenocarcinoma	MUCL1	2.72259	0.0776511	0.870454
COAD	Colon Mucinous Adenocarcinoma	MUC1	0.00095415	0.0242987	0.413078
COAD	Colon Mucinous Adenocarcinoma	MUC12	2.19421	0.47757	0.981183
COAD	Colon Mucinous Adenocarcinoma	MUC13	2.6745	0.618378	0.981183
COAD	Colon Mucinous Adenocarcinoma	MUC15	0.822102	0.943469	0.981183
COAD	Colon Mucinous Adenocarcinoma	MUC16	0.000235549	0.0160648	0.289167
COAD	Colon Mucinous Adenocarcinoma	MUC17	2.19421	0.47757	0.981183
COAD	Colon Mucinous Adenocarcinoma	MUC19	8.82811	0.172252	0.981183
COAD	Colon Mucinous Adenocarcinoma	MUC2	0.844689	0.94981	0.981183
COAD	Colon Mucinous Adenocarcinoma	MUC20	0.754231	0.833626	0.981183
COAD	Colon Mucinous Adenocarcinoma	MUC21	0.352536	0.549346	0.981183
COAD	Colon Mucinous Adenocarcinoma	MUC22	0.352536	0.549346	0.981183
COAD	Colon Mucinous Adenocarcinoma	MUC3A	2.19421	0.47757	0.981183
COAD	Colon Mucinous Adenocarcinoma	MUC4	0.754231	0.833626	0.981183
COAD	Colon Mucinous Adenocarcinoma	MUC5AC	1.06435	0.981183	0.981183
COAD	Colon Mucinous Adenocarcinoma	MUC5B	3.23076	0.408608	0.981183
COAD	Colon Mucinous Adenocarcinoma	MUC6	0.844689	0.94981	0.981183
COAD	Colon Mucinous Adenocarcinoma	MUC7	0.0821019	0.225387	0.981183
COAD	Colon Mucinous Adenocarcinoma	MUCL1	9.33624	0.156074	0.981183
ESCA	Esophagus Adenocarcinoma NOS	MUC1	0.878356	0.816213	0.81694
ESCA	Esophagus Adenocarcinoma NOS	MUC12	1.03796	0.81694	0.81694
ESCA	Esophagus Adenocarcinoma NOS	MUC13	0.741802	0.583888	0.81694
ESCA	Esophagus Adenocarcinoma NOS	MUC15	1.14124	0.686312	0.81694
ESCA	Esophagus Adenocarcinoma NOS	MUC16	1.41517	0.657752	0.81694
ESCA	Esophagus Adenocarcinoma NOS	MUC17	1.06122	0.702717	0.81694
ESCA	Esophagus Adenocarcinoma NOS	MUC19	1.8272	0.369233	0.81694
ESCA	Esophagus Adenocarcinoma NOS	MUC2	2.23543	0.0768158	0.81694
ESCA	Esophagus Adenocarcinoma NOS	MUC20	0.829529	0.648342	0.81694
ESCA	Esophagus Adenocarcinoma NOS	MUC21	0.807469	0.534088	0.81694
ESCA	Esophagus Adenocarcinoma NOS	MUC22	0.807469	0.534088	0.81694
ESCA	Esophagus Adenocarcinoma NOS	MUC3A	1.04182	0.798313	0.81694
ESCA	Esophagus Adenocarcinoma NOS	MUC4	0.829529	0.648342	0.81694
ESCA	Esophagus Adenocarcinoma NOS	MUC5AC	1.79971	0.189158	0.81694
ESCA	Esophagus Adenocarcinoma NOS	MUC5B	1.70941	0.235651	0.81694
ESCA	Esophagus Adenocarcinoma NOS	MUC6	2.18149	0.0888442	0.81694
ESCA	Esophagus Adenocarcinoma NOS	MUC7	0.515009	0.285579	0.81694
ESCA	Esophagus Adenocarcinoma NOS	MUCL1	1.62685	0.554	0.81694
ESCA	Esophagus Squamous Cell Carcinoma	MUC1	0.900689	0.900079	0.900079
ESCA	Esophagus Squamous Cell Carcinoma	MUC12	1.07971	0.883249	0.900079
ESCA	Esophagus Squamous Cell Carcinoma	MUC13	1.71968	0.198267	0.900079
ESCA	Esophagus Squamous Cell Carcinoma	MUC15	0.825009	0.769916	0.900079
ESCA	Esophagus Squamous Cell Carcinoma	MUC16	1.8732	0.635379	0.900079
ESCA	Esophagus Squamous Cell Carcinoma	MUC17	1.07971	0.883249	0.900079
ESCA	Esophagus Squamous Cell Carcinoma	MUC19	0.0258246	0.0289408	0.520934
ESCA	Esophagus Squamous Cell Carcinoma	MUC2	0.290373	0.166586	0.900079
ESCA	Esophagus Squamous Cell Carcinoma	MUC20	1.54458	0.140628	0.900079
ESCA	Esophagus Squamous Cell Carcinoma	MUC21	0.106854	0.0429802	0.687683
ESCA	Esophagus Squamous Cell Carcinoma	MUC22	0.106854	0.0429802	0.687683
ESCA	Esophagus Squamous Cell Carcinoma	MUC3A	1.07971	0.883249	0.900079
ESCA	Esophagus Squamous Cell Carcinoma	MUC4	1.54458	0.140628	0.900079
ESCA	Esophagus Squamous Cell Carcinoma	MUC5AC	0.290373	0.166586	0.900079
ESCA	Esophagus Squamous Cell Carcinoma	MUC5B	0.290373	0.166586	0.900079
ESCA	Esophagus Squamous Cell Carcinoma	MUC6	0.290373	0.166586	0.900079
ESCA	Esophagus Squamous Cell Carcinoma	MUC7	0.765357	0.568889	0.900079
ESCA	Esophagus Squamous Cell Carcinoma	MUCL1	0.158589	0.263253	0.900079
KIRC	Kidney Clear Cell Renal Carcinoma	MUC1	1.73054	0.099417	0.88852
KIRC	Kidney Clear Cell Renal Carcinoma	MUC12	1.17737	0.580708	0.88852
KIRC	Kidney Clear Cell Renal Carcinoma	MUC13	1.35138	0.376899	0.88852
KIRC	Kidney Clear Cell Renal Carcinoma	MUC15	0.833539	0.804145	0.88852
KIRC	Kidney Clear Cell Renal Carcinoma	MUC16	0.194678	0.0160103	0.272175
KIRC	Kidney Clear Cell Renal Carcinoma	MUC17	1.17737	0.580708	0.88852
KIRC	Kidney Clear Cell Renal Carcinoma	MUC19	2.20683	0.034761	0.521415
KIRC	Kidney Clear Cell Renal Carcinoma	MUC2	0.70276	0.641266	0.88852
KIRC	Kidney Clear Cell Renal Carcinoma	MUC20	1.48925	0.211965	0.88852
KIRC	Kidney Clear Cell Renal Carcinoma	MUC21	1.06781	0.88852	0.88852
KIRC	Kidney Clear Cell Renal Carcinoma	MUC22	1.06781	0.88852	0.88852
KIRC	Kidney Clear Cell Renal Carcinoma	MUC3A	1.17737	0.580708	0.88852
KIRC	Kidney Clear Cell Renal Carcinoma	MUC4	1.48925	0.211965	0.88852
KIRC	Kidney Clear Cell Renal Carcinoma	MUC5AC	0.70276	0.641266	0.88852
KIRC	Kidney Clear Cell Renal Carcinoma	MUC5B	0.70276	0.641266	0.88852
KIRC	Kidney Clear Cell Renal Carcinoma	MUC6	0.70276	0.641266	0.88852
KIRC	Kidney Clear Cell Renal Carcinoma	MUC7	0.245663	0.0114093	0.205367
KIRC	Kidney Clear Cell Renal Carcinoma	MUCL1	2.44203	0.0210095	0.336152
KIRP	Kidney Papillary Renal Cell Carcinoma	MUC1	20.0614	3.2222e-07	5.79996e-06
KIRP	Kidney Papillary Renal Cell Carcinoma	MUC12	1.25567	0.522318	0.986941
KIRP	Kidney Papillary Renal Cell Carcinoma	MUC13	0.836545	0.759097	0.986941
KIRP	Kidney Papillary Renal Cell Carcinoma	MUC15	0.0625441	0.00800479	0.0964755
KIRP	Kidney Papillary Renal Cell Carcinoma	MUC16	1.02006	0.986941	0.986941
KIRP	Kidney Papillary Renal Cell Carcinoma	MUC17	1.25567	0.522318	0.986941
KIRP	Kidney Papillary Renal Cell Carcinoma	MUC19	2.0259	0.197712	0.986941
KIRP	Kidney Papillary Renal Cell Carcinoma	MUC2	0.0714316	0.00803962	0.0964755
KIRP	Kidney Papillary Renal Cell Carcinoma	MUC20	0.976538	0.965003	0.986941
KIRP	Kidney Papillary Renal Cell Carcinoma	MUC21	1.60116	0.646075	0.986941
KIRP	Kidney Papillary Renal Cell Carcinoma	MUC22	1.60116	0.646075	0.986941
KIRP	Kidney Papillary Renal Cell Carcinoma	MUC3A	1.25567	0.522318	0.986941
KIRP	Kidney Papillary Renal Cell Carcinoma	MUC4	0.976538	0.965003	0.986941
KIRP	Kidney Papillary Renal Cell Carcinoma	MUC5AC	0.0714316	0.00803962	0.0964755
KIRP	Kidney Papillary Renal Cell Carcinoma	MUC5B	0.0714316	0.00803962	0.0964755
KIRP	Kidney Papillary Renal Cell Carcinoma	MUC6	0.0714316	0.00803962	0.0964755
KIRP	Kidney Papillary Renal Cell Carcinoma	MUC7	0.0617955	0.00300588	0.0511
KIRP	Kidney Papillary Renal Cell Carcinoma	MUCL1	2.01328	0.207106	0.986941
LUAD	Lung Adenocarcinoma	MUC1	0.790871	0.365152	0.660703
LUAD	Lung Adenocarcinoma	MUC12	1.35064	0.297013	0.660703
LUAD	Lung Adenocarcinoma	MUC13	1.2013	0.610253	0.660703
LUAD	Lung Adenocarcinoma	MUC15	0.679137	0.32509	0.660703
LUAD	Lung Adenocarcinoma	MUC16	0.713217	0.399428	0.660703
LUAD	Lung Adenocarcinoma	MUC17	1.35064	0.297013	0.660703
LUAD	Lung Adenocarcinoma	MUC19	1.08227	0.660703	0.660703
LUAD	Lung Adenocarcinoma	MUC2	0.633627	0.266806	0.660703
LUAD	Lung Adenocarcinoma	MUC20	1.40066	0.188521	0.660703
LUAD	Lung Adenocarcinoma	MUC21	0.391001	0.00641935	0.109129
LUAD	Lung Adenocarcinoma	MUC22	0.404939	0.00914026	0.146244
LUAD	Lung Adenocarcinoma	MUC3A	1.35064	0.297013	0.660703
LUAD	Lung Adenocarcinoma	MUC4	1.40066	0.188521	0.660703
LUAD	Lung Adenocarcinoma	MUC5AC	0.633627	0.266806	0.660703
LUAD	Lung Adenocarcinoma	MUC5B	0.633627	0.266806	0.660703
LUAD	Lung Adenocarcinoma	MUC6	0.628498	0.252381	0.660703
LUAD	Lung Adenocarcinoma	MUC7	0.516168	0.133439	0.660703
LUAD	Lung Adenocarcinoma	MUCL1	2.63718	0.00307692	0.0553846
LUSC	Lung Squamous Cell Carcinoma	MUC1	0.549722	0.0528734	0.924006
LUSC	Lung Squamous Cell Carcinoma	MUC12	0.722832	0.201841	0.924006
LUSC	Lung Squamous Cell Carcinoma	MUC13	0.941632	0.737044	0.924006
LUSC	Lung Squamous Cell Carcinoma	MUC15	1.10555	0.780894	0.924006
LUSC	Lung Squamous Cell Carcinoma	MUC16	0.647693	0.203692	0.924006
LUSC	Lung Squamous Cell Carcinoma	MUC17	0.715004	0.187254	0.924006
LUSC	Lung Squamous Cell Carcinoma	MUC19	0.877564	0.568342	0.924006
LUSC	Lung Squamous Cell Carcinoma	MUC2	1.27992	0.517516	0.924006
LUSC	Lung Squamous Cell Carcinoma	MUC20	0.829207	0.0939207	0.924006
LUSC	Lung Squamous Cell Carcinoma	MUC21	0.969614	0.924006	0.924006
LUSC	Lung Squamous Cell Carcinoma	MUC22	0.848612	0.592882	0.924006
LUSC	Lung Squamous Cell Carcinoma	MUC3A	0.719538	0.195272	0.924006
LUSC	Lung Squamous Cell Carcinoma	MUC4	0.829207	0.0939207	0.924006
LUSC	Lung Squamous Cell Carcinoma	MUC5AC	1.29603	0.495049	0.924006
LUSC	Lung Squamous Cell Carcinoma	MUC5B	1.19658	0.641614	0.924006
LUSC	Lung Squamous Cell Carcinoma	MUC6	1.27238	0.52711	0.924006
LUSC	Lung Squamous Cell Carcinoma	MUC7	0.885215	0.574114	0.924006
LUSC	Lung Squamous Cell Carcinoma	MUCL1	0.846307	0.695693	0.924006
OV	Serous Cystadenocarcinoma	MUC1	1.20982	0.400797	0.972978
OV	Serous Cystadenocarcinoma	MUC12	1.27931	0.348961	0.972978
OV	Serous Cystadenocarcinoma	MUC13	0.958248	0.875745	0.972978
OV	Serous Cystadenocarcinoma	MUC15	0.924772	0.75758	0.972978
OV	Serous Cystadenocarcinoma	MUC16	1.00573	0.972978	0.972978
OV	Serous Cystadenocarcinoma	MUC17	1.26127	0.373004	0.972978
OV	Serous Cystadenocarcinoma	MUC19	0.733951	0.277491	0.972978
OV	Serous Cystadenocarcinoma	MUC2	0.951631	0.861848	0.972978
OV	Serous Cystadenocarcinoma	MUC20	1.07544	0.608799	0.972978
OV	Serous Cystadenocarcinoma	MUC21	0.792483	0.332967	0.972978
OV	Serous Cystadenocarcinoma	MUC22	0.791703	0.331019	0.972978
OV	Serous Cystadenocarcinoma	MUC3A	1.28916	0.334546	0.972978
OV	Serous Cystadenocarcinoma	MUC4	1.07544	0.608799	0.972978
OV	Serous Cystadenocarcinoma	MUC5AC	0.952549	0.863545	0.972978
OV	Serous Cystadenocarcinoma	MUC5B	0.950259	0.856963	0.972978
OV	Serous Cystadenocarcinoma	MUC6	0.937793	0.821791	0.972978
OV	Serous Cystadenocarcinoma	MUC7	0.947786	0.817456	0.972978
OV	Serous Cystadenocarcinoma	MUCL1	1.2359	0.35613	0.972978
PAAD	Pancreas-Adenocarcinoma Ductal Type	MUC1	0.975506	0.936349	0.99261
PAAD	Pancreas-Adenocarcinoma Ductal Type	MUC12	1.87781	0.126437	0.99261
PAAD	Pancreas-Adenocarcinoma Ductal Type	MUC13	11.8125	0.00317044	0.050727
PAAD	Pancreas-Adenocarcinoma Ductal Type	MUC15	0.464381	0.449956	0.99261
PAAD	Pancreas-Adenocarcinoma Ductal Type	MUC16	1.00716	0.99261	0.99261
PAAD	Pancreas-Adenocarcinoma Ductal Type	MUC17	1.92838	0.106718	0.99261
PAAD	Pancreas-Adenocarcinoma Ductal Type	MUC19	3.05662	0.0934822	0.99261
PAAD	Pancreas-Adenocarcinoma Ductal Type	MUC2	0.423444	0.306367	0.99261
PAAD	Pancreas-Adenocarcinoma Ductal Type	MUC20	13.3293	0.000553365	0.00940721
PAAD	Pancreas-Adenocarcinoma Ductal Type	MUC21	0.867795	0.705425	0.99261
PAAD	Pancreas-Adenocarcinoma Ductal Type	MUC22	0.832659	0.638346	0.99261
PAAD	Pancreas-Adenocarcinoma Ductal Type	MUC3A	1.87781	0.126437	0.99261
PAAD	Pancreas-Adenocarcinoma Ductal Type	MUC4	13.3293	0.000553365	0.00940721
PAAD	Pancreas-Adenocarcinoma Ductal Type	MUC5AC	0.423444	0.306367	0.99261
PAAD	Pancreas-Adenocarcinoma Ductal Type	MUC5B	0.423444	0.306367	0.99261
PAAD	Pancreas-Adenocarcinoma Ductal Type	MUC6	0.423444	0.306367	0.99261
PAAD	Pancreas-Adenocarcinoma Ductal Type	MUC7	3.04252	0.394603	0.99261
PAAD	Pancreas-Adenocarcinoma Ductal Type	MUCL1	0.931917	0.942044	0.99261
PRAD	Prostate Adenocarcinoma Acinar Type	MUC1	0.792783	0.915832	0.915832
PRAD	Prostate Adenocarcinoma Acinar Type	MUC12	0.075355	0.186916	0.915832
PRAD	Prostate Adenocarcinoma Acinar Type	MUC13	6.30581	0.205024	0.915832
PRAD	Prostate Adenocarcinoma Acinar Type	MUC15	0.0362433	0.0171841	0.240578
PRAD	Prostate Adenocarcinoma Acinar Type	MUC16	7.01479	0.463466	0.915832
PRAD	Prostate Adenocarcinoma Acinar Type	MUC17	0.0748399	0.184607	0.915832
PRAD	Prostate Adenocarcinoma Acinar Type	MUC19	7.74961	0.438439	0.915832
PRAD	Prostate Adenocarcinoma Acinar Type	MUC2	0.00361927	0.00408476	0.0612714
PRAD	Prostate Adenocarcinoma Acinar Type	MUC20	8.85215	0.122659	0.915832
PRAD	Prostate Adenocarcinoma Acinar Type	MUC21	23.7578	0.193837	0.915832
PRAD	Prostate Adenocarcinoma Acinar Type	MUC22	23.7578	0.193837	0.915832
PRAD	Prostate Adenocarcinoma Acinar Type	MUC3A	0.0759999	0.189191	0.915832
PRAD	Prostate Adenocarcinoma Acinar Type	MUC4	8.85215	0.122659	0.915832
PRAD	Prostate Adenocarcinoma Acinar Type	MUC5AC	0.00361927	0.00408476	0.0612714
PRAD	Prostate Adenocarcinoma Acinar Type	MUC5B	0.00361927	0.00408476	0.0612714
PRAD	Prostate Adenocarcinoma Acinar Type	MUC6	0.00361927	0.00408476	0.0612714
PRAD	Prostate Adenocarcinoma Acinar Type	MUC7	0.0586072	0.0320503	0.416654
PRAD	Prostate Adenocarcinoma Acinar Type	MUCL1	5.39241	0.528136	0.915832
READ	Rectal Adenocarcinoma	MUC1	3.35116	0.322861	0.995639
READ	Rectal Adenocarcinoma	MUC12	0.957236	0.965621	0.995639
READ	Rectal Adenocarcinoma	MUC13	4.79186	0.143489	0.995639
READ	Rectal Adenocarcinoma	MUC15	6.99695	0.268318	0.995639
READ	Rectal Adenocarcinoma	MUC16	0.991559	0.995639	0.995639
READ	Rectal Adenocarcinoma	MUC17	0.957236	0.965621	0.995639
READ	Rectal Adenocarcinoma	MUC19	0.740254	0.848888	0.995639
READ	Rectal Adenocarcinoma	MUC2	5.05336	0.353263	0.995639
READ	Rectal Adenocarcinoma	MUC20	4.52042	0.172345	0.995639
READ	Rectal Adenocarcinoma	MUC21	2.40649	0.327527	0.995639
READ	Rectal Adenocarcinoma	MUC22	2.40649	0.327527	0.995639
READ	Rectal Adenocarcinoma	MUC3A	0.957236	0.965621	0.995639
READ	Rectal Adenocarcinoma	MUC4	4.52042	0.172345	0.995639
READ	Rectal Adenocarcinoma	MUC5AC	5.05336	0.353263	0.995639
READ	Rectal Adenocarcinoma	MUC5B	5.05336	0.353263	0.995639
READ	Rectal Adenocarcinoma	MUC6	5.05336	0.353263	0.995639
READ	Rectal Adenocarcinoma	MUC7	5.61079	0.258002	0.995639
READ	Rectal Adenocarcinoma	MUCL1	0.854705	0.920535	0.995639
STAD	Stomach Adenocarcinoma Diffuse Type	MUC1	0.939849	0.964136	0.964136
STAD	Stomach Adenocarcinoma Diffuse Type	MUC12	0.5909	0.601713	0.964136
STAD	Stomach Adenocarcinoma Diffuse Type	MUC13	0.196166	0.192479	0.964136
STAD	Stomach Adenocarcinoma Diffuse Type	MUC15	0.612103	0.707455	0.964136
STAD	Stomach Adenocarcinoma Diffuse Type	MUC16	1.13972	0.928771	0.964136
STAD	Stomach Adenocarcinoma Diffuse Type	MUC17	0.600368	0.610946	0.964136
STAD	Stomach Adenocarcinoma Diffuse Type	MUC19	2.30446	0.378171	0.964136
STAD	Stomach Adenocarcinoma Diffuse Type	MUC2	0.343402	0.436842	0.964136
STAD	Stomach Adenocarcinoma Diffuse Type	MUC20	0.545017	0.467606	0.964136
STAD	Stomach Adenocarcinoma Diffuse Type	MUC21	0.544726	0.724319	0.964136
STAD	Stomach Adenocarcinoma Diffuse Type	MUC22	0.544726	0.724319	0.964136
STAD	Stomach Adenocarcinoma Diffuse Type	MUC3A	0.686137	0.721346	0.964136
STAD	Stomach Adenocarcinoma Diffuse Type	MUC4	0.545017	0.467606	0.964136
STAD	Stomach Adenocarcinoma Diffuse Type	MUC5AC	0.343402	0.436842	0.964136
STAD	Stomach Adenocarcinoma Diffuse Type	MUC5B	0.343402	0.436842	0.964136
STAD	Stomach Adenocarcinoma Diffuse Type	MUC6	0.343402	0.436842	0.964136
STAD	Stomach Adenocarcinoma Diffuse Type	MUC7	2.32453	0.47236	0.964136
STAD	Stomach Adenocarcinoma Diffuse Type	MUCL1	0.164357	0.21171	0.964136
STAD	Stomach Adenocarcinoma NOS	MUC1	1.42085	0.765863	0.927494
STAD	Stomach Adenocarcinoma NOS	MUC12	1.64535	0.42171	0.927494
STAD	Stomach Adenocarcinoma NOS	MUC13	0.0977288	0.188251	0.927494
STAD	Stomach Adenocarcinoma NOS	MUC15	0.0471043	0.0072403	0.130325
STAD	Stomach Adenocarcinoma NOS	MUC16	0.410889	0.530165	0.927494
STAD	Stomach Adenocarcinoma NOS	MUC17	1.16331	0.743814	0.927494
STAD	Stomach Adenocarcinoma NOS	MUC19	1.22691	0.67314	0.927494
STAD	Stomach Adenocarcinoma NOS	MUC2	0.543276	0.374802	0.927494
STAD	Stomach Adenocarcinoma NOS	MUC20	1.56339	0.509076	0.927494
STAD	Stomach Adenocarcinoma NOS	MUC21	0.709664	0.734403	0.927494
STAD	Stomach Adenocarcinoma NOS	MUC22	0.90606	0.927494	0.927494
STAD	Stomach Adenocarcinoma NOS	MUC3A	1.64535	0.42171	0.927494
STAD	Stomach Adenocarcinoma NOS	MUC4	1.56339	0.509076	0.927494
STAD	Stomach Adenocarcinoma NOS	MUC5AC	0.121399	0.070115	0.927494
STAD	Stomach Adenocarcinoma NOS	MUC5B	0.121399	0.070115	0.927494
STAD	Stomach Adenocarcinoma NOS	MUC6	0.543276	0.374802	0.927494
STAD	Stomach Adenocarcinoma NOS	MUC7	1.68413	0.458015	0.927494
STAD	Stomach Adenocarcinoma NOS	MUCL1	1.25846	0.878548	0.927494
STAD	Stomach Intestinal Adenocarcinoma NOS	MUC1	1.73593	0.484349	0.935344
STAD	Stomach Intestinal Adenocarcinoma NOS	MUC12	0.943367	0.846611	0.935344
STAD	Stomach Intestinal Adenocarcinoma NOS	MUC13	1.95903	0.337164	0.935344
STAD	Stomach Intestinal Adenocarcinoma NOS	MUC15	1.44466	0.615224	0.935344
STAD	Stomach Intestinal Adenocarcinoma NOS	MUC16	0.709982	0.696058	0.935344
STAD	Stomach Intestinal Adenocarcinoma NOS	MUC17	0.968083	0.911337	0.935344
STAD	Stomach Intestinal Adenocarcinoma NOS	MUC19	1.58586	0.616057	0.935344
STAD	Stomach Intestinal Adenocarcinoma NOS	MUC2	0.783042	0.734521	0.935344
STAD	Stomach Intestinal Adenocarcinoma NOS	MUC20	0.534695	0.439446	0.935344
STAD	Stomach Intestinal Adenocarcinoma NOS	MUC21	1.65002	0.179476	0.935344
STAD	Stomach Intestinal Adenocarcinoma NOS	MUC22	1.65002	0.179476	0.935344
STAD	Stomach Intestinal Adenocarcinoma NOS	MUC3A	0.968534	0.912544	0.935344
STAD	Stomach Intestinal Adenocarcinoma NOS	MUC4	0.534695	0.439446	0.935344
STAD	Stomach Intestinal Adenocarcinoma NOS	MUC5AC	0.702431	0.629083	0.935344
STAD	Stomach Intestinal Adenocarcinoma NOS	MUC5B	0.702431	0.629083	0.935344
STAD	Stomach Intestinal Adenocarcinoma NOS	MUC6	0.780853	0.731621	0.935344
STAD	Stomach Intestinal Adenocarcinoma NOS	MUC7	0.61165	0.647603	0.935344
STAD	Stomach Intestinal Adenocarcinoma NOS	MUCL1	1.07814	0.935344	0.935344
STAD	Stomach Intestinal Adenocarcinoma Tubular Type	MUC1	0.972984	0.967208	0.967208
STAD	Stomach Intestinal Adenocarcinoma Tubular Type	MUC12	1.29531	0.633272	0.967208
STAD	Stomach Intestinal Adenocarcinoma Tubular Type	MUC13	1.18885	0.776931	0.967208
STAD	Stomach Intestinal Adenocarcinoma Tubular Type	MUC15	1.97633	0.38701	0.967208
STAD	Stomach Intestinal Adenocarcinoma Tubular Type	MUC16	0.806259	0.781976	0.967208
STAD	Stomach Intestinal Adenocarcinoma Tubular Type	MUC17	1.37491	0.551419	0.967208
STAD	Stomach Intestinal Adenocarcinoma Tubular Type	MUC19	1.38059	0.464188	0.967208
STAD	Stomach Intestinal Adenocarcinoma Tubular Type	MUC2	1.27226	0.749043	0.967208
STAD	Stomach Intestinal Adenocarcinoma Tubular Type	MUC20	1.26641	0.601023	0.967208
STAD	Stomach Intestinal Adenocarcinoma Tubular Type	MUC21	0.497891	0.311705	0.967208
STAD	Stomach Intestinal Adenocarcinoma Tubular Type	MUC22	0.497891	0.311705	0.967208
STAD	Stomach Intestinal Adenocarcinoma Tubular Type	MUC3A	1.27128	0.658719	0.967208
STAD	Stomach Intestinal Adenocarcinoma Tubular Type	MUC4	1.26641	0.601023	0.967208
STAD	Stomach Intestinal Adenocarcinoma Tubular Type	MUC5AC	1.04445	0.966921	0.967208
STAD	Stomach Intestinal Adenocarcinoma Tubular Type	MUC5B	1.04445	0.966921	0.967208
STAD	Stomach Intestinal Adenocarcinoma Tubular Type	MUC6	1.80374	0.493146	0.967208
STAD	Stomach Intestinal Adenocarcinoma Tubular Type	MUC7	0.0609897	0.0180752	0.325354
STAD	Stomach Intestinal Adenocarcinoma Tubular Type	MUCL1	2.14972	0.310666	0.967208
STAD	Stomach Adenocarcinoma Signet Ring Type	MUC1	0.00156825	0.162571	0.824934
STAD	Stomach Adenocarcinoma Signet Ring Type	MUC12	0.381177	0.612225	0.824934
STAD	Stomach Adenocarcinoma Signet Ring Type	MUC13	7.68447	0.395081	0.824934
STAD	Stomach Adenocarcinoma Signet Ring Type	MUC15	2.62448	0.658725	0.824934
STAD	Stomach Adenocarcinoma Signet Ring Type	MUC16	0.0455432	0.109731	0.824934
STAD	Stomach Adenocarcinoma Signet Ring Type	MUC17	0.381177	0.612225	0.824934
STAD	Stomach Adenocarcinoma Signet Ring Type	MUC19	0.233149	0.363141	0.824934
STAD	Stomach Adenocarcinoma Signet Ring Type	MUC2	2.61009	0.660509	0.824934
STAD	Stomach Adenocarcinoma Signet Ring Type	MUC20	8.37729	0.378623	0.824934
STAD	Stomach Adenocarcinoma Signet Ring Type	MUC21	0.417659	0.824934	0.824934
STAD	Stomach Adenocarcinoma Signet Ring Type	MUC22	0.417659	0.824934	0.824934
STAD	Stomach Adenocarcinoma Signet Ring Type	MUC3A	0.381177	0.612225	0.824934
STAD	Stomach Adenocarcinoma Signet Ring Type	MUC4	8.37729	0.378623	0.824934
STAD	Stomach Adenocarcinoma Signet Ring Type	MUC5AC	2.61009	0.660509	0.824934
STAD	Stomach Adenocarcinoma Signet Ring Type	MUC5B	2.61009	0.660509	0.824934
STAD	Stomach Adenocarcinoma Signet Ring Type	MUC6	2.61009	0.660509	0.824934
STAD	Stomach Adenocarcinoma Signet Ring Type	MUC7	10.7659	0.110714	0.824934
STAD	Stomach Adenocarcinoma Signet Ring Type	MUCL1	0.072908	0.376654	0.824934
UCEC	Endometrioid endometrial adenocarcinoma	MUC1	1.13332	0.73643	0.899435
UCEC	Endometrioid endometrial adenocarcinoma	MUC12	2.61787	0.249171	0.899435
UCEC	Endometrioid endometrial adenocarcinoma	MUC13	1.48721	0.555515	0.899435
UCEC	Endometrioid endometrial adenocarcinoma	MUC15	0.86288	0.899435	0.899435
UCEC	Endometrioid endometrial adenocarcinoma	MUC16	0.475678	0.449018	0.899435
UCEC	Endometrioid endometrial adenocarcinoma	MUC17	2.61787	0.249171	0.899435
UCEC	Endometrioid endometrial adenocarcinoma	MUC19	0.147457	0.178146	0.899435
UCEC	Endometrioid endometrial adenocarcinoma	MUC2	0.188491	0.0399472	0.559261
UCEC	Endometrioid endometrial adenocarcinoma	MUC20	2.56862	0.0107986	0.172777
UCEC	Endometrioid endometrial adenocarcinoma	MUC21	2.00059	0.291997	0.899435
UCEC	Endometrioid endometrial adenocarcinoma	MUC22	1.80524	0.34964	0.899435
UCEC	Endometrioid endometrial adenocarcinoma	MUC3A	2.61787	0.249171	0.899435
UCEC	Endometrioid endometrial adenocarcinoma	MUC4	2.56862	0.0107986	0.172777
UCEC	Endometrioid endometrial adenocarcinoma	MUC5AC	0.188411	0.0398399	0.559261
UCEC	Endometrioid endometrial adenocarcinoma	MUC5B	0.203324	0.0509472	0.662314
UCEC	Endometrioid endometrial adenocarcinoma	MUC6	0.229968	0.0678917	0.8147
UCEC	Endometrioid endometrial adenocarcinoma	MUC7	0.0643799	0.00563846	0.101492
UCEC	Endometrioid endometrial adenocarcinoma	MUCL1	0.0700778	0.0901512	0.899435
UCEC	Serous endometrial adenocarcinoma	MUC1	0.534915	0.166025	0.993128
UCEC	Serous endometrial adenocarcinoma	MUC12	1.1334	0.80632	0.993128
UCEC	Serous endometrial adenocarcinoma	MUC13	2.28648	0.255197	0.993128
UCEC	Serous endometrial adenocarcinoma	MUC15	0.94242	0.858564	0.993128
UCEC	Serous endometrial adenocarcinoma	MUC16	0.762617	0.502142	0.993128
UCEC	Serous endometrial adenocarcinoma	MUC17	1.1334	0.80632	0.993128
UCEC	Serous endometrial adenocarcinoma	MUC19	1.73865	0.051653	0.929755
UCEC	Serous endometrial adenocarcinoma	MUC2	0.548924	0.265165	0.993128
UCEC	Serous endometrial adenocarcinoma	MUC20	0.582818	0.152489	0.993128
UCEC	Serous endometrial adenocarcinoma	MUC21	0.708033	0.717481	0.993128
UCEC	Serous endometrial adenocarcinoma	MUC22	0.708033	0.717481	0.993128
UCEC	Serous endometrial adenocarcinoma	MUC3A	1.1334	0.80632	0.993128
UCEC	Serous endometrial adenocarcinoma	MUC4	0.582818	0.152489	0.993128
UCEC	Serous endometrial adenocarcinoma	MUC5AC	0.555128	0.276541	0.993128
UCEC	Serous endometrial adenocarcinoma	MUC5B	0.556184	0.278123	0.993128
UCEC	Serous endometrial adenocarcinoma	MUC6	0.548924	0.265165	0.993128
UCEC	Serous endometrial adenocarcinoma	MUC7	2.22437	0.0915481	0.993128
UCEC	Serous endometrial adenocarcinoma	MUCL1	0.993829	0.993128	0.993128

## Sheet: Copy Number multivariate
Table S5. Cox proportional hazard model of copy number impact on survival.
Copy Number univariate analysis:
TCGA tissue source	Histological subtype	Gene	HarzardRatio	P value	BH.P_value
BLCA	Non-Papillary	MUC1	0.69542	0.152562	0.997085
BLCA	Non-Papillary	MUC12	1.45276	0.304318	0.997085
BLCA	Non-Papillary	MUC13	0.683233	0.33258	0.997085
BLCA	Non-Papillary	MUC15	0.740092	0.259778	0.997085
BLCA	Non-Papillary	MUC16	1.73932	0.159931	0.997085
BLCA	Non-Papillary	MUC17	1.39719	0.367585	0.997085
BLCA	Non-Papillary	MUC19	1.61717	0.200166	0.997085
BLCA	Non-Papillary	MUC2	1.0407	0.922034	0.997085
BLCA	Non-Papillary	MUC20	0.998819	0.997085	0.997085
BLCA	Non-Papillary	MUC21	0.858916	0.622216	0.997085
BLCA	Non-Papillary	MUC22	0.858916	0.622216	0.997085
BLCA	Non-Papillary	MUC3A	1.46592	0.289645	0.997085
BLCA	Non-Papillary	MUC4	0.998819	0.997085	0.997085
BLCA	Non-Papillary	MUC5AC	1.09051	0.832636	0.997085
BLCA	Non-Papillary	MUC5B	1.1294	0.766504	0.997085
BLCA	Non-Papillary	MUC6	1.0407	0.922034	0.997085
BLCA	Non-Papillary	MUC7	0.945001	0.883555	0.997085
BLCA	Non-Papillary	MUCL1	1.31855	0.589934	0.997085
BLCA	Papillary	MUC1	1.61017	0.368629	0.981759
BLCA	Papillary	MUC12	0.444807	0.29233	0.981759
BLCA	Papillary	MUC13	3.10328	0.19588	0.981759
BLCA	Papillary	MUC15	1.74369	0.534497	0.981759
BLCA	Papillary	MUC16	0.430264	0.411381	0.981759
BLCA	Papillary	MUC17	0.444807	0.29233	0.981759
BLCA	Papillary	MUC19	0.227034	0.229995	0.981759
BLCA	Papillary	MUC2	0.52202	0.433242	0.981759
BLCA	Papillary	MUC20	2.19536	0.114031	0.981759
BLCA	Papillary	MUC21	1.02091	0.977082	0.981759
BLCA	Papillary	MUC22	1.0166	0.981759	0.981759
BLCA	Papillary	MUC3A	0.446869	0.303358	0.981759
BLCA	Papillary	MUC4	2.19536	0.114031	0.981759
BLCA	Papillary	MUC5AC	0.52202	0.433242	0.981759
BLCA	Papillary	MUC5B	0.529059	0.444904	0.981759
BLCA	Papillary	MUC6	0.52202	0.433242	0.981759
BLCA	Papillary	MUC7	0.77842	0.647007	0.981759
BLCA	Papillary	MUCL1	0.911831	0.938476	0.981759
BRCA	---	MUC1	1.28544	0.607865	0.989184
BRCA	---	MUC12	3.83346	0.24197	0.989184
BRCA	---	MUC13	9.04833	0.113712	0.989184
BRCA	---	MUC15	0.826997	0.835863	0.989184
BRCA	---	MUC16	0.698469	0.593735	0.989184
BRCA	---	MUC17	3.83346	0.24197	0.989184
BRCA	---	MUC19	0.579809	0.646682	0.989184
BRCA	---	MUC2	3.89023	0.157017	0.989184
BRCA	---	MUC20	1.49037	0.445662	0.989184
BRCA	---	MUC21	1.01396	0.985242	0.989184
BRCA	---	MUC22	1.01018	0.989184	0.989184
BRCA	---	MUC3A	3.83346	0.24197	0.989184
BRCA	---	MUC4	1.49037	0.445662	0.989184
BRCA	---	MUC5AC	3.89023	0.157017	0.989184
BRCA	---	MUC5B	3.89023	0.157017	0.989184
BRCA	---	MUC6	3.55431	0.172389	0.989184
BRCA	---	MUC7	0.442342	0.502763	0.989184
BRCA	---	MUCL1	2.06533	0.619217	0.989184
BRCA	#NAME?	MUC1	21.4025	0.0827739	0.951986
BRCA	#NAME?	MUC12	9.30806	0.204952	0.951986
BRCA	#NAME?	MUC13	33.1699	0.0370098	0.650393
BRCA	#NAME?	MUC15	0.0048552	0.0544531	0.762343
BRCA	#NAME?	MUC16	53.1584	0.0539782	0.762343
BRCA	#NAME?	MUC17	9.30806	0.204952	0.951986
BRCA	#NAME?	MUC19	0.0184246	0.142745	0.951986
BRCA	#NAME?	MUC2	2.35237e-05	0.109568	0.951986
BRCA	#NAME?	MUC20	1.84106	0.552251	0.951986
BRCA	#NAME?	MUC21	137.446	0.0406495	0.650393
BRCA	#NAME?	MUC22	137.446	0.0406495	0.650393
BRCA	#NAME?	MUC3A	9.30806	0.204952	0.951986
BRCA	#NAME?	MUC4	1.84106	0.552251	0.951986
BRCA	#NAME?	MUC5AC	2.35237e-05	0.109568	0.951986
BRCA	#NAME?	MUC5B	2.35237e-05	0.109568	0.951986
BRCA	#NAME?	MUC6	2.74588e-05	0.119454	0.951986
BRCA	#NAME?	MUC7	1.54463e-11	0.26881	0.951986
BRCA	#NAME?	MUCL1	1.27061	0.951986	0.951986
BRCA	EP-	MUC1	1.93269	0.158419	0.886523
BRCA	EP-	MUC12	0.170454	0.142032	0.886523
BRCA	EP-	MUC13	6.44876	0.175799	0.886523
BRCA	EP-	MUC15	0.792223	0.859419	0.886523
BRCA	EP-	MUC16	0.607699	0.660351	0.886523
BRCA	EP-	MUC17	0.170454	0.142032	0.886523
BRCA	EP-	MUC19	9.90164	0.0907596	0.886523
BRCA	EP-	MUC2	1.32504	0.79334	0.886523
BRCA	EP-	MUC20	3.02099	0.232462	0.886523
BRCA	EP-	MUC21	1.17223	0.886523	0.886523
BRCA	EP-	MUC22	1.26262	0.833388	0.886523
BRCA	EP-	MUC3A	0.170454	0.142032	0.886523
BRCA	EP-	MUC4	3.02099	0.232462	0.886523
BRCA	EP-	MUC5AC	1.32504	0.79334	0.886523
BRCA	EP-	MUC5B	1.32504	0.79334	0.886523
BRCA	EP-	MUC6	1.39416	0.754706	0.886523
BRCA	EP-	MUC7	12.2541	0.000589957	0.0106192
BRCA	EP-	MUCL1	6.54348	0.130192	0.886523
BRCA	EPH	MUC1	0.228661	0.117194	0.992124
BRCA	EPH	MUC12	1.05452	0.962791	0.992124
BRCA	EPH	MUC13	1.13596	0.917828	0.992124
BRCA	EPH	MUC15	6.21343	0.025975	0.467551
BRCA	EPH	MUC16	0.455983	0.638048	0.992124
BRCA	EPH	MUC17	1.05452	0.962791	0.992124
BRCA	EPH	MUC19	3.6897	0.433774	0.992124
BRCA	EPH	MUC2	1.03277	0.97085	0.992124
BRCA	EPH	MUC20	2.27461	0.0470579	0.752926
BRCA	EPH	MUC21	1.07708	0.960895	0.992124
BRCA	EPH	MUC22	1.07708	0.960895	0.992124
BRCA	EPH	MUC3A	1.05452	0.962791	0.992124
BRCA	EPH	MUC4	2.27461	0.0470579	0.752926
BRCA	EPH	MUC5AC	1.00734	0.992124	0.992124
BRCA	EPH	MUC5B	1.00734	0.992124	0.992124
BRCA	EPH	MUC6	1.03277	0.97085	0.992124
BRCA	EPH	MUC7	0.46972	0.434077	0.992124
BRCA	EPH	MUCL1	4.0316	0.388846	0.992124
COAD	Colon Adenocarcinoma	MUC1	0.616365	0.47422	0.954916
COAD	Colon Adenocarcinoma	MUC12	2.02512	0.089998	0.954916
COAD	Colon Adenocarcinoma	MUC13	3.87195	0.103522	0.954916
COAD	Colon Adenocarcinoma	MUC15	0.320753	0.231848	0.954916
COAD	Colon Adenocarcinoma	MUC16	0.956759	0.954916	0.954916
COAD	Colon Adenocarcinoma	MUC17	2.02512	0.089998	0.954916
COAD	Colon Adenocarcinoma	MUC19	3.4692	0.0661937	0.954916
COAD	Colon Adenocarcinoma	MUC2	0.569225	0.505134	0.954916
COAD	Colon Adenocarcinoma	MUC20	5.57549	0.00501704	0.0852897
COAD	Colon Adenocarcinoma	MUC21	0.747779	0.726676	0.954916
COAD	Colon Adenocarcinoma	MUC22	0.751714	0.731072	0.954916
COAD	Colon Adenocarcinoma	MUC3A	1.99889	0.101271	0.954916
COAD	Colon Adenocarcinoma	MUC4	5.57549	0.00501704	0.0852897
COAD	Colon Adenocarcinoma	MUC5AC	0.569225	0.505134	0.954916
COAD	Colon Adenocarcinoma	MUC5B	0.569225	0.505134	0.954916
COAD	Colon Adenocarcinoma	MUC6	0.569225	0.505134	0.954916
COAD	Colon Adenocarcinoma	MUC7	0.596474	0.512476	0.954916
COAD	Colon Adenocarcinoma	MUCL1	2.66487	0.0923442	0.954916
COAD	Colon Mucinous Adenocarcinoma	MUC1	0.00540362	0.175451	0.92308
COAD	Colon Mucinous Adenocarcinoma	MUC12	3.27316	0.47874	0.92308
COAD	Colon Mucinous Adenocarcinoma	MUC13	10.4026	0.281378	0.92308
COAD	Colon Mucinous Adenocarcinoma	MUC15	3.08578	0.722099	0.92308
COAD	Colon Mucinous Adenocarcinoma	MUC16	0.000729615	0.0852476	0.92308
COAD	Colon Mucinous Adenocarcinoma	MUC17	3.27316	0.47874	0.92308
COAD	Colon Mucinous Adenocarcinoma	MUC19	1.20668	0.92308	0.92308
COAD	Colon Mucinous Adenocarcinoma	MUC2	3.26614	0.707835	0.92308
COAD	Colon Mucinous Adenocarcinoma	MUC20	1.40153	0.808891	0.92308
COAD	Colon Mucinous Adenocarcinoma	MUC21	0.488465	0.678514	0.92308
COAD	Colon Mucinous Adenocarcinoma	MUC22	0.488465	0.678514	0.92308
COAD	Colon Mucinous Adenocarcinoma	MUC3A	3.27316	0.47874	0.92308
COAD	Colon Mucinous Adenocarcinoma	MUC4	1.40153	0.808891	0.92308
COAD	Colon Mucinous Adenocarcinoma	MUC5AC	3.86335	0.670565	0.92308
COAD	Colon Mucinous Adenocarcinoma	MUC5B	2.22695	0.610811	0.92308
COAD	Colon Mucinous Adenocarcinoma	MUC6	3.26614	0.707835	0.92308
COAD	Colon Mucinous Adenocarcinoma	MUC7	0.0776725	0.314536	0.92308
COAD	Colon Mucinous Adenocarcinoma	MUCL1	1.298	0.892106	0.92308
ESCA	Esophagus Adenocarcinoma NOS	MUC1	0.551417	0.505135	0.996966
ESCA	Esophagus Adenocarcinoma NOS	MUC12	1.00099	0.996966	0.996966
ESCA	Esophagus Adenocarcinoma NOS	MUC13	0.568627	0.524333	0.996966
ESCA	Esophagus Adenocarcinoma NOS	MUC15	1.52495	0.335937	0.996966
ESCA	Esophagus Adenocarcinoma NOS	MUC16	4.70829	0.246525	0.996966
ESCA	Esophagus Adenocarcinoma NOS	MUC17	1.03337	0.894466	0.996966
ESCA	Esophagus Adenocarcinoma NOS	MUC19	0.552328	0.574245	0.996966
ESCA	Esophagus Adenocarcinoma NOS	MUC2	4.17168	0.0326297	0.554705
ESCA	Esophagus Adenocarcinoma NOS	MUC20	0.34875	0.188547	0.996966
ESCA	Esophagus Adenocarcinoma NOS	MUC21	0.753291	0.602528	0.996966
ESCA	Esophagus Adenocarcinoma NOS	MUC22	0.753291	0.602528	0.996966
ESCA	Esophagus Adenocarcinoma NOS	MUC3A	1.00629	0.980671	0.996966
ESCA	Esophagus Adenocarcinoma NOS	MUC4	0.34875	0.188547	0.996966
ESCA	Esophagus Adenocarcinoma NOS	MUC5AC	2.31772	0.143605	0.996966
ESCA	Esophagus Adenocarcinoma NOS	MUC5B	2.13153	0.191976	0.996966
ESCA	Esophagus Adenocarcinoma NOS	MUC6	4.17168	0.0326297	0.554705
ESCA	Esophagus Adenocarcinoma NOS	MUC7	0.434543	0.390062	0.996966
ESCA	Esophagus Adenocarcinoma NOS	MUCL1	0.398388	0.474387	0.996966
ESCA	Esophagus Squamous Cell Carcinoma	MUC1	2.43442	0.401504	0.948026
ESCA	Esophagus Squamous Cell Carcinoma	MUC12	1.40522	0.495472	0.948026
ESCA	Esophagus Squamous Cell Carcinoma	MUC13	1.4889	0.536387	0.948026
ESCA	Esophagus Squamous Cell Carcinoma	MUC15	0.543055	0.304863	0.948026
ESCA	Esophagus Squamous Cell Carcinoma	MUC16	1.08051	0.948026	0.948026
ESCA	Esophagus Squamous Cell Carcinoma	MUC17	1.40522	0.495472	0.948026
ESCA	Esophagus Squamous Cell Carcinoma	MUC19	0.00334767	0.00700209	0.126038
ESCA	Esophagus Squamous Cell Carcinoma	MUC2	0.515353	0.520884	0.948026
ESCA	Esophagus Squamous Cell Carcinoma	MUC20	2.51001	0.0437873	0.700597
ESCA	Esophagus Squamous Cell Carcinoma	MUC21	0.182476	0.122584	0.948026
ESCA	Esophagus Squamous Cell Carcinoma	MUC22	0.182476	0.122584	0.948026
ESCA	Esophagus Squamous Cell Carcinoma	MUC3A	1.40522	0.495472	0.948026
ESCA	Esophagus Squamous Cell Carcinoma	MUC4	2.51001	0.0437873	0.700597
ESCA	Esophagus Squamous Cell Carcinoma	MUC5AC	0.515353	0.520884	0.948026
ESCA	Esophagus Squamous Cell Carcinoma	MUC5B	0.515353	0.520884	0.948026
ESCA	Esophagus Squamous Cell Carcinoma	MUC6	0.515353	0.520884	0.948026
ESCA	Esophagus Squamous Cell Carcinoma	MUC7	1.34383	0.656195	0.948026
ESCA	Esophagus Squamous Cell Carcinoma	MUCL1	0.0133298	0.0477002	0.715503
KIRC	Kidney Clear Cell Renal Carcinoma	MUC1	2.03618	0.0537227	0.853016
KIRC	Kidney Clear Cell Renal Carcinoma	MUC12	1.3484	0.331312	0.853016
KIRC	Kidney Clear Cell Renal Carcinoma	MUC13	1.14785	0.698848	0.853016
KIRC	Kidney Clear Cell Renal Carcinoma	MUC15	0.640779	0.574087	0.853016
KIRC	Kidney Clear Cell Renal Carcinoma	MUC16	0.173497	0.00623548	0.112239
KIRC	Kidney Clear Cell Renal Carcinoma	MUC17	1.3484	0.331312	0.853016
KIRC	Kidney Clear Cell Renal Carcinoma	MUC19	1.31053	0.48493	0.853016
KIRC	Kidney Clear Cell Renal Carcinoma	MUC2	0.683644	0.621246	0.853016
KIRC	Kidney Clear Cell Renal Carcinoma	MUC20	1.28203	0.43184	0.853016
KIRC	Kidney Clear Cell Renal Carcinoma	MUC21	0.916872	0.853016	0.853016
KIRC	Kidney Clear Cell Renal Carcinoma	MUC22	0.916872	0.853016	0.853016
KIRC	Kidney Clear Cell Renal Carcinoma	MUC3A	1.3484	0.331312	0.853016
KIRC	Kidney Clear Cell Renal Carcinoma	MUC4	1.28203	0.43184	0.853016
KIRC	Kidney Clear Cell Renal Carcinoma	MUC5AC	0.683644	0.621246	0.853016
KIRC	Kidney Clear Cell Renal Carcinoma	MUC5B	0.683644	0.621246	0.853016
KIRC	Kidney Clear Cell Renal Carcinoma	MUC6	0.683644	0.621246	0.853016
KIRC	Kidney Clear Cell Renal Carcinoma	MUC7	0.483136	0.235351	0.853016
KIRC	Kidney Clear Cell Renal Carcinoma	MUCL1	1.51896	0.304875	0.853016
KIRP	Kidney Papillary Renal Cell Carcinoma	MUC1	12.8798	0.000679935	0.0122388
KIRP	Kidney Papillary Renal Cell Carcinoma	MUC12	1.43796	0.384384	0.97172
KIRP	Kidney Papillary Renal Cell Carcinoma	MUC13	0.977745	0.97172	0.97172
KIRP	Kidney Papillary Renal Cell Carcinoma	MUC15	0.0797813	0.0129423	0.189863
KIRP	Kidney Papillary Renal Cell Carcinoma	MUC16	0.520302	0.688396	0.97172
KIRP	Kidney Papillary Renal Cell Carcinoma	MUC17	1.43796	0.384384	0.97172
KIRP	Kidney Papillary Renal Cell Carcinoma	MUC19	0.772968	0.721059	0.97172
KIRP	Kidney Papillary Renal Cell Carcinoma	MUC2	0.102235	0.0146048	0.189863
KIRP	Kidney Papillary Renal Cell Carcinoma	MUC20	0.687473	0.571052	0.97172
KIRP	Kidney Papillary Renal Cell Carcinoma	MUC21	2.41286	0.346258	0.97172
KIRP	Kidney Papillary Renal Cell Carcinoma	MUC22	2.41286	0.346258	0.97172
KIRP	Kidney Papillary Renal Cell Carcinoma	MUC3A	1.43796	0.384384	0.97172
KIRP	Kidney Papillary Renal Cell Carcinoma	MUC4	0.687473	0.571052	0.97172
KIRP	Kidney Papillary Renal Cell Carcinoma	MUC5AC	0.102235	0.0146048	0.189863
KIRP	Kidney Papillary Renal Cell Carcinoma	MUC5B	0.102235	0.0146048	0.189863
KIRP	Kidney Papillary Renal Cell Carcinoma	MUC6	0.102235	0.0146048	0.189863
KIRP	Kidney Papillary Renal Cell Carcinoma	MUC7	0.323669	0.255457	0.97172
KIRP	Kidney Papillary Renal Cell Carcinoma	MUCL1	0.785387	0.737955	0.97172
LUAD	Lung Adenocarcinoma	MUC1	0.765514	0.323272	0.668677
LUAD	Lung Adenocarcinoma	MUC12	0.748651	0.355126	0.668677
LUAD	Lung Adenocarcinoma	MUC13	1.29741	0.504336	0.668677
LUAD	Lung Adenocarcinoma	MUC15	0.427362	0.0581613	0.668677
LUAD	Lung Adenocarcinoma	MUC16	1.27887	0.548503	0.668677
LUAD	Lung Adenocarcinoma	MUC17	0.748651	0.355126	0.668677
LUAD	Lung Adenocarcinoma	MUC19	1.09347	0.668677	0.668677
LUAD	Lung Adenocarcinoma	MUC2	0.531957	0.14313	0.668677
LUAD	Lung Adenocarcinoma	MUC20	1.74763	0.0382392	0.535349
LUAD	Lung Adenocarcinoma	MUC21	0.349106	0.00344407	0.0619933
LUAD	Lung Adenocarcinoma	MUC22	0.355464	0.00423896	0.0720623
LUAD	Lung Adenocarcinoma	MUC3A	0.748651	0.355126	0.668677
LUAD	Lung Adenocarcinoma	MUC4	1.74763	0.0382392	0.535349
LUAD	Lung Adenocarcinoma	MUC5AC	0.531957	0.14313	0.668677
LUAD	Lung Adenocarcinoma	MUC5B	0.531957	0.14313	0.668677
LUAD	Lung Adenocarcinoma	MUC6	0.531231	0.140417	0.668677
LUAD	Lung Adenocarcinoma	MUC7	0.698601	0.33179	0.668677
LUAD	Lung Adenocarcinoma	MUCL1	2.18341	0.0327257	0.523611
LUSC	Lung Squamous Cell Carcinoma	MUC1	0.617968	0.110595	0.989103
LUSC	Lung Squamous Cell Carcinoma	MUC12	0.635524	0.103537	0.989103
LUSC	Lung Squamous Cell Carcinoma	MUC13	0.997575	0.989103	0.989103
LUSC	Lung Squamous Cell Carcinoma	MUC15	1.05728	0.88021	0.989103
LUSC	Lung Squamous Cell Carcinoma	MUC16	0.738535	0.373424	0.989103
LUSC	Lung Squamous Cell Carcinoma	MUC17	0.628657	0.0955351	0.989103
LUSC	Lung Squamous Cell Carcinoma	MUC19	0.908012	0.685319	0.989103
LUSC	Lung Squamous Cell Carcinoma	MUC2	1.16428	0.693411	0.989103
LUSC	Lung Squamous Cell Carcinoma	MUC20	0.862472	0.1864	0.989103
LUSC	Lung Squamous Cell Carcinoma	MUC21	1.09228	0.788764	0.989103
LUSC	Lung Squamous Cell Carcinoma	MUC22	1.02248	0.944485	0.989103
LUSC	Lung Squamous Cell Carcinoma	MUC3A	0.633349	0.100741	0.989103
LUSC	Lung Squamous Cell Carcinoma	MUC4	0.862472	0.1864	0.989103
LUSC	Lung Squamous Cell Carcinoma	MUC5AC	1.18978	0.651151	0.989103
LUSC	Lung Squamous Cell Carcinoma	MUC5B	1.1009	0.805932	0.989103
LUSC	Lung Squamous Cell Carcinoma	MUC6	1.15844	0.70275	0.989103
LUSC	Lung Squamous Cell Carcinoma	MUC7	0.785943	0.329409	0.989103
LUSC	Lung Squamous Cell Carcinoma	MUCL1	0.988677	0.978877	0.989103
OV	Serous Cystadenocarcinoma	MUC1	1.35292	0.191127	0.945136
OV	Serous Cystadenocarcinoma	MUC12	1.30477	0.334321	0.945136
OV	Serous Cystadenocarcinoma	MUC13	0.971091	0.918564	0.945136
OV	Serous Cystadenocarcinoma	MUC15	0.789173	0.416945	0.945136
OV	Serous Cystadenocarcinoma	MUC16	1.07679	0.658415	0.945136
OV	Serous Cystadenocarcinoma	MUC17	1.28222	0.361583	0.945136
OV	Serous Cystadenocarcinoma	MUC19	0.715163	0.300989	0.945136
OV	Serous Cystadenocarcinoma	MUC2	1.04194	0.895967	0.945136
OV	Serous Cystadenocarcinoma	MUC20	1.10435	0.512331	0.945136
OV	Serous Cystadenocarcinoma	MUC21	0.784616	0.34846	0.945136
OV	Serous Cystadenocarcinoma	MUC22	0.783649	0.346159	0.945136
OV	Serous Cystadenocarcinoma	MUC3A	1.31377	0.322224	0.945136
OV	Serous Cystadenocarcinoma	MUC4	1.10435	0.512331	0.945136
OV	Serous Cystadenocarcinoma	MUC5AC	1.04068	0.89826	0.945136
OV	Serous Cystadenocarcinoma	MUC5B	1.03797	0.904947	0.945136
OV	Serous Cystadenocarcinoma	MUC6	1.02186	0.945136	0.945136
OV	Serous Cystadenocarcinoma	MUC7	1.0569	0.799499	0.945136
OV	Serous Cystadenocarcinoma	MUCL1	1.14674	0.596334	0.945136
PAAD	Pancreas-Adenocarcinoma Ductal Type	MUC1	1.01401	0.966269	0.966269
PAAD	Pancreas-Adenocarcinoma Ductal Type	MUC12	2.44562	0.0485972	0.68036
PAAD	Pancreas-Adenocarcinoma Ductal Type	MUC13	3.78725	0.192127	0.966269
PAAD	Pancreas-Adenocarcinoma Ductal Type	MUC15	0.866618	0.892701	0.966269
PAAD	Pancreas-Adenocarcinoma Ductal Type	MUC16	1.56458	0.564359	0.966269
PAAD	Pancreas-Adenocarcinoma Ductal Type	MUC17	2.53371	0.0376584	0.602535
PAAD	Pancreas-Adenocarcinoma Ductal Type	MUC19	3.24685	0.0679435	0.883266
PAAD	Pancreas-Adenocarcinoma Ductal Type	MUC2	0.626349	0.593794	0.966269
PAAD	Pancreas-Adenocarcinoma Ductal Type	MUC20	6.83995	0.0312684	0.531563
PAAD	Pancreas-Adenocarcinoma Ductal Type	MUC21	0.936155	0.86355	0.966269
PAAD	Pancreas-Adenocarcinoma Ductal Type	MUC22	0.900997	0.793384	0.966269
PAAD	Pancreas-Adenocarcinoma Ductal Type	MUC3A	2.44562	0.0485972	0.68036
PAAD	Pancreas-Adenocarcinoma Ductal Type	MUC4	6.83995	0.0312684	0.531563
PAAD	Pancreas-Adenocarcinoma Ductal Type	MUC5AC	0.626349	0.593794	0.966269
PAAD	Pancreas-Adenocarcinoma Ductal Type	MUC5B	0.626349	0.593794	0.966269
PAAD	Pancreas-Adenocarcinoma Ductal Type	MUC6	0.626349	0.593794	0.966269
PAAD	Pancreas-Adenocarcinoma Ductal Type	MUC7	2.10586	0.616503	0.966269
PAAD	Pancreas-Adenocarcinoma Ductal Type	MUCL1	1.53653	0.667181	0.966269
PRAD	Prostate Adenocarcinoma Acinar Type	MUC1	0.348843	0.691605	0.691605
PRAD	Prostate Adenocarcinoma Acinar Type	MUC12	0.025803	0.094787	0.691605
PRAD	Prostate Adenocarcinoma Acinar Type	MUC13	2.88327	0.500393	0.691605
PRAD	Prostate Adenocarcinoma Acinar Type	MUC15	0.0684575	0.0458261	0.641565
PRAD	Prostate Adenocarcinoma Acinar Type	MUC16	3.08704	0.672341	0.691605
PRAD	Prostate Adenocarcinoma Acinar Type	MUC17	0.0257763	0.0945289	0.691605
PRAD	Prostate Adenocarcinoma Acinar Type	MUC19	5.22499	0.552639	0.691605
PRAD	Prostate Adenocarcinoma Acinar Type	MUC2	0.0119761	0.0204332	0.306498
PRAD	Prostate Adenocarcinoma Acinar Type	MUC20	4.62572	0.274177	0.691605
PRAD	Prostate Adenocarcinoma Acinar Type	MUC21	9.75475	0.379752	0.691605
PRAD	Prostate Adenocarcinoma Acinar Type	MUC22	9.75475	0.379752	0.691605
PRAD	Prostate Adenocarcinoma Acinar Type	MUC3A	0.0258744	0.0950737	0.691605
PRAD	Prostate Adenocarcinoma Acinar Type	MUC4	4.62572	0.274177	0.691605
PRAD	Prostate Adenocarcinoma Acinar Type	MUC5AC	0.0119761	0.0204332	0.306498
PRAD	Prostate Adenocarcinoma Acinar Type	MUC5B	0.0119761	0.0204332	0.306498
PRAD	Prostate Adenocarcinoma Acinar Type	MUC6	0.0119761	0.0204332	0.306498
PRAD	Prostate Adenocarcinoma Acinar Type	MUC7	0.0974814	0.0756246	0.691605
PRAD	Prostate Adenocarcinoma Acinar Type	MUCL1	3.7614	0.645984	0.691605
READ	Rectal Adenocarcinoma	MUC1	3.15108	0.490273	0.995685
READ	Rectal Adenocarcinoma	MUC12	0.587543	0.650683	0.995685
READ	Rectal Adenocarcinoma	MUC13	4.32113	0.168916	0.995685
READ	Rectal Adenocarcinoma	MUC15	71.5386	0.0715192	0.995685
READ	Rectal Adenocarcinoma	MUC16	1.65757	0.771394	0.995685
READ	Rectal Adenocarcinoma	MUC17	0.587543	0.650683	0.995685
READ	Rectal Adenocarcinoma	MUC19	0.923292	0.952386	0.995685
READ	Rectal Adenocarcinoma	MUC2	21.2924	0.150135	0.995685
READ	Rectal Adenocarcinoma	MUC20	4.26833	0.183926	0.995685
READ	Rectal Adenocarcinoma	MUC21	3.69614	0.211332	0.995685
READ	Rectal Adenocarcinoma	MUC22	3.69614	0.211332	0.995685
READ	Rectal Adenocarcinoma	MUC3A	0.587543	0.650683	0.995685
READ	Rectal Adenocarcinoma	MUC4	4.26833	0.183926	0.995685
READ	Rectal Adenocarcinoma	MUC5AC	21.2924	0.150135	0.995685
READ	Rectal Adenocarcinoma	MUC5B	21.2924	0.150135	0.995685
READ	Rectal Adenocarcinoma	MUC6	21.2924	0.150135	0.995685
READ	Rectal Adenocarcinoma	MUC7	10.1052	0.250536	0.995685
READ	Rectal Adenocarcinoma	MUCL1	1.00732	0.995685	0.995685
STAD	Stomach Adenocarcinoma Diffuse Type	MUC1	0.606676	0.73767	0.96905
STAD	Stomach Adenocarcinoma Diffuse Type	MUC12	0.26318	0.292956	0.96905
STAD	Stomach Adenocarcinoma Diffuse Type	MUC13	0.267422	0.299628	0.96905
STAD	Stomach Adenocarcinoma Diffuse Type	MUC15	1.39337	0.825818	0.96905
STAD	Stomach Adenocarcinoma Diffuse Type	MUC16	0.567019	0.724658	0.96905
STAD	Stomach Adenocarcinoma Diffuse Type	MUC17	0.26318	0.292956	0.96905
STAD	Stomach Adenocarcinoma Diffuse Type	MUC19	2.12859	0.459787	0.96905
STAD	Stomach Adenocarcinoma Diffuse Type	MUC2	0.634669	0.770039	0.96905
STAD	Stomach Adenocarcinoma Diffuse Type	MUC20	0.646944	0.594863	0.96905
STAD	Stomach Adenocarcinoma Diffuse Type	MUC21	0.929043	0.96905	0.96905
STAD	Stomach Adenocarcinoma Diffuse Type	MUC22	0.929043	0.96905	0.96905
STAD	Stomach Adenocarcinoma Diffuse Type	MUC3A	0.288456	0.353929	0.96905
STAD	Stomach Adenocarcinoma Diffuse Type	MUC4	0.646944	0.594863	0.96905
STAD	Stomach Adenocarcinoma Diffuse Type	MUC5AC	0.634669	0.770039	0.96905
STAD	Stomach Adenocarcinoma Diffuse Type	MUC5B	0.634669	0.770039	0.96905
STAD	Stomach Adenocarcinoma Diffuse Type	MUC6	0.634669	0.770039	0.96905
STAD	Stomach Adenocarcinoma Diffuse Type	MUC7	3.18003	0.389754	0.96905
STAD	Stomach Adenocarcinoma Diffuse Type	MUCL1	0.117137	0.186261	0.96905
STAD	Stomach Adenocarcinoma NOS	MUC1	5.1869	0.221128	0.980394
STAD	Stomach Adenocarcinoma NOS	MUC12	1.71098	0.411326	0.980394
STAD	Stomach Adenocarcinoma NOS	MUC13	0.0799033	0.2206	0.980394
STAD	Stomach Adenocarcinoma NOS	MUC15	0.0365488	0.00822084	0.147975
STAD	Stomach Adenocarcinoma NOS	MUC16	0.446259	0.594242	0.980394
STAD	Stomach Adenocarcinoma NOS	MUC17	1.23415	0.685061	0.980394
STAD	Stomach Adenocarcinoma NOS	MUC19	1.44154	0.3955	0.980394
STAD	Stomach Adenocarcinoma NOS	MUC2	0.201945	0.0672702	0.941782
STAD	Stomach Adenocarcinoma NOS	MUC20	2.4885	0.194648	0.980394
STAD	Stomach Adenocarcinoma NOS	MUC21	1.44364	0.744263	0.980394
STAD	Stomach Adenocarcinoma NOS	MUC22	1.706	0.654041	0.980394
STAD	Stomach Adenocarcinoma NOS	MUC3A	1.71098	0.411326	0.980394
STAD	Stomach Adenocarcinoma NOS	MUC4	2.4885	0.194648	0.980394
STAD	Stomach Adenocarcinoma NOS	MUC5AC	0.0728082	0.0261098	0.417756
STAD	Stomach Adenocarcinoma NOS	MUC5B	0.0728082	0.0261098	0.417756
STAD	Stomach Adenocarcinoma NOS	MUC6	0.201945	0.0672702	0.941782
STAD	Stomach Adenocarcinoma NOS	MUC7	1.01794	0.980394	0.980394
STAD	Stomach Adenocarcinoma NOS	MUCL1	2.03793	0.654007	0.980394
STAD	Stomach Intestinal Adenocarcinoma NOS	MUC1	2.62893	0.21576	0.979655
STAD	Stomach Intestinal Adenocarcinoma NOS	MUC12	1.16448	0.650958	0.979655
STAD	Stomach Intestinal Adenocarcinoma NOS	MUC13	2.865	0.15846	0.979655
STAD	Stomach Intestinal Adenocarcinoma NOS	MUC15	1.84781	0.41507	0.979655
STAD	Stomach Intestinal Adenocarcinoma NOS	MUC16	0.290596	0.196069	0.979655
STAD	Stomach Intestinal Adenocarcinoma NOS	MUC17	1.17689	0.614693	0.979655
STAD	Stomach Intestinal Adenocarcinoma NOS	MUC19	1.57667	0.608478	0.979655
STAD	Stomach Intestinal Adenocarcinoma NOS	MUC2	1.07878	0.923138	0.979655
STAD	Stomach Intestinal Adenocarcinoma NOS	MUC20	0.794791	0.79639	0.979655
STAD	Stomach Intestinal Adenocarcinoma NOS	MUC21	2.01109	0.10536	0.979655
STAD	Stomach Intestinal Adenocarcinoma NOS	MUC22	2.01109	0.10536	0.979655
STAD	Stomach Intestinal Adenocarcinoma NOS	MUC3A	1.17703	0.614111	0.979655
STAD	Stomach Intestinal Adenocarcinoma NOS	MUC4	0.794791	0.79639	0.979655
STAD	Stomach Intestinal Adenocarcinoma NOS	MUC5AC	0.979759	0.979655	0.979655
STAD	Stomach Intestinal Adenocarcinoma NOS	MUC5B	0.979759	0.979655	0.979655
STAD	Stomach Intestinal Adenocarcinoma NOS	MUC6	1.07894	0.923014	0.979655
STAD	Stomach Intestinal Adenocarcinoma NOS	MUC7	0.497933	0.529489	0.979655
STAD	Stomach Intestinal Adenocarcinoma NOS	MUCL1	1.20952	0.857788	0.979655
STAD	Stomach Intestinal Adenocarcinoma Tubular Type	MUC1	1.4567	0.633567	0.987485
STAD	Stomach Intestinal Adenocarcinoma Tubular Type	MUC12	1.73096	0.408935	0.987485
STAD	Stomach Intestinal Adenocarcinoma Tubular Type	MUC13	0.99054	0.987485	0.987485
STAD	Stomach Intestinal Adenocarcinoma Tubular Type	MUC15	2.04162	0.406928	0.987485
STAD	Stomach Intestinal Adenocarcinoma Tubular Type	MUC16	0.586826	0.507319	0.987485
STAD	Stomach Intestinal Adenocarcinoma Tubular Type	MUC17	1.89085	0.336976	0.987485
STAD	Stomach Intestinal Adenocarcinoma Tubular Type	MUC19	1.00845	0.985918	0.987485
STAD	Stomach Intestinal Adenocarcinoma Tubular Type	MUC2	1.34405	0.662881	0.987485
STAD	Stomach Intestinal Adenocarcinoma Tubular Type	MUC20	1.02547	0.956229	0.987485
STAD	Stomach Intestinal Adenocarcinoma Tubular Type	MUC21	0.651675	0.579807	0.987485
STAD	Stomach Intestinal Adenocarcinoma Tubular Type	MUC22	0.651675	0.579807	0.987485
STAD	Stomach Intestinal Adenocarcinoma Tubular Type	MUC3A	1.67809	0.435377	0.987485
STAD	Stomach Intestinal Adenocarcinoma Tubular Type	MUC4	1.02547	0.956229	0.987485
STAD	Stomach Intestinal Adenocarcinoma Tubular Type	MUC5AC	0.712756	0.743837	0.987485
STAD	Stomach Intestinal Adenocarcinoma Tubular Type	MUC5B	0.712756	0.743837	0.987485
STAD	Stomach Intestinal Adenocarcinoma Tubular Type	MUC6	1.75617	0.460823	0.987485
STAD	Stomach Intestinal Adenocarcinoma Tubular Type	MUC7	0.0761079	0.0333264	0.599874
STAD	Stomach Intestinal Adenocarcinoma Tubular Type	MUCL1	2.04548	0.327816	0.987485
STAD	Stomach Adenocarcinoma Signet Ring Type	MUC1	4.82048e-05	0.110946	0.972025
STAD	Stomach Adenocarcinoma Signet Ring Type	MUC12	1.29042	0.914143	0.972025
STAD	Stomach Adenocarcinoma Signet Ring Type	MUC13	7.10913	0.451371	0.972025
STAD	Stomach Adenocarcinoma Signet Ring Type	MUC15	0.732042	0.899642	0.972025
STAD	Stomach Adenocarcinoma Signet Ring Type	MUC16	0.136156	0.369835	0.972025
STAD	Stomach Adenocarcinoma Signet Ring Type	MUC17	1.29042	0.914143	0.972025
STAD	Stomach Adenocarcinoma Signet Ring Type	MUC19	0.933677	0.972025	0.972025
STAD	Stomach Adenocarcinoma Signet Ring Type	MUC2	0.725827	0.896943	0.972025
STAD	Stomach Adenocarcinoma Signet Ring Type	MUC20	7.86964	0.430258	0.972025
STAD	Stomach Adenocarcinoma Signet Ring Type	MUC21	0.0912357	0.598019	0.972025
STAD	Stomach Adenocarcinoma Signet Ring Type	MUC22	0.0912357	0.598019	0.972025
STAD	Stomach Adenocarcinoma Signet Ring Type	MUC3A	1.29042	0.914143	0.972025
STAD	Stomach Adenocarcinoma Signet Ring Type	MUC4	7.86964	0.430258	0.972025
STAD	Stomach Adenocarcinoma Signet Ring Type	MUC5AC	0.725827	0.896943	0.972025
STAD	Stomach Adenocarcinoma Signet Ring Type	MUC5B	0.725827	0.896943	0.972025
STAD	Stomach Adenocarcinoma Signet Ring Type	MUC6	0.725827	0.896943	0.972025
STAD	Stomach Adenocarcinoma Signet Ring Type	MUC7	6.50299	0.294703	0.972025
STAD	Stomach Adenocarcinoma Signet Ring Type	MUCL1	0.146109	0.611302	0.972025
UCEC	Endometrioid endometrial adenocarcinoma	MUC1	1.18038	0.684537	0.912012
UCEC	Endometrioid endometrial adenocarcinoma	MUC12	3.85187	0.119722	0.912012
UCEC	Endometrioid endometrial adenocarcinoma	MUC13	0.736643	0.670644	0.912012
UCEC	Endometrioid endometrial adenocarcinoma	MUC15	0.842787	0.868384	0.912012
UCEC	Endometrioid endometrial adenocarcinoma	MUC16	0.423465	0.30325	0.912012
UCEC	Endometrioid endometrial adenocarcinoma	MUC17	3.85187	0.119722	0.912012
UCEC	Endometrioid endometrial adenocarcinoma	MUC19	0.112879	0.129211	0.912012
UCEC	Endometrioid endometrial adenocarcinoma	MUC2	0.347836	0.234266	0.912012
UCEC	Endometrioid endometrial adenocarcinoma	MUC20	2.25199	0.0521047	0.792122
UCEC	Endometrioid endometrial adenocarcinoma	MUC21	1.18395	0.786879	0.912012
UCEC	Endometrioid endometrial adenocarcinoma	MUC22	1.06758	0.912012	0.912012
UCEC	Endometrioid endometrial adenocarcinoma	MUC3A	3.85187	0.119722	0.912012
UCEC	Endometrioid endometrial adenocarcinoma	MUC4	2.25199	0.0521047	0.792122
UCEC	Endometrioid endometrial adenocarcinoma	MUC5AC	0.347836	0.234266	0.912012
UCEC	Endometrioid endometrial adenocarcinoma	MUC5B	0.429176	0.347158	0.912012
UCEC	Endometrioid endometrial adenocarcinoma	MUC6	0.379097	0.287515	0.912012
UCEC	Endometrioid endometrial adenocarcinoma	MUC7	0.106379	0.0250443	0.450797
UCEC	Endometrioid endometrial adenocarcinoma	MUCL1	0.0419192	0.0528081	0.792122
UCEC	Serous endometrial adenocarcinoma	MUC1	0.513958	0.172387	0.992782
UCEC	Serous endometrial adenocarcinoma	MUC12	0.994514	0.992782	0.992782
UCEC	Serous endometrial adenocarcinoma	MUC13	1.9803	0.344338	0.992782
UCEC	Serous endometrial adenocarcinoma	MUC15	1.04687	0.899577	0.992782
UCEC	Serous endometrial adenocarcinoma	MUC16	0.777304	0.542114	0.992782
UCEC	Serous endometrial adenocarcinoma	MUC17	0.994514	0.992782	0.992782
UCEC	Serous endometrial adenocarcinoma	MUC19	1.50195	0.200883	0.992782
UCEC	Serous endometrial adenocarcinoma	MUC2	0.47471	0.199699	0.992782
UCEC	Serous endometrial adenocarcinoma	MUC20	0.65082	0.245486	0.992782
UCEC	Serous endometrial adenocarcinoma	MUC21	0.531316	0.484431	0.992782
UCEC	Serous endometrial adenocarcinoma	MUC22	0.531316	0.484431	0.992782
UCEC	Serous endometrial adenocarcinoma	MUC3A	0.994514	0.992782	0.992782
UCEC	Serous endometrial adenocarcinoma	MUC4	0.65082	0.245486	0.992782
UCEC	Serous endometrial adenocarcinoma	MUC5AC	0.477537	0.205067	0.992782
UCEC	Serous endometrial adenocarcinoma	MUC5B	0.478119	0.205897	0.992782
UCEC	Serous endometrial adenocarcinoma	MUC6	0.47471	0.199699	0.992782
UCEC	Serous endometrial adenocarcinoma	MUC7	3.14089	0.0279356	0.502841
UCEC	Serous endometrial adenocarcinoma	MUCL1	0.96764	0.971501	0.992782
