# Supplementary material for: Genomic alterations in mucins across cancers
Source: Oncotarget. 2017 May 17;8(40):67152–68. doi: 10.18632/oncotarget.17934 (PMC5620163; doi:10.18632/oncotarget.17934)
Supplement: Supplementary file 9 [file oncotarget-08-67152-s009.xlsx]

## Sheet: Methylation univariate
Table S6. Cox proportional hazard model of promoter methylation impact on survival.
Promoter methylation univariate analysis:
TCGA tissue source	Histological subtype	Gene	HarzardRatio	P value	BH.P_value
BLCA	Non-Papillary	MUC1	1745.35	0.0454558	0.590925
BLCA	Non-Papillary	MUC12	1.58167	0.659666	0.812313
BLCA	Non-Papillary	MUC13	0.434459	0.22107	0.812313
BLCA	Non-Papillary	MUC15	1.5557	0.556806	0.812313
BLCA	Non-Papillary	MUC16	0.866066	0.801492	0.812313
BLCA	Non-Papillary	MUC17	0.367819	0.244553	0.812313
BLCA	Non-Papillary	MUC2	0.241174	0.152927	0.812313
BLCA	Non-Papillary	MUC20	0.829767	0.740964	0.812313
BLCA	Non-Papillary	MUC21	0.826444	0.812313	0.812313
BLCA	Non-Papillary	MUC4	0.275689	0.134022	0.812313
BLCA	Non-Papillary	MUC5B	0.568724	0.571976	0.812313
BLCA	Non-Papillary	MUC6	0.222349	0.058077	0.696924
BLCA	Non-Papillary	MUCL1	0.274022	0.477777	0.812313
BLCA	Papillary	MUC1	0.810213	0.983526	0.983526
BLCA	Papillary	MUC12	10.4306	0.123334	0.983526
BLCA	Papillary	MUC13	20.6599	0.0555531	0.72219
BLCA	Papillary	MUC15	0.198423	0.286937	0.983526
BLCA	Papillary	MUC16	1.31907	0.7979	0.983526
BLCA	Papillary	MUC17	8.90385	0.227667	0.983526
BLCA	Papillary	MUC2	20.746	0.0800061	0.960074
BLCA	Papillary	MUC20	4.43767	0.271367	0.983526
BLCA	Papillary	MUC21	3.12154	0.532706	0.983526
BLCA	Papillary	MUC4	4.86469	0.432636	0.983526
BLCA	Papillary	MUC5B	8.77131	0.211418	0.983526
BLCA	Papillary	MUC6	7.40127	0.185113	0.983526
BLCA	Papillary	MUCL1	44.9246	0.252443	0.983526
BRCA	---	MUC1	0.0132934	0.731056	0.866335
BRCA	---	MUC12	0.014721	0.325857	0.866335
BRCA	---	MUC13	46.7568	0.173174	0.866335
BRCA	---	MUC15	0.676159	0.866335	0.866335
BRCA	---	MUC16	1.83702	0.829201	0.866335
BRCA	---	MUC17	58.4454	0.315472	0.866335
BRCA	---	MUC2	0.000210876	0.0842316	0.866335
BRCA	---	MUC20	0.0578737	0.0617315	0.80251
BRCA	---	MUC21	2.16792	0.828933	0.866335
BRCA	---	MUC4	0.000139317	0.118032	0.866335
BRCA	---	MUC5B	0.000853314	0.152299	0.866335
BRCA	---	MUC6	0.0422535	0.254528	0.866335
BRCA	---	MUCL1	0.00493902	0.411023	0.866335
BRCA	EP-	MUC1	0.0117678	0.6901	0.905583
BRCA	EP-	MUC12	137	0.225817	0.905583
BRCA	EP-	MUC13	0.000107222	0.0305957	0.397744
BRCA	EP-	MUC15	5.64486	0.371204	0.905583
BRCA	EP-	MUC16	5.3918	0.404286	0.905583
BRCA	EP-	MUC17	65.1044	0.397929	0.905583
BRCA	EP-	MUC2	0.06124	0.460788	0.905583
BRCA	EP-	MUC20	2.04975	0.718772	0.905583
BRCA	EP-	MUC21	3.27314	0.819681	0.905583
BRCA	EP-	MUC4	6.23211	0.798824	0.905583
BRCA	EP-	MUC5B	0.574685	0.905583	0.905583
BRCA	EP-	MUC6	54.8273	0.308436	0.905583
BRCA	EP-	MUCL1	2.05565	0.874014	0.905583
BRCA	EPH	MUC1	7.70644e-06	0.461023	0.991972
BRCA	EPH	MUC12	0.00158321	0.379038	0.991972
BRCA	EPH	MUC13	1.24075	0.96579	0.991972
BRCA	EPH	MUC15	0.088074	0.3627	0.991972
BRCA	EPH	MUC16	5.48415	0.503937	0.991972
BRCA	EPH	MUC17	1.04481	0.991972	0.991972
BRCA	EPH	MUC2	0.000905193	0.138787	0.991972
BRCA	EPH	MUC20	0.0505172	0.523824	0.991972
BRCA	EPH	MUC21	1.69785e-07	0.0301809	0.392352
BRCA	EPH	MUC4	0.000665415	0.53021	0.991972
BRCA	EPH	MUC5B	9.32984e-07	0.0551495	0.661794
BRCA	EPH	MUC6	0.0015391	0.111958	0.991972
BRCA	EPH	MUCL1	0.000868177	0.502598	0.991972
COAD	Colon Adenocarcinoma	MUC1	1.64861e+08	0.0297011	0.386115
COAD	Colon Adenocarcinoma	MUC12	1.236	0.893531	0.990331
COAD	Colon Adenocarcinoma	MUC13	5.69534	0.158519	0.990331
COAD	Colon Adenocarcinoma	MUC15	17.9591	0.18102	0.990331
COAD	Colon Adenocarcinoma	MUC16	4.26975	0.399666	0.990331
COAD	Colon Adenocarcinoma	MUC17	0.317953	0.517595	0.990331
COAD	Colon Adenocarcinoma	MUC2	1.54842	0.849254	0.990331
COAD	Colon Adenocarcinoma	MUC20	2.62339	0.503733	0.990331
COAD	Colon Adenocarcinoma	MUC21	42.25	0.141819	0.990331
COAD	Colon Adenocarcinoma	MUC4	0.279331	0.752733	0.990331
COAD	Colon Adenocarcinoma	MUC5B	12.2913	0.431569	0.990331
COAD	Colon Adenocarcinoma	MUC6	10.5042	0.219917	0.990331
COAD	Colon Adenocarcinoma	MUCL1	0.935758	0.990331	0.990331
ESCA	Esophagus Adenocarcinoma NOS	MUC1	0.000161077	0.302014	0.854259
ESCA	Esophagus Adenocarcinoma NOS	MUC12	0.0622613	0.104914	0.854259
ESCA	Esophagus Adenocarcinoma NOS	MUC13	0.705508	0.743796	0.854259
ESCA	Esophagus Adenocarcinoma NOS	MUC15	0.0365512	0.0125568	0.163238
ESCA	Esophagus Adenocarcinoma NOS	MUC16	0.140906	0.0772065	0.849272
ESCA	Esophagus Adenocarcinoma NOS	MUC17	0.474938	0.634632	0.854259
ESCA	Esophagus Adenocarcinoma NOS	MUC2	0.241335	0.415551	0.854259
ESCA	Esophagus Adenocarcinoma NOS	MUC20	1.23437	0.854259	0.854259
ESCA	Esophagus Adenocarcinoma NOS	MUC21	0.196925	0.283786	0.854259
ESCA	Esophagus Adenocarcinoma NOS	MUC4	0.191719	0.415947	0.854259
ESCA	Esophagus Adenocarcinoma NOS	MUC5B	0.1922	0.391433	0.854259
ESCA	Esophagus Adenocarcinoma NOS	MUC6	0.745852	0.851818	0.854259
ESCA	Esophagus Adenocarcinoma NOS	MUCL1	3.06994e-05	0.0162908	0.19549
ESCA	Esophagus Squamous Cell Carcinoma	MUC1	1.27154e+08	0.156418	0.684702
ESCA	Esophagus Squamous Cell Carcinoma	MUC12	423.755	0.0871307	0.684702
ESCA	Esophagus Squamous Cell Carcinoma	MUC13	10.2693	0.355713	0.684702
ESCA	Esophagus Squamous Cell Carcinoma	MUC15	2.1137	0.684702	0.684702
ESCA	Esophagus Squamous Cell Carcinoma	MUC16	2.72609	0.554593	0.684702
ESCA	Esophagus Squamous Cell Carcinoma	MUC17	227.309	0.0934992	0.684702
ESCA	Esophagus Squamous Cell Carcinoma	MUC2	511.567	0.117052	0.684702
ESCA	Esophagus Squamous Cell Carcinoma	MUC20	0.635686	0.653909	0.684702
ESCA	Esophagus Squamous Cell Carcinoma	MUC21	41.9871	0.107387	0.684702
ESCA	Esophagus Squamous Cell Carcinoma	MUC4	0.136209	0.39566	0.684702
ESCA	Esophagus Squamous Cell Carcinoma	MUC5B	95.0535	0.12822	0.684702
ESCA	Esophagus Squamous Cell Carcinoma	MUC6	73.3339	0.110065	0.684702
ESCA	Esophagus Squamous Cell Carcinoma	MUCL1	175.812	0.395588	0.684702
KIRC	Kidney Clear Cell Renal Carcinoma	MUC1	4.45274e-06	0.000923115	0.0120005
KIRC	Kidney Clear Cell Renal Carcinoma	MUC12	4.56535	0.174091	0.89517
KIRC	Kidney Clear Cell Renal Carcinoma	MUC13	4.01518	0.188606	0.89517
KIRC	Kidney Clear Cell Renal Carcinoma	MUC15	3.86589	0.108143	0.89517
KIRC	Kidney Clear Cell Renal Carcinoma	MUC16	0.334598	0.362807	0.89517
KIRC	Kidney Clear Cell Renal Carcinoma	MUC17	2.7801	0.538018	0.89517
KIRC	Kidney Clear Cell Renal Carcinoma	MUC2	0.0527326	0.238104	0.89517
KIRC	Kidney Clear Cell Renal Carcinoma	MUC20	1.09916	0.89517	0.89517
KIRC	Kidney Clear Cell Renal Carcinoma	MUC21	8.94784	0.373964	0.89517
KIRC	Kidney Clear Cell Renal Carcinoma	MUC4	0.14749	0.358998	0.89517
KIRC	Kidney Clear Cell Renal Carcinoma	MUC5B	0.0269967	0.0167453	0.200944
KIRC	Kidney Clear Cell Renal Carcinoma	MUC6	5.50031	0.245185	0.89517
KIRC	Kidney Clear Cell Renal Carcinoma	MUCL1	0.0395991	0.0349796	0.384775
KIRP	Kidney Papillary Renal Cell Carcinoma	MUC1	16.9088	0.273204	0.994437
KIRP	Kidney Papillary Renal Cell Carcinoma	MUC12	1.91628	0.548897	0.994437
KIRP	Kidney Papillary Renal Cell Carcinoma	MUC13	1.12055	0.922058	0.994437
KIRP	Kidney Papillary Renal Cell Carcinoma	MUC15	1.69287	0.662528	0.994437
KIRP	Kidney Papillary Renal Cell Carcinoma	MUC16	0.0473156	0.0156241	0.187489
KIRP	Kidney Papillary Renal Cell Carcinoma	MUC17	1.01795	0.994437	0.994437
KIRP	Kidney Papillary Renal Cell Carcinoma	MUC2	22123.5	0.0645932	0.710525
KIRP	Kidney Papillary Renal Cell Carcinoma	MUC20	2.16405	0.557701	0.994437
KIRP	Kidney Papillary Renal Cell Carcinoma	MUC21	0.245347	0.631623	0.994437
KIRP	Kidney Papillary Renal Cell Carcinoma	MUC4	5.56391e-05	0.00451683	0.0587187
KIRP	Kidney Papillary Renal Cell Carcinoma	MUC5B	8.11067	0.31338	0.994437
KIRP	Kidney Papillary Renal Cell Carcinoma	MUC6	0.584553	0.766992	0.994437
KIRP	Kidney Papillary Renal Cell Carcinoma	MUCL1	0.493701	0.730225	0.994437
LUAD	Lung Adenocarcinoma	MUC1	870.016	0.144207	0.819376
LUAD	Lung Adenocarcinoma	MUC12	0.483425	0.363909	0.819376
LUAD	Lung Adenocarcinoma	MUC13	0.840797	0.819376	0.819376
LUAD	Lung Adenocarcinoma	MUC15	30.1502	0.000131894	0.00171462
LUAD	Lung Adenocarcinoma	MUC16	1.42242	0.668469	0.819376
LUAD	Lung Adenocarcinoma	MUC17	3.48221	0.275683	0.819376
LUAD	Lung Adenocarcinoma	MUC2	8.52315	0.203917	0.819376
LUAD	Lung Adenocarcinoma	MUC20	2.85298	0.178693	0.819376
LUAD	Lung Adenocarcinoma	MUC21	16.3192	0.0363156	0.435788
LUAD	Lung Adenocarcinoma	MUC4	0.24968	0.325306	0.819376
LUAD	Lung Adenocarcinoma	MUC5B	0.605801	0.707552	0.819376
LUAD	Lung Adenocarcinoma	MUC6	2.09366	0.533448	0.819376
LUAD	Lung Adenocarcinoma	MUCL1	11.0699	0.253937	0.819376
LUSC	Lung Squamous Cell Carcinoma	MUC1	487.045	0.201157	0.823927
LUSC	Lung Squamous Cell Carcinoma	MUC12	0.118309	0.127957	0.823927
LUSC	Lung Squamous Cell Carcinoma	MUC13	1.19787	0.823927	0.823927
LUSC	Lung Squamous Cell Carcinoma	MUC15	1.31277	0.713543	0.823927
LUSC	Lung Squamous Cell Carcinoma	MUC16	1.40889	0.613665	0.823927
LUSC	Lung Squamous Cell Carcinoma	MUC17	0.673208	0.696848	0.823927
LUSC	Lung Squamous Cell Carcinoma	MUC2	0.560825	0.657688	0.823927
LUSC	Lung Squamous Cell Carcinoma	MUC20	0.822345	0.742797	0.823927
LUSC	Lung Squamous Cell Carcinoma	MUC21	0.312291	0.247401	0.823927
LUSC	Lung Squamous Cell Carcinoma	MUC4	0.102532	0.0465222	0.604789
LUSC	Lung Squamous Cell Carcinoma	MUC5B	0.666581	0.72641	0.823927
LUSC	Lung Squamous Cell Carcinoma	MUC6	0.798635	0.801119	0.823927
LUSC	Lung Squamous Cell Carcinoma	MUCL1	0.156823	0.387355	0.823927
OV	Serous Cystadenocarcinoma	MUC1	6.45511	0.835367	0.980992
OV	Serous Cystadenocarcinoma	MUC15	1.16616	0.834146	0.980992
OV	Serous Cystadenocarcinoma	MUC17	1.64607	0.389863	0.980992
OV	Serous Cystadenocarcinoma	MUC4	0.319138	0.338529	0.980992
OV	Serous Cystadenocarcinoma	MUC5B	1.01157	0.980992	0.980992
PAAD	Pancreas-Adenocarcinoma Ductal Type	MUC1	0.616094	0.929107	0.985244
PAAD	Pancreas-Adenocarcinoma Ductal Type	MUC12	3.07209	0.484284	0.985244
PAAD	Pancreas-Adenocarcinoma Ductal Type	MUC13	0.114972	0.0282873	0.367736
PAAD	Pancreas-Adenocarcinoma Ductal Type	MUC15	0.126586	0.164523	0.985244
PAAD	Pancreas-Adenocarcinoma Ductal Type	MUC16	1.82103	0.723745	0.985244
PAAD	Pancreas-Adenocarcinoma Ductal Type	MUC17	0.0996144	0.264991	0.985244
PAAD	Pancreas-Adenocarcinoma Ductal Type	MUC2	0.262385	0.465567	0.985244
PAAD	Pancreas-Adenocarcinoma Ductal Type	MUC20	0.115216	0.055653	0.667836
PAAD	Pancreas-Adenocarcinoma Ductal Type	MUC21	5.92326	0.463818	0.985244
PAAD	Pancreas-Adenocarcinoma Ductal Type	MUC4	1.07283	0.985244	0.985244
PAAD	Pancreas-Adenocarcinoma Ductal Type	MUC5B	0.0472899	0.12744	0.985244
PAAD	Pancreas-Adenocarcinoma Ductal Type	MUC6	0.144564	0.380627	0.985244
PAAD	Pancreas-Adenocarcinoma Ductal Type	MUCL1	0.158966	0.523715	0.985244
PRAD	Prostate Adenocarcinoma Acinar Type	MUC1	0.0294136	0.691562	0.986923
PRAD	Prostate Adenocarcinoma Acinar Type	MUC12	0.0614872	0.573432	0.986923
PRAD	Prostate Adenocarcinoma Acinar Type	MUC13	0.114004	0.282786	0.986923
PRAD	Prostate Adenocarcinoma Acinar Type	MUC15	4.8187	0.580043	0.986923
PRAD	Prostate Adenocarcinoma Acinar Type	MUC16	0.958619	0.986923	0.986923
PRAD	Prostate Adenocarcinoma Acinar Type	MUC17	2.89869	0.893069	0.986923
PRAD	Prostate Adenocarcinoma Acinar Type	MUC2	0.0232282	0.561153	0.986923
PRAD	Prostate Adenocarcinoma Acinar Type	MUC20	2.43488	0.704002	0.986923
PRAD	Prostate Adenocarcinoma Acinar Type	MUC21	38.0898	0.487137	0.986923
PRAD	Prostate Adenocarcinoma Acinar Type	MUC4	0.0277324	0.503179	0.986923
PRAD	Prostate Adenocarcinoma Acinar Type	MUC5B	0.145382	0.764961	0.986923
PRAD	Prostate Adenocarcinoma Acinar Type	MUC6	0.0011397	0.144628	0.986923
PRAD	Prostate Adenocarcinoma Acinar Type	MUCL1	5.23398e-05	0.23646	0.986923
READ	Rectal Adenocarcinoma	MUC1	1.08593e-11	0.384626	0.846114
READ	Rectal Adenocarcinoma	MUC12	93.4181	0.619218	0.846114
READ	Rectal Adenocarcinoma	MUC13	0.000488592	0.19933	0.846114
READ	Rectal Adenocarcinoma	MUC15	0.0394599	0.448869	0.846114
READ	Rectal Adenocarcinoma	MUC16	0.0464656	0.448914	0.846114
READ	Rectal Adenocarcinoma	MUC17	8.44748	0.648691	0.846114
READ	Rectal Adenocarcinoma	MUC2	0.00411125	0.316341	0.846114
READ	Rectal Adenocarcinoma	MUC20	0.00013149	0.155317	0.846114
READ	Rectal Adenocarcinoma	MUC21	47.4595	0.381166	0.846114
READ	Rectal Adenocarcinoma	MUC4	6.13779	0.846114	0.846114
READ	Rectal Adenocarcinoma	MUC5B	0.000264598	0.456686	0.846114
READ	Rectal Adenocarcinoma	MUC6	0.325939	0.767056	0.846114
READ	Rectal Adenocarcinoma	MUCL1	1.40318e+06	0.13517	0.846114
UCEC	Endometrioid endometrial adenocarcinoma	MUC1	373.405	0.364703	0.629798
UCEC	Endometrioid endometrial adenocarcinoma	MUC12	0.000188612	0.11629	0.629798
UCEC	Endometrioid endometrial adenocarcinoma	MUC13	2.40552	0.477693	0.629798
UCEC	Endometrioid endometrial adenocarcinoma	MUC15	0.0775213	0.166517	0.629798
UCEC	Endometrioid endometrial adenocarcinoma	MUC16	0.0407642	0.00550799	0.0605879
UCEC	Endometrioid endometrial adenocarcinoma	MUC17	0.0647722	0.178981	0.629798
UCEC	Endometrioid endometrial adenocarcinoma	MUC2	0.00100402	0.00158835	0.0206485
UCEC	Endometrioid endometrial adenocarcinoma	MUC20	0.0779943	0.110186	0.629798
UCEC	Endometrioid endometrial adenocarcinoma	MUC21	0.381914	0.629798	0.629798
UCEC	Endometrioid endometrial adenocarcinoma	MUC4	0.0352369	0.133753	0.629798
UCEC	Endometrioid endometrial adenocarcinoma	MUC5B	0.00401338	0.0451179	0.451179
UCEC	Endometrioid endometrial adenocarcinoma	MUC6	0.00460471	0.00389948	0.0467938
UCEC	Endometrioid endometrial adenocarcinoma	MUCL1	0.0586824	0.564511	0.629798
UCEC	Serous endometrial adenocarcinoma	MUC1	16.9462	0.782724	0.948154
UCEC	Serous endometrial adenocarcinoma	MUC12	2.02725	0.767349	0.948154
UCEC	Serous endometrial adenocarcinoma	MUC13	0.602035	0.742159	0.948154
UCEC	Serous endometrial adenocarcinoma	MUC15	1.18517	0.913146	0.948154
UCEC	Serous endometrial adenocarcinoma	MUC16	68.3574	0.368543	0.948154
UCEC	Serous endometrial adenocarcinoma	MUC17	522.602	0.093294	0.948154
UCEC	Serous endometrial adenocarcinoma	MUC2	14.391	0.54123	0.948154
UCEC	Serous endometrial adenocarcinoma	MUC20	3.91327	0.407355	0.948154
UCEC	Serous endometrial adenocarcinoma	MUC21	2.2699	0.743157	0.948154
UCEC	Serous endometrial adenocarcinoma	MUC4	102475	0.208289	0.948154
UCEC	Serous endometrial adenocarcinoma	MUC5B	1.12519	0.948154	0.948154
UCEC	Serous endometrial adenocarcinoma	MUC6	15.0108	0.205679	0.948154
UCEC	Serous endometrial adenocarcinoma	MUCL1	0.0159177	0.40541	0.948154

## Sheet: Methylation multivariate
Table S6. Cox proportional hazard model of promoter methylation impact on survival.
Promoter methylation multivariate analysis:
TCGA tissue source	Histological subtype	Gene	HarzardRatio	P value	BH.P_value
BLCA	Non-Papillary	MUC1	205.231	0.192344	0.917788
BLCA	Non-Papillary	MUC12	0.893955	0.917788	0.917788
BLCA	Non-Papillary	MUC13	0.280325	0.0582588	0.524329
BLCA	Non-Papillary	MUC15	0.860732	0.84678	0.917788
BLCA	Non-Papillary	MUC16	0.748535	0.622081	0.917788
BLCA	Non-Papillary	MUC17	0.118647	0.0189485	0.227382
BLCA	Non-Papillary	MUC2	0.113769	0.0283574	0.311932
BLCA	Non-Papillary	MUC20	0.708779	0.561204	0.917788
BLCA	Non-Papillary	MUC21	0.457281	0.338806	0.917788
BLCA	Non-Papillary	MUC4	0.156229	0.0496255	0.496255
BLCA	Non-Papillary	MUC5B	0.372408	0.337152	0.917788
BLCA	Non-Papillary	MUC6	0.128198	0.0141112	0.183445
BLCA	Non-Papillary	MUCL1	0.0735039	0.166172	0.917788
BLCA	Papillary	MUC1	7.79952e-06	0.270931	0.912783
BLCA	Papillary	MUC12	9.54306	0.149298	0.912783
BLCA	Papillary	MUC13	4.22862	0.38256	0.912783
BLCA	Papillary	MUC15	0.054401	0.0479372	0.623183
BLCA	Papillary	MUC16	1.24344	0.843829	0.912783
BLCA	Papillary	MUC17	2.98163	0.539667	0.912783
BLCA	Papillary	MUC2	2.47651	0.627158	0.912783
BLCA	Papillary	MUC20	1.34779	0.834557	0.912783
BLCA	Papillary	MUC21	0.807564	0.912783	0.912783
BLCA	Papillary	MUC4	3.77611	0.495412	0.912783
BLCA	Papillary	MUC5B	4.27642	0.374663	0.912783
BLCA	Papillary	MUC6	2.81352	0.477413	0.912783
BLCA	Papillary	MUCL1	13.3095	0.481417	0.912783
BRCA	---	MUC1	0.000172403	0.652552	0.880807
BRCA	---	MUC12	0.00221306	0.277465	0.880807
BRCA	---	MUC13	18.6707	0.352225	0.880807
BRCA	---	MUC15	0.719276	0.880807	0.880807
BRCA	---	MUC16	3.49394	0.684341	0.880807
BRCA	---	MUC17	159.458	0.265546	0.880807
BRCA	---	MUC2	4.18168e-06	0.0424208	0.509049
BRCA	---	MUC20	6.5245e-05	0.00725704	0.0943415
BRCA	---	MUC21	2.21399	0.862558	0.880807
BRCA	---	MUC4	4.07912e-05	0.0809769	0.809769
BRCA	---	MUC5B	5.69101e-06	0.0639236	0.70316
BRCA	---	MUC6	0.00149238	0.0977873	0.880086
BRCA	---	MUCL1	6.73198e-05	0.244457	0.880807
BRCA	EP-	MUC1	23.3759	0.79854	0.91122
BRCA	EP-	MUC12	2763.61	0.151006	0.91122
BRCA	EP-	MUC13	6.22529e-08	0.0016166	0.0210158
BRCA	EP-	MUC15	4.44887	0.479853	0.91122
BRCA	EP-	MUC16	8.23302	0.398687	0.91122
BRCA	EP-	MUC17	132.566	0.34131	0.91122
BRCA	EP-	MUC2	0.0342152	0.471511	0.91122
BRCA	EP-	MUC20	1.69425	0.790796	0.91122
BRCA	EP-	MUC21	19.9363	0.623933	0.91122
BRCA	EP-	MUC4	0.0168981	0.578795	0.91122
BRCA	EP-	MUC5B	1.65615	0.91122	0.91122
BRCA	EP-	MUC6	58.9412	0.299014	0.91122
BRCA	EP-	MUCL1	7.93162e-05	0.238179	0.91122
BRCA	EPH	MUC1	7.91134e-11	0.183494	0.948943
BRCA	EPH	MUC12	1.71485	0.940508	0.948943
BRCA	EPH	MUC13	36.3573	0.621807	0.948943
BRCA	EPH	MUC15	2.96692	0.711836	0.948943
BRCA	EPH	MUC16	11.9379	0.39124	0.948943
BRCA	EPH	MUC17	0.666219	0.948943	0.948943
BRCA	EPH	MUC2	4.55515e-06	0.0440835	0.573086
BRCA	EPH	MUC20	5.73906	0.740443	0.948943
BRCA	EPH	MUC21	0.00018983	0.311004	0.948943
BRCA	EPH	MUC4	132.777	0.723697	0.948943
BRCA	EPH	MUC5B	0.00182099	0.55241	0.948943
BRCA	EPH	MUC6	3.01029	0.855556	0.948943
BRCA	EPH	MUCL1	5.19519	0.869102	0.948943
COAD	Colon Adenocarcinoma	MUC1	1.0571e+10	0.00909265	0.118204
COAD	Colon Adenocarcinoma	MUC12	0.813253	0.898705	0.994678
COAD	Colon Adenocarcinoma	MUC13	9.84782	0.0871501	0.958651
COAD	Colon Adenocarcinoma	MUC15	42.6462	0.125736	0.994678
COAD	Colon Adenocarcinoma	MUC16	3.45061	0.477452	0.994678
COAD	Colon Adenocarcinoma	MUC17	0.157267	0.331547	0.994678
COAD	Colon Adenocarcinoma	MUC2	0.568083	0.80305	0.994678
COAD	Colon Adenocarcinoma	MUC20	1.8484	0.676956	0.994678
COAD	Colon Adenocarcinoma	MUC21	54.0345	0.134736	0.994678
COAD	Colon Adenocarcinoma	MUC4	0.515477	0.878737	0.994678
COAD	Colon Adenocarcinoma	MUC5B	124.031	0.158067	0.994678
COAD	Colon Adenocarcinoma	MUC6	75.7383	0.0341752	0.410103
COAD	Colon Adenocarcinoma	MUCL1	1.03924	0.994678	0.994678
ESCA	Esophagus Adenocarcinoma NOS	MUC1	3.44762e-06	0.38316	0.75037
ESCA	Esophagus Adenocarcinoma NOS	MUC12	0.0403307	0.349325	0.75037
ESCA	Esophagus Adenocarcinoma NOS	MUC13	0.567381	0.75037	0.75037
ESCA	Esophagus Adenocarcinoma NOS	MUC15	0.00664813	0.0555188	0.666226
ESCA	Esophagus Adenocarcinoma NOS	MUC16	0.00508096	0.0138099	0.179528
ESCA	Esophagus Adenocarcinoma NOS	MUC17	0.0489385	0.208332	0.75037
ESCA	Esophagus Adenocarcinoma NOS	MUC2	0.010362	0.100179	0.75037
ESCA	Esophagus Adenocarcinoma NOS	MUC20	2.58126	0.599909	0.75037
ESCA	Esophagus Adenocarcinoma NOS	MUC21	0.0157482	0.108305	0.75037
ESCA	Esophagus Adenocarcinoma NOS	MUC4	0.147752	0.52317	0.75037
ESCA	Esophagus Adenocarcinoma NOS	MUC5B	0.20736	0.571716	0.75037
ESCA	Esophagus Adenocarcinoma NOS	MUC6	0.11423	0.405812	0.75037
ESCA	Esophagus Adenocarcinoma NOS	MUCL1	5.76865e-06	0.197237	0.75037
ESCA	Esophagus Squamous Cell Carcinoma	MUC1	2.47272e+08	0.224817	0.965211
ESCA	Esophagus Squamous Cell Carcinoma	MUC12	18.9322	0.485919	0.965211
ESCA	Esophagus Squamous Cell Carcinoma	MUC13	0.872134	0.965211	0.965211
ESCA	Esophagus Squamous Cell Carcinoma	MUC15	0.653786	0.85633	0.965211
ESCA	Esophagus Squamous Cell Carcinoma	MUC16	1.55849	0.837744	0.965211
ESCA	Esophagus Squamous Cell Carcinoma	MUC17	6472.46	0.0282935	0.367816
ESCA	Esophagus Squamous Cell Carcinoma	MUC2	1022.19	0.163335	0.965211
ESCA	Esophagus Squamous Cell Carcinoma	MUC20	0.531437	0.650586	0.965211
ESCA	Esophagus Squamous Cell Carcinoma	MUC21	114.992	0.0873436	0.965211
ESCA	Esophagus Squamous Cell Carcinoma	MUC4	0.0217127	0.234052	0.965211
ESCA	Esophagus Squamous Cell Carcinoma	MUC5B	5.41313	0.646561	0.965211
ESCA	Esophagus Squamous Cell Carcinoma	MUC6	9.53426	0.496587	0.965211
ESCA	Esophagus Squamous Cell Carcinoma	MUCL1	3.18023	0.887278	0.965211
KIRC	Kidney Clear Cell Renal Carcinoma	MUC1	0.000539577	0.0596002	0.715203
KIRC	Kidney Clear Cell Renal Carcinoma	MUC12	3.2471	0.333376	0.817495
KIRC	Kidney Clear Cell Renal Carcinoma	MUC13	22.0298	0.00257843	0.0335196
KIRC	Kidney Clear Cell Renal Carcinoma	MUC15	1.66021	0.542461	0.817495
KIRC	Kidney Clear Cell Renal Carcinoma	MUC16	0.636986	0.699781	0.817495
KIRC	Kidney Clear Cell Renal Carcinoma	MUC17	2.66446	0.564549	0.817495
KIRC	Kidney Clear Cell Renal Carcinoma	MUC2	0.055136	0.216602	0.817495
KIRC	Kidney Clear Cell Renal Carcinoma	MUC20	0.600472	0.496173	0.817495
KIRC	Kidney Clear Cell Renal Carcinoma	MUC21	1.75247	0.817495	0.817495
KIRC	Kidney Clear Cell Renal Carcinoma	MUC4	0.0716511	0.149242	0.817495
KIRC	Kidney Clear Cell Renal Carcinoma	MUC5B	0.0717537	0.0935914	0.817495
KIRC	Kidney Clear Cell Renal Carcinoma	MUC6	5.43088	0.248503	0.817495
KIRC	Kidney Clear Cell Renal Carcinoma	MUCL1	0.321232	0.47332	0.817495
KIRP	Kidney Papillary Renal Cell Carcinoma	MUC1	0.0548678	0.317102	0.749952
KIRP	Kidney Papillary Renal Cell Carcinoma	MUC12	0.697306	0.749952	0.749952
KIRP	Kidney Papillary Renal Cell Carcinoma	MUC13	0.352705	0.457586	0.749952
KIRP	Kidney Papillary Renal Cell Carcinoma	MUC15	0.112053	0.0999813	0.749952
KIRP	Kidney Papillary Renal Cell Carcinoma	MUC16	0.0726648	0.102422	0.749952
KIRP	Kidney Papillary Renal Cell Carcinoma	MUC17	0.371401	0.698875	0.749952
KIRP	Kidney Papillary Renal Cell Carcinoma	MUC2	174.849	0.468715	0.749952
KIRP	Kidney Papillary Renal Cell Carcinoma	MUC20	0.563577	0.701865	0.749952
KIRP	Kidney Papillary Renal Cell Carcinoma	MUC21	0.00223355	0.0610919	0.749952
KIRP	Kidney Papillary Renal Cell Carcinoma	MUC4	0.0304941	0.336022	0.749952
KIRP	Kidney Papillary Renal Cell Carcinoma	MUC5B	28.4868	0.179407	0.749952
KIRP	Kidney Papillary Renal Cell Carcinoma	MUC6	0.0699887	0.188252	0.749952
KIRP	Kidney Papillary Renal Cell Carcinoma	MUCL1	0.088955	0.235741	0.749952
LUAD	Lung Adenocarcinoma	MUC1	541.8	0.173788	0.707396
LUAD	Lung Adenocarcinoma	MUC12	0.742503	0.707396	0.707396
LUAD	Lung Adenocarcinoma	MUC13	1.93448	0.422123	0.707396
LUAD	Lung Adenocarcinoma	MUC15	64.1009	1.09394e-05	0.000142212
LUAD	Lung Adenocarcinoma	MUC16	1.65761	0.524841	0.707396
LUAD	Lung Adenocarcinoma	MUC17	6.90156	0.125034	0.707396
LUAD	Lung Adenocarcinoma	MUC2	8.2574	0.220086	0.707396
LUAD	Lung Adenocarcinoma	MUC20	5.4054	0.0378067	0.45368
LUAD	Lung Adenocarcinoma	MUC21	12.2761	0.0658438	0.707396
LUAD	Lung Adenocarcinoma	MUC4	0.178293	0.247942	0.707396
LUAD	Lung Adenocarcinoma	MUC5B	2.16134	0.600049	0.707396
LUAD	Lung Adenocarcinoma	MUC6	6.75035	0.128572	0.707396
LUAD	Lung Adenocarcinoma	MUCL1	33.4213	0.091729	0.707396
LUSC	Lung Squamous Cell Carcinoma	MUC1	120.565	0.364529	0.981928
LUSC	Lung Squamous Cell Carcinoma	MUC12	0.195637	0.25993	0.981928
LUSC	Lung Squamous Cell Carcinoma	MUC13	0.943868	0.944386	0.981928
LUSC	Lung Squamous Cell Carcinoma	MUC15	1.01727	0.981928	0.981928
LUSC	Lung Squamous Cell Carcinoma	MUC16	1.43259	0.612556	0.981928
LUSC	Lung Squamous Cell Carcinoma	MUC17	0.687805	0.726749	0.981928
LUSC	Lung Squamous Cell Carcinoma	MUC2	0.432396	0.540578	0.981928
LUSC	Lung Squamous Cell Carcinoma	MUC20	0.767626	0.668683	0.981928
LUSC	Lung Squamous Cell Carcinoma	MUC21	0.385674	0.356124	0.981928
LUSC	Lung Squamous Cell Carcinoma	MUC4	0.119572	0.0805184	0.981928
LUSC	Lung Squamous Cell Carcinoma	MUC5B	0.608097	0.669262	0.981928
LUSC	Lung Squamous Cell Carcinoma	MUC6	0.843667	0.852082	0.981928
LUSC	Lung Squamous Cell Carcinoma	MUCL1	0.216384	0.491266	0.981928
OV	Serous Cystadenocarcinoma	MUC1	0.0101383	0.694938	0.93886
OV	Serous Cystadenocarcinoma	MUC15	0.938435	0.93886	0.93886
OV	Serous Cystadenocarcinoma	MUC17	1.46541	0.535441	0.93886
OV	Serous Cystadenocarcinoma	MUC4	0.376579	0.455003	0.93886
OV	Serous Cystadenocarcinoma	MUC5B	1.25969	0.645299	0.93886
PAAD	Pancreas-Adenocarcinoma Ductal Type	MUC1	24.4861	0.59856	0.784245
PAAD	Pancreas-Adenocarcinoma Ductal Type	MUC12	2.70628	0.569709	0.784245
PAAD	Pancreas-Adenocarcinoma Ductal Type	MUC13	0.155392	0.0823914	0.784245
PAAD	Pancreas-Adenocarcinoma Ductal Type	MUC15	0.270826	0.424155	0.784245
PAAD	Pancreas-Adenocarcinoma Ductal Type	MUC16	0.61247	0.784245	0.784245
PAAD	Pancreas-Adenocarcinoma Ductal Type	MUC17	0.233131	0.507476	0.784245
PAAD	Pancreas-Adenocarcinoma Ductal Type	MUC2	0.490042	0.727255	0.784245
PAAD	Pancreas-Adenocarcinoma Ductal Type	MUC20	0.220696	0.191189	0.784245
PAAD	Pancreas-Adenocarcinoma Ductal Type	MUC21	6.48681	0.442043	0.784245
PAAD	Pancreas-Adenocarcinoma Ductal Type	MUC4	0.136558	0.637573	0.784245
PAAD	Pancreas-Adenocarcinoma Ductal Type	MUC5B	0.0651072	0.20939	0.784245
PAAD	Pancreas-Adenocarcinoma Ductal Type	MUC6	0.126293	0.379186	0.784245
PAAD	Pancreas-Adenocarcinoma Ductal Type	MUCL1	0.0125003	0.148546	0.784245
PRAD	Prostate Adenocarcinoma Acinar Type	MUC1	0.0372253	0.668213	0.92987
PRAD	Prostate Adenocarcinoma Acinar Type	MUC12	0.650453	0.92987	0.92987
PRAD	Prostate Adenocarcinoma Acinar Type	MUC13	0.101452	0.251074	0.92987
PRAD	Prostate Adenocarcinoma Acinar Type	MUC15	1.82142	0.830507	0.92987
PRAD	Prostate Adenocarcinoma Acinar Type	MUC16	1.84433	0.821007	0.92987
PRAD	Prostate Adenocarcinoma Acinar Type	MUC17	32.3753	0.655973	0.92987
PRAD	Prostate Adenocarcinoma Acinar Type	MUC2	0.00227819	0.346591	0.92987
PRAD	Prostate Adenocarcinoma Acinar Type	MUC20	2.27389	0.70679	0.92987
PRAD	Prostate Adenocarcinoma Acinar Type	MUC21	26.6322	0.50129	0.92987
PRAD	Prostate Adenocarcinoma Acinar Type	MUC4	0.137554	0.717887	0.92987
PRAD	Prostate Adenocarcinoma Acinar Type	MUC5B	0.430182	0.890393	0.92987
PRAD	Prostate Adenocarcinoma Acinar Type	MUC6	0.00115166	0.157618	0.92987
PRAD	Prostate Adenocarcinoma Acinar Type	MUCL1	1.84974e-05	0.24261	0.92987
READ	Rectal Adenocarcinoma	MUC1	6.00844e-24	0.205886	0.964161
READ	Rectal Adenocarcinoma	MUC12	16.4765	0.794012	0.964161
READ	Rectal Adenocarcinoma	MUC13	5.42838e-82	0.163915	0.964161
READ	Rectal Adenocarcinoma	MUC15	1.57718e-05	0.17567	0.964161
READ	Rectal Adenocarcinoma	MUC16	0.000337921	0.230358	0.964161
READ	Rectal Adenocarcinoma	MUC17	0.764605	0.964161	0.964161
READ	Rectal Adenocarcinoma	MUC2	0.00279621	0.366342	0.964161
READ	Rectal Adenocarcinoma	MUC20	1.10343e-27	0.0643151	0.836096
READ	Rectal Adenocarcinoma	MUC21	85.1144	0.426296	0.964161
READ	Rectal Adenocarcinoma	MUC4	5.16138	0.914123	0.964161
READ	Rectal Adenocarcinoma	MUC5B	1.2968e-09	0.255846	0.964161
READ	Rectal Adenocarcinoma	MUC6	0.00241343	0.497207	0.964161
READ	Rectal Adenocarcinoma	MUCL1	584.385	0.492215	0.964161
UCEC	Endometrioid endometrial adenocarcinoma	MUC1	38023	0.0983332	0.589999
UCEC	Endometrioid endometrial adenocarcinoma	MUC12	0.000182626	0.0924081	0.589999
UCEC	Endometrioid endometrial adenocarcinoma	MUC13	0.653017	0.735506	0.739363
UCEC	Endometrioid endometrial adenocarcinoma	MUC15	0.0776953	0.1598	0.639198
UCEC	Endometrioid endometrial adenocarcinoma	MUC16	0.0756439	0.0193945	0.193945
UCEC	Endometrioid endometrial adenocarcinoma	MUC17	0.0233654	0.0718299	0.589999
UCEC	Endometrioid endometrial adenocarcinoma	MUC2	0.000230837	0.000408755	0.00531382
UCEC	Endometrioid endometrial adenocarcinoma	MUC20	0.0790133	0.120385	0.601924
UCEC	Endometrioid endometrial adenocarcinoma	MUC21	0.336569	0.592746	0.739363
UCEC	Endometrioid endometrial adenocarcinoma	MUC4	0.0156439	0.0768044	0.589999
UCEC	Endometrioid endometrial adenocarcinoma	MUC5B	0.000475716	0.00572061	0.0629267
UCEC	Endometrioid endometrial adenocarcinoma	MUC6	0.00415815	0.00207332	0.0248798
UCEC	Endometrioid endometrial adenocarcinoma	MUCL1	0.21746	0.739363	0.739363
UCEC	Serous endometrial adenocarcinoma	MUC1	151896	0.29878	0.895349
UCEC	Serous endometrial adenocarcinoma	MUC12	8.20539	0.35764	0.895349
UCEC	Serous endometrial adenocarcinoma	MUC13	0.0810479	0.164301	0.895349
UCEC	Serous endometrial adenocarcinoma	MUC15	0.382592	0.56453	0.895349
UCEC	Serous endometrial adenocarcinoma	MUC16	15.4522	0.517354	0.895349
UCEC	Serous endometrial adenocarcinoma	MUC17	1243.54	0.0774473	0.895349
UCEC	Serous endometrial adenocarcinoma	MUC2	1.74881	0.895349	0.895349
UCEC	Serous endometrial adenocarcinoma	MUC20	2.78929	0.572076	0.895349
UCEC	Serous endometrial adenocarcinoma	MUC21	2.5351	0.749877	0.895349
UCEC	Serous endometrial adenocarcinoma	MUC4	5197.56	0.37034	0.895349
UCEC	Serous endometrial adenocarcinoma	MUC5B	1.835	0.765738	0.895349
UCEC	Serous endometrial adenocarcinoma	MUC6	18.5375	0.187926	0.895349
UCEC	Serous endometrial adenocarcinoma	MUCL1	0.0173728	0.423825	0.895349
