# Supplementary material for: Genomic alterations in mucins across cancers
Source: Oncotarget. 2017 May 17;8(40):67152–68. doi: 10.18632/oncotarget.17934 (PMC5620163; doi:10.18632/oncotarget.17934)
Supplement: Supplementary file 10 [file oncotarget-08-67152-s010.xlsx]

## Sheet: Sheet1
Table S7. Correlation of mucin mRNA and copy number status.
TCGA tissue source	Histological subtype	Gene	Correlation	P value	BH.P_value
BLCA	Non-Papillary	MUC1	0.104145	0.0363947	0.254763
BLCA	Non-Papillary	MUC12	-0.0175877	0.724509	0.724509
BLCA	Non-Papillary	MUC15	0.0630026	0.206349	0.724509
BLCA	Non-Papillary	MUC16	-0.133678	0.00713127	0.0739492
BLCA	Non-Papillary	MUC17	-0.025333	0.61167	0.724509
BLCA	Non-Papillary	MUC2	-0.0706071	0.156613	0.724509
BLCA	Non-Papillary	MUC20	0.246363	5.33138e-07	6.9308e-06
BLCA	Non-Papillary	MUC21	0.114999	0.0207792	0.166233
BLCA	Non-Papillary	MUC4	0.176963	0.000351374	0.00421649
BLCA	Non-Papillary	MUC5B	0.128362	0.00980205	0.0882184
BLCA	Non-Papillary	MUC6	0.13308	0.00739492	0.0739492
BLCA	Non-Papillary	MUC7	-0.0302751	0.544	0.724509
BLCA	Non-Papillary	MUCL1	0.0967531	0.051986	0.311916
BLCA	Papillary	MUC1	0.104145	0.0363947	0.254763
BLCA	Papillary	MUC12	-0.0175877	0.724509	0.724509
BLCA	Papillary	MUC15	0.0630026	0.206349	0.724509
BLCA	Papillary	MUC16	-0.133678	0.00713127	0.0739492
BLCA	Papillary	MUC17	-0.025333	0.61167	0.724509
BLCA	Papillary	MUC2	-0.0706071	0.156613	0.724509
BLCA	Papillary	MUC20	0.246363	5.33138e-07	6.9308e-06
BLCA	Papillary	MUC21	0.114999	0.0207792	0.166233
BLCA	Papillary	MUC4	0.176963	0.000351374	0.00421649
BLCA	Papillary	MUC5B	0.128362	0.00980205	0.0882184
BLCA	Papillary	MUC6	0.13308	0.00739492	0.0739492
BLCA	Papillary	MUC7	-0.0302751	0.544	0.724509
BLCA	Papillary	MUCL1	0.0967531	0.051986	0.311916
BRCA	---	MUC1	0.233731	2.80899e-10	3.65169e-09
BRCA	---	MUC12	0.0712045	0.0577347	0.461878
BRCA	---	MUC15	-0.00379026	0.919639	0.924514
BRCA	---	MUC16	0.0893365	0.0171865	0.154678
BRCA	---	MUC17	0.0304889	0.416945	0.924514
BRCA	---	MUC2	0.063434	0.090996	0.636972
BRCA	---	MUC20	0.186886	5.20052e-07	6.24062e-06
BRCA	---	MUC21	0.00355961	0.924514	0.924514
BRCA	---	MUC4	0.135584	0.000288184	0.00317002
BRCA	---	MUC5B	0.0469403	0.211252	0.924514
BRCA	---	MUC6	0.0375131	0.317861	0.924514
BRCA	---	MUC7	-0.00740106	0.843826	0.924514
BRCA	---	MUCL1	0.0942874	0.0118926	0.118926
BRCA	#NAME?	MUC1	0.233731	2.80899e-10	3.65169e-09
BRCA	#NAME?	MUC12	0.0712045	0.0577347	0.461878
BRCA	#NAME?	MUC15	-0.00379026	0.919639	0.924514
BRCA	#NAME?	MUC16	0.0893365	0.0171865	0.154678
BRCA	#NAME?	MUC17	0.0304889	0.416945	0.924514
BRCA	#NAME?	MUC2	0.063434	0.090996	0.636972
BRCA	#NAME?	MUC20	0.186886	5.20052e-07	6.24062e-06
BRCA	#NAME?	MUC21	0.00355961	0.924514	0.924514
BRCA	#NAME?	MUC4	0.135584	0.000288184	0.00317002
BRCA	#NAME?	MUC5B	0.0469403	0.211252	0.924514
BRCA	#NAME?	MUC6	0.0375131	0.317861	0.924514
BRCA	#NAME?	MUC7	-0.00740106	0.843826	0.924514
BRCA	#NAME?	MUCL1	0.0942874	0.0118926	0.118926
BRCA	-P-	MUC1	0.233731	2.80899e-10	3.65169e-09
BRCA	-P-	MUC12	0.0712045	0.0577347	0.461878
BRCA	-P-	MUC15	-0.00379026	0.919639	0.924514
BRCA	-P-	MUC16	0.0893365	0.0171865	0.154678
BRCA	-P-	MUC17	0.0304889	0.416945	0.924514
BRCA	-P-	MUC2	0.063434	0.090996	0.636972
BRCA	-P-	MUC20	0.186886	5.20052e-07	6.24062e-06
BRCA	-P-	MUC21	0.00355961	0.924514	0.924514
BRCA	-P-	MUC4	0.135584	0.000288184	0.00317002
BRCA	-P-	MUC5B	0.0469403	0.211252	0.924514
BRCA	-P-	MUC6	0.0375131	0.317861	0.924514
BRCA	-P-	MUC7	-0.00740106	0.843826	0.924514
BRCA	-P-	MUCL1	0.0942874	0.0118926	0.118926
BRCA	#NAME?	MUC1	0.233731	2.80899e-10	3.65169e-09
BRCA	#NAME?	MUC12	0.0712045	0.0577347	0.461878
BRCA	#NAME?	MUC15	-0.00379026	0.919639	0.924514
BRCA	#NAME?	MUC16	0.0893365	0.0171865	0.154678
BRCA	#NAME?	MUC17	0.0304889	0.416945	0.924514
BRCA	#NAME?	MUC2	0.063434	0.090996	0.636972
BRCA	#NAME?	MUC20	0.186886	5.20052e-07	6.24062e-06
BRCA	#NAME?	MUC21	0.00355961	0.924514	0.924514
BRCA	#NAME?	MUC4	0.135584	0.000288184	0.00317002
BRCA	#NAME?	MUC5B	0.0469403	0.211252	0.924514
BRCA	#NAME?	MUC6	0.0375131	0.317861	0.924514
BRCA	#NAME?	MUC7	-0.00740106	0.843826	0.924514
BRCA	#NAME?	MUCL1	0.0942874	0.0118926	0.118926
BRCA	E--	MUC1	0.233731	2.80899e-10	3.65169e-09
BRCA	E--	MUC12	0.0712045	0.0577347	0.461878
BRCA	E--	MUC15	-0.00379026	0.919639	0.924514
BRCA	E--	MUC16	0.0893365	0.0171865	0.154678
BRCA	E--	MUC17	0.0304889	0.416945	0.924514
BRCA	E--	MUC2	0.063434	0.090996	0.636972
BRCA	E--	MUC20	0.186886	5.20052e-07	6.24062e-06
BRCA	E--	MUC21	0.00355961	0.924514	0.924514
BRCA	E--	MUC4	0.135584	0.000288184	0.00317002
BRCA	E--	MUC5B	0.0469403	0.211252	0.924514
BRCA	E--	MUC6	0.0375131	0.317861	0.924514
BRCA	E--	MUC7	-0.00740106	0.843826	0.924514
BRCA	E--	MUCL1	0.0942874	0.0118926	0.118926
BRCA	E-H	MUC1	0.233731	2.80899e-10	3.65169e-09
BRCA	E-H	MUC12	0.0712045	0.0577347	0.461878
BRCA	E-H	MUC15	-0.00379026	0.919639	0.924514
BRCA	E-H	MUC16	0.0893365	0.0171865	0.154678
BRCA	E-H	MUC17	0.0304889	0.416945	0.924514
BRCA	E-H	MUC2	0.063434	0.090996	0.636972
BRCA	E-H	MUC20	0.186886	5.20052e-07	6.24062e-06
BRCA	E-H	MUC21	0.00355961	0.924514	0.924514
BRCA	E-H	MUC4	0.135584	0.000288184	0.00317002
BRCA	E-H	MUC5B	0.0469403	0.211252	0.924514
BRCA	E-H	MUC6	0.0375131	0.317861	0.924514
BRCA	E-H	MUC7	-0.00740106	0.843826	0.924514
BRCA	E-H	MUCL1	0.0942874	0.0118926	0.118926
BRCA	EP-	MUC1	0.233731	2.80899e-10	3.65169e-09
BRCA	EP-	MUC12	0.0712045	0.0577347	0.461878
BRCA	EP-	MUC15	-0.00379026	0.919639	0.924514
BRCA	EP-	MUC16	0.0893365	0.0171865	0.154678
BRCA	EP-	MUC17	0.0304889	0.416945	0.924514
BRCA	EP-	MUC2	0.063434	0.090996	0.636972
BRCA	EP-	MUC20	0.186886	5.20052e-07	6.24062e-06
BRCA	EP-	MUC21	0.00355961	0.924514	0.924514
BRCA	EP-	MUC4	0.135584	0.000288184	0.00317002
BRCA	EP-	MUC5B	0.0469403	0.211252	0.924514
BRCA	EP-	MUC6	0.0375131	0.317861	0.924514
BRCA	EP-	MUC7	-0.00740106	0.843826	0.924514
BRCA	EP-	MUCL1	0.0942874	0.0118926	0.118926
BRCA	EPH	MUC1	0.233731	2.80899e-10	3.65169e-09
BRCA	EPH	MUC12	0.0712045	0.0577347	0.461878
BRCA	EPH	MUC15	-0.00379026	0.919639	0.924514
BRCA	EPH	MUC16	0.0893365	0.0171865	0.154678
BRCA	EPH	MUC17	0.0304889	0.416945	0.924514
BRCA	EPH	MUC2	0.063434	0.090996	0.636972
BRCA	EPH	MUC20	0.186886	5.20052e-07	6.24062e-06
BRCA	EPH	MUC21	0.00355961	0.924514	0.924514
BRCA	EPH	MUC4	0.135584	0.000288184	0.00317002
BRCA	EPH	MUC5B	0.0469403	0.211252	0.924514
BRCA	EPH	MUC6	0.0375131	0.317861	0.924514
BRCA	EPH	MUC7	-0.00740106	0.843826	0.924514
BRCA	EPH	MUCL1	0.0942874	0.0118926	0.118926
COAD	Colon Adenocarcinoma	MUC1	0.143987	0.0157131	0.157131
COAD	Colon Adenocarcinoma	MUC12	0.197698	0.000861651	0.0112015
COAD	Colon Adenocarcinoma	MUC15	-0.050264	0.401272	0.748469
COAD	Colon Adenocarcinoma	MUC16	-0.0631409	0.291531	0.748469
COAD	Colon Adenocarcinoma	MUC17	0.134943	0.0236772	0.213095
COAD	Colon Adenocarcinoma	MUC2	-0.0407516	0.496277	0.748469
COAD	Colon Adenocarcinoma	MUC20	0.162213	0.00642748	0.0707023
COAD	Colon Adenocarcinoma	MUC21	-0.0420585	0.482556	0.748469
COAD	Colon Adenocarcinoma	MUC4	0.0288076	0.630622	0.748469
COAD	Colon Adenocarcinoma	MUC5B	0.0485973	0.417086	0.748469
COAD	Colon Adenocarcinoma	MUC6	0.0239269	0.68963	0.748469
COAD	Colon Adenocarcinoma	MUC7	0.0192128	0.748469	0.748469
COAD	Colon Adenocarcinoma	MUCL1	0.179295	0.00255609	0.0306731
COAD	Colon Mucinous Adenocarcinoma	MUC1	0.143987	0.0157131	0.157131
COAD	Colon Mucinous Adenocarcinoma	MUC12	0.197698	0.000861651	0.0112015
COAD	Colon Mucinous Adenocarcinoma	MUC15	-0.050264	0.401272	0.748469
COAD	Colon Mucinous Adenocarcinoma	MUC16	-0.0631409	0.291531	0.748469
COAD	Colon Mucinous Adenocarcinoma	MUC17	0.134943	0.0236772	0.213095
COAD	Colon Mucinous Adenocarcinoma	MUC2	-0.0407516	0.496277	0.748469
COAD	Colon Mucinous Adenocarcinoma	MUC20	0.162213	0.00642748	0.0707023
COAD	Colon Mucinous Adenocarcinoma	MUC21	-0.0420585	0.482556	0.748469
COAD	Colon Mucinous Adenocarcinoma	MUC4	0.0288076	0.630622	0.748469
COAD	Colon Mucinous Adenocarcinoma	MUC5B	0.0485973	0.417086	0.748469
COAD	Colon Mucinous Adenocarcinoma	MUC6	0.0239269	0.68963	0.748469
COAD	Colon Mucinous Adenocarcinoma	MUC7	0.0192128	0.748469	0.748469
COAD	Colon Mucinous Adenocarcinoma	MUCL1	0.179295	0.00255609	0.0306731
ESCA	Esophagus Adenocarcinoma NOS	MUC1	0.0434511	0.559191	0.982431
ESCA	Esophagus Adenocarcinoma NOS	MUC12	0.155193	0.0359266	0.359266
ESCA	Esophagus Adenocarcinoma NOS	MUC15	-0.00263926	0.971714	0.982431
ESCA	Esophagus Adenocarcinoma NOS	MUC16	0.0691847	0.352052	0.982431
ESCA	Esophagus Adenocarcinoma NOS	MUC17	0.0238601	0.748508	0.982431
ESCA	Esophagus Adenocarcinoma NOS	MUC2	0.233676	0.00145434	0.0174521
ESCA	Esophagus Adenocarcinoma NOS	MUC20	-0.11009	0.13792	0.982431
ESCA	Esophagus Adenocarcinoma NOS	MUC21	0.0965072	0.193733	0.982431
ESCA	Esophagus Adenocarcinoma NOS	MUC4	-0.0931479	0.209778	0.982431
ESCA	Esophagus Adenocarcinoma NOS	MUC5B	0.1593	0.0312417	0.343659
ESCA	Esophagus Adenocarcinoma NOS	MUC6	0.2691	0.000230001	0.00299001
ESCA	Esophagus Adenocarcinoma NOS	MUC7	-0.00312013	0.966563	0.982431
ESCA	Esophagus Adenocarcinoma NOS	MUCL1	-0.0016391	0.982431	0.982431
ESCA	Esophagus Squamous Cell Carcinoma	MUC1	0.0434511	0.559191	0.982431
ESCA	Esophagus Squamous Cell Carcinoma	MUC12	0.155193	0.0359266	0.359266
ESCA	Esophagus Squamous Cell Carcinoma	MUC15	-0.00263926	0.971714	0.982431
ESCA	Esophagus Squamous Cell Carcinoma	MUC16	0.0691847	0.352052	0.982431
ESCA	Esophagus Squamous Cell Carcinoma	MUC17	0.0238601	0.748508	0.982431
ESCA	Esophagus Squamous Cell Carcinoma	MUC2	0.233676	0.00145434	0.0174521
ESCA	Esophagus Squamous Cell Carcinoma	MUC20	-0.11009	0.13792	0.982431
ESCA	Esophagus Squamous Cell Carcinoma	MUC21	0.0965072	0.193733	0.982431
ESCA	Esophagus Squamous Cell Carcinoma	MUC4	-0.0931479	0.209778	0.982431
ESCA	Esophagus Squamous Cell Carcinoma	MUC5B	0.1593	0.0312417	0.343659
ESCA	Esophagus Squamous Cell Carcinoma	MUC6	0.2691	0.000230001	0.00299001
ESCA	Esophagus Squamous Cell Carcinoma	MUC7	-0.00312013	0.966563	0.982431
ESCA	Esophagus Squamous Cell Carcinoma	MUCL1	-0.0016391	0.982431	0.982431
KIRC	Kidney Clear Cell Renal Carcinoma	MUC1	0.0559495	0.200576	0.980277
KIRC	Kidney Clear Cell Renal Carcinoma	MUC12	0.191021	1.04791e-05	0.000125749
KIRC	Kidney Clear Cell Renal Carcinoma	MUC15	-0.0902677	0.038679	0.38679
KIRC	Kidney Clear Cell Renal Carcinoma	MUC16	-0.034723	0.427226	0.980277
KIRC	Kidney Clear Cell Renal Carcinoma	MUC17	0.23312	6.54107e-08	8.50339e-07
KIRC	Kidney Clear Cell Renal Carcinoma	MUC2	0.0225631	0.60598	0.980277
KIRC	Kidney Clear Cell Renal Carcinoma	MUC20	0.0738225	0.0910739	0.819665
KIRC	Kidney Clear Cell Renal Carcinoma	MUC21	-0.0317996	0.467185	0.980277
KIRC	Kidney Clear Cell Renal Carcinoma	MUC4	0.0351793	0.421173	0.980277
KIRC	Kidney Clear Cell Renal Carcinoma	MUC5B	-0.00108154	0.980277	0.980277
KIRC	Kidney Clear Cell Renal Carcinoma	MUC6	-0.0513613	0.240073	0.980277
KIRC	Kidney Clear Cell Renal Carcinoma	MUC7	0.033972	0.437298	0.980277
KIRC	Kidney Clear Cell Renal Carcinoma	MUCL1	0.144723	0.000882184	0.00970402
KIRP	Kidney Papillary Renal Cell Carcinoma	MUC1	-0.00258869	0.965111	0.965111
KIRP	Kidney Papillary Renal Cell Carcinoma	MUC12	0.617221	0	0
KIRP	Kidney Papillary Renal Cell Carcinoma	MUC15	-0.104321	0.0771438	0.694294
KIRP	Kidney Papillary Renal Cell Carcinoma	MUC16	-0.00355584	0.95209	0.965111
KIRP	Kidney Papillary Renal Cell Carcinoma	MUC17	0.056572	0.338744	0.965111
KIRP	Kidney Papillary Renal Cell Carcinoma	MUC2	-0.0315624	0.593732	0.965111
KIRP	Kidney Papillary Renal Cell Carcinoma	MUC20	0.206356	0.000423876	0.00508651
KIRP	Kidney Papillary Renal Cell Carcinoma	MUC21	0.0254841	0.666709	0.965111
KIRP	Kidney Papillary Renal Cell Carcinoma	MUC4	0.0972949	0.0993774	0.795019
KIRP	Kidney Papillary Renal Cell Carcinoma	MUC5B	0.0518813	0.380369	0.965111
KIRP	Kidney Papillary Renal Cell Carcinoma	MUC6	0.172596	0.00329922	0.0362914
KIRP	Kidney Papillary Renal Cell Carcinoma	MUC7	0.159867	0.00655316	0.0655316
KIRP	Kidney Papillary Renal Cell Carcinoma	MUCL1	0.0113594	0.847787	0.965111
LUAD	Lung Adenocarcinoma	MUC1	0.21249	1.22312e-06	1.34544e-05
LUAD	Lung Adenocarcinoma	MUC12	0.0223616	0.613691	0.653448
LUAD	Lung Adenocarcinoma	MUC15	0.144811	0.00101611	0.009145
LUAD	Lung Adenocarcinoma	MUC16	0.208793	1.88356e-06	1.88356e-05
LUAD	Lung Adenocarcinoma	MUC17	-0.0400955	0.365251	0.653448
LUAD	Lung Adenocarcinoma	MUC2	0.0805792	0.0684843	0.47939
LUAD	Lung Adenocarcinoma	MUC20	0.278809	1.35332e-10	1.62399e-09
LUAD	Lung Adenocarcinoma	MUC21	0.0418242	0.344928	0.653448
LUAD	Lung Adenocarcinoma	MUC4	-0.0198889	0.653448	0.653448
LUAD	Lung Adenocarcinoma	MUC5B	0.141593	0.00131703	0.0105362
LUAD	Lung Adenocarcinoma	MUC6	0.0614112	0.165292	0.653448
LUAD	Lung Adenocarcinoma	MUC7	0.0560928	0.205109	0.653448
LUAD	Lung Adenocarcinoma	MUCL1	0.286188	4.15672e-11	5.40374e-10
LUSC	Lung Squamous Cell Carcinoma	MUC1	-0.098602	0.0277908	0.138954
LUSC	Lung Squamous Cell Carcinoma	MUC12	0.0202162	0.65267	0.65267
LUSC	Lung Squamous Cell Carcinoma	MUC15	0.142056	0.00148156	0.0162972
LUSC	Lung Squamous Cell Carcinoma	MUC16	0.110982	0.0132082	0.104783
LUSC	Lung Squamous Cell Carcinoma	MUC17	0.279911	2.03985e-10	2.6518e-09
LUSC	Lung Squamous Cell Carcinoma	MUC2	-0.0446739	0.31977	0.65267
LUSC	Lung Squamous Cell Carcinoma	MUC20	0.203241	4.83308e-06	5.79969e-05
LUSC	Lung Squamous Cell Carcinoma	MUC21	0.0994583	0.0264574	0.138954
LUSC	Lung Squamous Cell Carcinoma	MUC4	0.119624	0.00753077	0.0677769
LUSC	Lung Squamous Cell Carcinoma	MUC5B	0.140019	0.00173479	0.0173479
LUSC	Lung Squamous Cell Carcinoma	MUC6	0.0913699	0.0415355	0.166142
LUSC	Lung Squamous Cell Carcinoma	MUC7	0.10898	0.014969	0.104783
LUSC	Lung Squamous Cell Carcinoma	MUCL1	0.0316159	0.481469	0.65267
OV	Serous Cystadenocarcinoma	MUC1	0.127609	0.0268438	0.241594
OV	Serous Cystadenocarcinoma	MUC12	-0.0292278	0.613501	0.93775
OV	Serous Cystadenocarcinoma	MUC15	0.141143	0.0142527	0.142527
OV	Serous Cystadenocarcinoma	MUC16	0.261439	4.28372e-06	5.14046e-05
OV	Serous Cystadenocarcinoma	MUC17	0.0150265	0.795149	0.93775
OV	Serous Cystadenocarcinoma	MUC2	0.0784405	0.174679	0.873397
OV	Serous Cystadenocarcinoma	MUC20	0.399987	5.43121e-13	7.06057e-12
OV	Serous Cystadenocarcinoma	MUC21	0.0923617	0.109783	0.658699
OV	Serous Cystadenocarcinoma	MUC4	0.18203	0.00151655	0.016682
OV	Serous Cystadenocarcinoma	MUC5B	0.00920249	0.873672	0.93775
OV	Serous Cystadenocarcinoma	MUC6	0.0950706	0.099706	0.658699
OV	Serous Cystadenocarcinoma	MUC7	0.0045203	0.93775	0.93775
OV	Serous Cystadenocarcinoma	MUCL1	0.111933	0.0523818	0.419054
PAAD	Pancreas-Adenocarcinoma-Other Subtype	MUC1	0.427968	2.81966e-09	3.66556e-08
PAAD	Pancreas-Adenocarcinoma-Other Subtype	MUC12	0.178396	0.0175167	0.1051
PAAD	Pancreas-Adenocarcinoma-Other Subtype	MUC15	0.0709068	0.348321	0.995639
PAAD	Pancreas-Adenocarcinoma-Other Subtype	MUC16	-0.219999	0.00325796	0.0228057
PAAD	Pancreas-Adenocarcinoma-Other Subtype	MUC17	0.000413746	0.995639	0.995639
PAAD	Pancreas-Adenocarcinoma-Other Subtype	MUC2	0.272645	0.000241223	0.00265345
PAAD	Pancreas-Adenocarcinoma-Other Subtype	MUC20	0.268049	0.000309596	0.00309596
PAAD	Pancreas-Adenocarcinoma-Other Subtype	MUC21	0.00957037	0.899394	0.995639
PAAD	Pancreas-Adenocarcinoma-Other Subtype	MUC4	0.381697	1.58842e-07	1.90611e-06
PAAD	Pancreas-Adenocarcinoma-Other Subtype	MUC5B	0.261301	0.000443094	0.00398784
PAAD	Pancreas-Adenocarcinoma-Other Subtype	MUC6	0.0620483	0.411965	0.995639
PAAD	Pancreas-Adenocarcinoma-Other Subtype	MUC7	0.0351046	0.64274	0.995639
PAAD	Pancreas-Adenocarcinoma-Other Subtype	MUCL1	0.238319	0.0014016	0.0112128
PAAD	Pancreas-Adenocarcinoma Ductal Type	MUC1	0.427968	2.81966e-09	3.66556e-08
PAAD	Pancreas-Adenocarcinoma Ductal Type	MUC12	0.178396	0.0175167	0.1051
PAAD	Pancreas-Adenocarcinoma Ductal Type	MUC15	0.0709068	0.348321	0.995639
PAAD	Pancreas-Adenocarcinoma Ductal Type	MUC16	-0.219999	0.00325796	0.0228057
PAAD	Pancreas-Adenocarcinoma Ductal Type	MUC17	0.000413746	0.995639	0.995639
PAAD	Pancreas-Adenocarcinoma Ductal Type	MUC2	0.272645	0.000241223	0.00265345
PAAD	Pancreas-Adenocarcinoma Ductal Type	MUC20	0.268049	0.000309596	0.00309596
PAAD	Pancreas-Adenocarcinoma Ductal Type	MUC21	0.00957037	0.899394	0.995639
PAAD	Pancreas-Adenocarcinoma Ductal Type	MUC4	0.381697	1.58842e-07	1.90611e-06
PAAD	Pancreas-Adenocarcinoma Ductal Type	MUC5B	0.261301	0.000443094	0.00398784
PAAD	Pancreas-Adenocarcinoma Ductal Type	MUC6	0.0620483	0.411965	0.995639
PAAD	Pancreas-Adenocarcinoma Ductal Type	MUC7	0.0351046	0.64274	0.995639
PAAD	Pancreas-Adenocarcinoma Ductal Type	MUCL1	0.238319	0.0014016	0.0112128
PAAD	Pancreas-Colloid (mucinous non-cystic) Carcinoma	MUC1	0.427968	2.81966e-09	3.66556e-08
PAAD	Pancreas-Colloid (mucinous non-cystic) Carcinoma	MUC12	0.178396	0.0175167	0.1051
PAAD	Pancreas-Colloid (mucinous non-cystic) Carcinoma	MUC15	0.0709068	0.348321	0.995639
PAAD	Pancreas-Colloid (mucinous non-cystic) Carcinoma	MUC16	-0.219999	0.00325796	0.0228057
PAAD	Pancreas-Colloid (mucinous non-cystic) Carcinoma	MUC17	0.000413746	0.995639	0.995639
PAAD	Pancreas-Colloid (mucinous non-cystic) Carcinoma	MUC2	0.272645	0.000241223	0.00265345
PAAD	Pancreas-Colloid (mucinous non-cystic) Carcinoma	MUC20	0.268049	0.000309596	0.00309596
PAAD	Pancreas-Colloid (mucinous non-cystic) Carcinoma	MUC21	0.00957037	0.899394	0.995639
PAAD	Pancreas-Colloid (mucinous non-cystic) Carcinoma	MUC4	0.381697	1.58842e-07	1.90611e-06
PAAD	Pancreas-Colloid (mucinous non-cystic) Carcinoma	MUC5B	0.261301	0.000443094	0.00398784
PAAD	Pancreas-Colloid (mucinous non-cystic) Carcinoma	MUC6	0.0620483	0.411965	0.995639
PAAD	Pancreas-Colloid (mucinous non-cystic) Carcinoma	MUC7	0.0351046	0.64274	0.995639
PAAD	Pancreas-Colloid (mucinous non-cystic) Carcinoma	MUCL1	0.238319	0.0014016	0.0112128
PAAD	Pancreas-Undifferentiated Carcinoma	MUC1	0.427968	2.81966e-09	3.66556e-08
PAAD	Pancreas-Undifferentiated Carcinoma	MUC12	0.178396	0.0175167	0.1051
PAAD	Pancreas-Undifferentiated Carcinoma	MUC15	0.0709068	0.348321	0.995639
PAAD	Pancreas-Undifferentiated Carcinoma	MUC16	-0.219999	0.00325796	0.0228057
PAAD	Pancreas-Undifferentiated Carcinoma	MUC17	0.000413746	0.995639	0.995639
PAAD	Pancreas-Undifferentiated Carcinoma	MUC2	0.272645	0.000241223	0.00265345
PAAD	Pancreas-Undifferentiated Carcinoma	MUC20	0.268049	0.000309596	0.00309596
PAAD	Pancreas-Undifferentiated Carcinoma	MUC21	0.00957037	0.899394	0.995639
PAAD	Pancreas-Undifferentiated Carcinoma	MUC4	0.381697	1.58842e-07	1.90611e-06
PAAD	Pancreas-Undifferentiated Carcinoma	MUC5B	0.261301	0.000443094	0.00398784
PAAD	Pancreas-Undifferentiated Carcinoma	MUC6	0.0620483	0.411965	0.995639
PAAD	Pancreas-Undifferentiated Carcinoma	MUC7	0.0351046	0.64274	0.995639
PAAD	Pancreas-Undifferentiated Carcinoma	MUCL1	0.238319	0.0014016	0.0112128
PRAD	Prostate Adenocarcinoma Other Subtype	MUC1	0.0266074	0.55641	0.992845
PRAD	Prostate Adenocarcinoma Other Subtype	MUC12	-0.0970337	0.0315775	0.37893
PRAD	Prostate Adenocarcinoma Other Subtype	MUC15	-0.079358	0.0789612	0.789612
PRAD	Prostate Adenocarcinoma Other Subtype	MUC16	-0.0199827	0.658705	0.992845
PRAD	Prostate Adenocarcinoma Other Subtype	MUC17	-0.0570087	0.207297	0.992845
PRAD	Prostate Adenocarcinoma Other Subtype	MUC2	-0.0158595	0.725926	0.992845
PRAD	Prostate Adenocarcinoma Other Subtype	MUC20	0.093977	0.0373706	0.411077
PRAD	Prostate Adenocarcinoma Other Subtype	MUC21	-0.0181435	0.688389	0.992845
PRAD	Prostate Adenocarcinoma Other Subtype	MUC4	-0.0381703	0.398698	0.992845
PRAD	Prostate Adenocarcinoma Other Subtype	MUC5B	-0.135289	0.00266476	0.0346419
PRAD	Prostate Adenocarcinoma Other Subtype	MUC6	0.0110842	0.806464	0.992845
PRAD	Prostate Adenocarcinoma Other Subtype	MUC7	0.000405742	0.992845	0.992845
PRAD	Prostate Adenocarcinoma Other Subtype	MUCL1	0.0582817	0.197315	0.992845
PRAD	Prostate Adenocarcinoma Acinar Type	MUC1	0.0266074	0.55641	0.992845
PRAD	Prostate Adenocarcinoma Acinar Type	MUC12	-0.0970337	0.0315775	0.37893
PRAD	Prostate Adenocarcinoma Acinar Type	MUC15	-0.079358	0.0789612	0.789612
PRAD	Prostate Adenocarcinoma Acinar Type	MUC16	-0.0199827	0.658705	0.992845
PRAD	Prostate Adenocarcinoma Acinar Type	MUC17	-0.0570087	0.207297	0.992845
PRAD	Prostate Adenocarcinoma Acinar Type	MUC2	-0.0158595	0.725926	0.992845
PRAD	Prostate Adenocarcinoma Acinar Type	MUC20	0.093977	0.0373706	0.411077
PRAD	Prostate Adenocarcinoma Acinar Type	MUC21	-0.0181435	0.688389	0.992845
PRAD	Prostate Adenocarcinoma Acinar Type	MUC4	-0.0381703	0.398698	0.992845
PRAD	Prostate Adenocarcinoma Acinar Type	MUC5B	-0.135289	0.00266476	0.0346419
PRAD	Prostate Adenocarcinoma Acinar Type	MUC6	0.0110842	0.806464	0.992845
PRAD	Prostate Adenocarcinoma Acinar Type	MUC7	0.000405742	0.992845	0.992845
PRAD	Prostate Adenocarcinoma Acinar Type	MUCL1	0.0582817	0.197315	0.992845
READ	Rectal Adenocarcinoma	MUC1	0.263634	0.0106693	0.1387
READ	Rectal Adenocarcinoma	MUC12	0.0187863	0.858147	0.858147
READ	Rectal Adenocarcinoma	MUC15	0.19779	0.0573756	0.573756
READ	Rectal Adenocarcinoma	MUC16	0.0547722	0.602052	0.858147
READ	Rectal Adenocarcinoma	MUC17	0.219336	0.0346535	0.415842
READ	Rectal Adenocarcinoma	MUC2	0.112093	0.284734	0.858147
READ	Rectal Adenocarcinoma	MUC20	0.206365	0.0471874	0.519062
READ	Rectal Adenocarcinoma	MUC21	-0.0216824	0.836561	0.858147
READ	Rectal Adenocarcinoma	MUC4	0.155707	0.136125	0.858147
READ	Rectal Adenocarcinoma	MUC5B	-0.105805	0.312792	0.858147
READ	Rectal Adenocarcinoma	MUC6	-0.0834915	0.426227	0.858147
READ	Rectal Adenocarcinoma	MUC7	0.0219223	0.834779	0.858147
READ	Rectal Adenocarcinoma	MUCL1	-0.0359424	0.732322	0.858147
READ	Rectal Mucinous Adenocarcinoma	MUC1	0.263634	0.0106693	0.1387
READ	Rectal Mucinous Adenocarcinoma	MUC12	0.0187863	0.858147	0.858147
READ	Rectal Mucinous Adenocarcinoma	MUC15	0.19779	0.0573756	0.573756
READ	Rectal Mucinous Adenocarcinoma	MUC16	0.0547722	0.602052	0.858147
READ	Rectal Mucinous Adenocarcinoma	MUC17	0.219336	0.0346535	0.415842
READ	Rectal Mucinous Adenocarcinoma	MUC2	0.112093	0.284734	0.858147
READ	Rectal Mucinous Adenocarcinoma	MUC20	0.206365	0.0471874	0.519062
READ	Rectal Mucinous Adenocarcinoma	MUC21	-0.0216824	0.836561	0.858147
READ	Rectal Mucinous Adenocarcinoma	MUC4	0.155707	0.136125	0.858147
READ	Rectal Mucinous Adenocarcinoma	MUC5B	-0.105805	0.312792	0.858147
READ	Rectal Mucinous Adenocarcinoma	MUC6	-0.0834915	0.426227	0.858147
READ	Rectal Mucinous Adenocarcinoma	MUC7	0.0219223	0.834779	0.858147
READ	Rectal Mucinous Adenocarcinoma	MUCL1	-0.0359424	0.732322	0.858147
STAD	Stomach Adenocarcinoma Diffuse Type	MUC1	0.0873803	0.076098	0.532686
STAD	Stomach Adenocarcinoma Diffuse Type	MUC12	0.14933	0.00234518	0.0281421
STAD	Stomach Adenocarcinoma Diffuse Type	MUC15	0.106482	0.0304982	0.243986
STAD	Stomach Adenocarcinoma Diffuse Type	MUC16	0.0157507	0.749619	0.860048
STAD	Stomach Adenocarcinoma Diffuse Type	MUC17	0.123542	0.0119816	0.131798
STAD	Stomach Adenocarcinoma Diffuse Type	MUC2	0.115034	0.0193642	0.193642
STAD	Stomach Adenocarcinoma Diffuse Type	MUC20	0.169085	0.000559163	0.00726912
STAD	Stomach Adenocarcinoma Diffuse Type	MUC21	0.110102	0.0252501	0.227251
STAD	Stomach Adenocarcinoma Diffuse Type	MUC4	0.0758483	0.123813	0.742876
STAD	Stomach Adenocarcinoma Diffuse Type	MUC5B	-0.0274197	0.578451	0.860048
STAD	Stomach Adenocarcinoma Diffuse Type	MUC6	0.00870198	0.860048	0.860048
STAD	Stomach Adenocarcinoma Diffuse Type	MUC7	0.0484038	0.326457	0.860048
STAD	Stomach Adenocarcinoma Diffuse Type	MUCL1	0.0140647	0.775663	0.860048
STAD	Stomach Adenocarcinoma NOS	MUC1	0.0873803	0.076098	0.532686
STAD	Stomach Adenocarcinoma NOS	MUC12	0.14933	0.00234518	0.0281421
STAD	Stomach Adenocarcinoma NOS	MUC15	0.106482	0.0304982	0.243986
STAD	Stomach Adenocarcinoma NOS	MUC16	0.0157507	0.749619	0.860048
STAD	Stomach Adenocarcinoma NOS	MUC17	0.123542	0.0119816	0.131798
STAD	Stomach Adenocarcinoma NOS	MUC2	0.115034	0.0193642	0.193642
STAD	Stomach Adenocarcinoma NOS	MUC20	0.169085	0.000559163	0.00726912
STAD	Stomach Adenocarcinoma NOS	MUC21	0.110102	0.0252501	0.227251
STAD	Stomach Adenocarcinoma NOS	MUC4	0.0758483	0.123813	0.742876
STAD	Stomach Adenocarcinoma NOS	MUC5B	-0.0274197	0.578451	0.860048
STAD	Stomach Adenocarcinoma NOS	MUC6	0.00870198	0.860048	0.860048
STAD	Stomach Adenocarcinoma NOS	MUC7	0.0484038	0.326457	0.860048
STAD	Stomach Adenocarcinoma NOS	MUCL1	0.0140647	0.775663	0.860048
STAD	Stomach Intestinal Adenocarcinoma NOS	MUC1	0.0873803	0.076098	0.532686
STAD	Stomach Intestinal Adenocarcinoma NOS	MUC12	0.14933	0.00234518	0.0281421
STAD	Stomach Intestinal Adenocarcinoma NOS	MUC15	0.106482	0.0304982	0.243986
STAD	Stomach Intestinal Adenocarcinoma NOS	MUC16	0.0157507	0.749619	0.860048
STAD	Stomach Intestinal Adenocarcinoma NOS	MUC17	0.123542	0.0119816	0.131798
STAD	Stomach Intestinal Adenocarcinoma NOS	MUC2	0.115034	0.0193642	0.193642
STAD	Stomach Intestinal Adenocarcinoma NOS	MUC20	0.169085	0.000559163	0.00726912
STAD	Stomach Intestinal Adenocarcinoma NOS	MUC21	0.110102	0.0252501	0.227251
STAD	Stomach Intestinal Adenocarcinoma NOS	MUC4	0.0758483	0.123813	0.742876
STAD	Stomach Intestinal Adenocarcinoma NOS	MUC5B	-0.0274197	0.578451	0.860048
STAD	Stomach Intestinal Adenocarcinoma NOS	MUC6	0.00870198	0.860048	0.860048
STAD	Stomach Intestinal Adenocarcinoma NOS	MUC7	0.0484038	0.326457	0.860048
STAD	Stomach Intestinal Adenocarcinoma NOS	MUCL1	0.0140647	0.775663	0.860048
STAD	Stomach Intestinal Adenocarcinoma Tubular Type	MUC1	0.0873803	0.076098	0.532686
STAD	Stomach Intestinal Adenocarcinoma Tubular Type	MUC12	0.14933	0.00234518	0.0281421
STAD	Stomach Intestinal Adenocarcinoma Tubular Type	MUC15	0.106482	0.0304982	0.243986
STAD	Stomach Intestinal Adenocarcinoma Tubular Type	MUC16	0.0157507	0.749619	0.860048
STAD	Stomach Intestinal Adenocarcinoma Tubular Type	MUC17	0.123542	0.0119816	0.131798
STAD	Stomach Intestinal Adenocarcinoma Tubular Type	MUC2	0.115034	0.0193642	0.193642
STAD	Stomach Intestinal Adenocarcinoma Tubular Type	MUC20	0.169085	0.000559163	0.00726912
STAD	Stomach Intestinal Adenocarcinoma Tubular Type	MUC21	0.110102	0.0252501	0.227251
STAD	Stomach Intestinal Adenocarcinoma Tubular Type	MUC4	0.0758483	0.123813	0.742876
STAD	Stomach Intestinal Adenocarcinoma Tubular Type	MUC5B	-0.0274197	0.578451	0.860048
STAD	Stomach Intestinal Adenocarcinoma Tubular Type	MUC6	0.00870198	0.860048	0.860048
STAD	Stomach Intestinal Adenocarcinoma Tubular Type	MUC7	0.0484038	0.326457	0.860048
STAD	Stomach Intestinal Adenocarcinoma Tubular Type	MUCL1	0.0140647	0.775663	0.860048
STAD	Stomach Adenocarcinoma Signet Ring Type	MUC1	0.0873803	0.076098	0.532686
STAD	Stomach Adenocarcinoma Signet Ring Type	MUC12	0.14933	0.00234518	0.0281421
STAD	Stomach Adenocarcinoma Signet Ring Type	MUC15	0.106482	0.0304982	0.243986
STAD	Stomach Adenocarcinoma Signet Ring Type	MUC16	0.0157507	0.749619	0.860048
STAD	Stomach Adenocarcinoma Signet Ring Type	MUC17	0.123542	0.0119816	0.131798
STAD	Stomach Adenocarcinoma Signet Ring Type	MUC2	0.115034	0.0193642	0.193642
STAD	Stomach Adenocarcinoma Signet Ring Type	MUC20	0.169085	0.000559163	0.00726912
STAD	Stomach Adenocarcinoma Signet Ring Type	MUC21	0.110102	0.0252501	0.227251
STAD	Stomach Adenocarcinoma Signet Ring Type	MUC4	0.0758483	0.123813	0.742876
STAD	Stomach Adenocarcinoma Signet Ring Type	MUC5B	-0.0274197	0.578451	0.860048
STAD	Stomach Adenocarcinoma Signet Ring Type	MUC6	0.00870198	0.860048	0.860048
STAD	Stomach Adenocarcinoma Signet Ring Type	MUC7	0.0484038	0.326457	0.860048
STAD	Stomach Adenocarcinoma Signet Ring Type	MUCL1	0.0140647	0.775663	0.860048
STAD	Stomach Intestinal Adenocarcinoma Mucinous Type	MUC1	0.0873803	0.076098	0.532686
STAD	Stomach Intestinal Adenocarcinoma Mucinous Type	MUC12	0.14933	0.00234518	0.0281421
STAD	Stomach Intestinal Adenocarcinoma Mucinous Type	MUC15	0.106482	0.0304982	0.243986
STAD	Stomach Intestinal Adenocarcinoma Mucinous Type	MUC16	0.0157507	0.749619	0.860048
STAD	Stomach Intestinal Adenocarcinoma Mucinous Type	MUC17	0.123542	0.0119816	0.131798
STAD	Stomach Intestinal Adenocarcinoma Mucinous Type	MUC2	0.115034	0.0193642	0.193642
STAD	Stomach Intestinal Adenocarcinoma Mucinous Type	MUC20	0.169085	0.000559163	0.00726912
STAD	Stomach Intestinal Adenocarcinoma Mucinous Type	MUC21	0.110102	0.0252501	0.227251
STAD	Stomach Intestinal Adenocarcinoma Mucinous Type	MUC4	0.0758483	0.123813	0.742876
STAD	Stomach Intestinal Adenocarcinoma Mucinous Type	MUC5B	-0.0274197	0.578451	0.860048
STAD	Stomach Intestinal Adenocarcinoma Mucinous Type	MUC6	0.00870198	0.860048	0.860048
STAD	Stomach Intestinal Adenocarcinoma Mucinous Type	MUC7	0.0484038	0.326457	0.860048
STAD	Stomach Intestinal Adenocarcinoma Mucinous Type	MUCL1	0.0140647	0.775663	0.860048
STAD	Stomach Intestinal Adenocarcinoma Papillary Type	MUC1	0.0873803	0.076098	0.532686
STAD	Stomach Intestinal Adenocarcinoma Papillary Type	MUC12	0.14933	0.00234518	0.0281421
STAD	Stomach Intestinal Adenocarcinoma Papillary Type	MUC15	0.106482	0.0304982	0.243986
STAD	Stomach Intestinal Adenocarcinoma Papillary Type	MUC16	0.0157507	0.749619	0.860048
STAD	Stomach Intestinal Adenocarcinoma Papillary Type	MUC17	0.123542	0.0119816	0.131798
STAD	Stomach Intestinal Adenocarcinoma Papillary Type	MUC2	0.115034	0.0193642	0.193642
STAD	Stomach Intestinal Adenocarcinoma Papillary Type	MUC20	0.169085	0.000559163	0.00726912
STAD	Stomach Intestinal Adenocarcinoma Papillary Type	MUC21	0.110102	0.0252501	0.227251
STAD	Stomach Intestinal Adenocarcinoma Papillary Type	MUC4	0.0758483	0.123813	0.742876
STAD	Stomach Intestinal Adenocarcinoma Papillary Type	MUC5B	-0.0274197	0.578451	0.860048
STAD	Stomach Intestinal Adenocarcinoma Papillary Type	MUC6	0.00870198	0.860048	0.860048
STAD	Stomach Intestinal Adenocarcinoma Papillary Type	MUC7	0.0484038	0.326457	0.860048
STAD	Stomach Intestinal Adenocarcinoma Papillary Type	MUCL1	0.0140647	0.775663	0.860048
UCEC	Endometrioid endometrial adenocarcinoma	MUC1	0.323974	2.72254e-10	3.26705e-09
UCEC	Endometrioid endometrial adenocarcinoma	MUC12	0.234215	6.68001e-06	7.34801e-05
UCEC	Endometrioid endometrial adenocarcinoma	MUC15	-0.0488854	0.353695	0.604254
UCEC	Endometrioid endometrial adenocarcinoma	MUC16	0.10717	0.0415626	0.249376
UCEC	Endometrioid endometrial adenocarcinoma	MUC17	0.112136	0.0329345	0.249376
UCEC	Endometrioid endometrial adenocarcinoma	MUC2	0.153294	0.00345746	0.0345746
UCEC	Endometrioid endometrial adenocarcinoma	MUC20	0.342247	2.19624e-11	2.85512e-10
UCEC	Endometrioid endometrial adenocarcinoma	MUC21	0.131495	0.0122765	0.110488
UCEC	Endometrioid endometrial adenocarcinoma	MUC4	0.109923	0.0365692	0.249376
UCEC	Endometrioid endometrial adenocarcinoma	MUC5B	0.0273303	0.604254	0.604254
UCEC	Endometrioid endometrial adenocarcinoma	MUC6	0.0574512	0.275624	0.604254
UCEC	Endometrioid endometrial adenocarcinoma	MUC7	0.0706358	0.179932	0.604254
UCEC	Endometrioid endometrial adenocarcinoma	MUCL1	-0.0338362	0.521046	0.604254
UCEC	Mixed serous and endometrioid	MUC1	0.323974	2.72254e-10	3.26705e-09
UCEC	Mixed serous and endometrioid	MUC12	0.234215	6.68001e-06	7.34801e-05
UCEC	Mixed serous and endometrioid	MUC15	-0.0488854	0.353695	0.604254
UCEC	Mixed serous and endometrioid	MUC16	0.10717	0.0415626	0.249376
UCEC	Mixed serous and endometrioid	MUC17	0.112136	0.0329345	0.249376
UCEC	Mixed serous and endometrioid	MUC2	0.153294	0.00345746	0.0345746
UCEC	Mixed serous and endometrioid	MUC20	0.342247	2.19624e-11	2.85512e-10
UCEC	Mixed serous and endometrioid	MUC21	0.131495	0.0122765	0.110488
UCEC	Mixed serous and endometrioid	MUC4	0.109923	0.0365692	0.249376
UCEC	Mixed serous and endometrioid	MUC5B	0.0273303	0.604254	0.604254
UCEC	Mixed serous and endometrioid	MUC6	0.0574512	0.275624	0.604254
UCEC	Mixed serous and endometrioid	MUC7	0.0706358	0.179932	0.604254
UCEC	Mixed serous and endometrioid	MUCL1	-0.0338362	0.521046	0.604254
UCEC	Serous endometrial adenocarcinoma	MUC1	0.323974	2.72254e-10	3.26705e-09
UCEC	Serous endometrial adenocarcinoma	MUC12	0.234215	6.68001e-06	7.34801e-05
UCEC	Serous endometrial adenocarcinoma	MUC15	-0.0488854	0.353695	0.604254
UCEC	Serous endometrial adenocarcinoma	MUC16	0.10717	0.0415626	0.249376
UCEC	Serous endometrial adenocarcinoma	MUC17	0.112136	0.0329345	0.249376
UCEC	Serous endometrial adenocarcinoma	MUC2	0.153294	0.00345746	0.0345746
UCEC	Serous endometrial adenocarcinoma	MUC20	0.342247	2.19624e-11	2.85512e-10
UCEC	Serous endometrial adenocarcinoma	MUC21	0.131495	0.0122765	0.110488
UCEC	Serous endometrial adenocarcinoma	MUC4	0.109923	0.0365692	0.249376
UCEC	Serous endometrial adenocarcinoma	MUC5B	0.0273303	0.604254	0.604254
UCEC	Serous endometrial adenocarcinoma	MUC6	0.0574512	0.275624	0.604254
UCEC	Serous endometrial adenocarcinoma	MUC7	0.0706358	0.179932	0.604254
UCEC	Serous endometrial adenocarcinoma	MUCL1	-0.0338362	0.521046	0.604254
