# Supplementary material for: Genomic alterations in mucins across cancers
Source: Oncotarget. 2017 May 17;8(40):67152–68. doi: 10.18632/oncotarget.17934 (PMC5620163; doi:10.18632/oncotarget.17934)
Supplement: Supplementary file 11 [file oncotarget-08-67152-s011.xlsx]

## Sheet: mRNA_and_Methylation_correlatio
Table S8. Correlation of mucin mRNA and promoter methylation status.
TCGA tissue source	Histological subtype	Gene	Correlation	P value	BH.P_value
BLCA	Non-Papillary	MUC1	-0.230739	0.000126725	0.00076035
BLCA	Non-Papillary	MUC12	0.302857	3.72554e-07	2.98043e-06
BLCA	Non-Papillary	MUC15	-0.374251	1.94918e-10	1.75426e-09
BLCA	Non-Papillary	MUC16	0.611182	0	0
BLCA	Non-Papillary	MUC17	-0.0393974	0.518399	0.7596
BLCA	Non-Papillary	MUC2	-0.399752	8.05706e-12	8.05706e-11
BLCA	Non-Papillary	MUC20	-0.475417	1.09219e-16	1.20141e-15
BLCA	Non-Papillary	MUC21	-0.0538312	0.377389	0.7596
BLCA	Non-Papillary	MUC4	0.277346	3.55467e-06	2.48827e-05
BLCA	Non-Papillary	MUC5B	-0.0515597	0.397877	0.7596
BLCA	Non-Papillary	MUC6	-0.0186733	0.7596	0.7596
BLCA	Non-Papillary	MUCL1	0.0250672	0.681208	0.7596
BLCA	Papillary	MUC1	-0.0822529	0.348442	0.696885
BLCA	Papillary	MUC12	0.285591	0.000902133	0.00631493
BLCA	Papillary	MUC15	-0.366179	1.57439e-05	0.000141695
BLCA	Papillary	MUC16	0.584482	1.87184e-13	2.2462e-12
BLCA	Papillary	MUC17	0.0279	0.750819	0.750819
BLCA	Papillary	MUC2	-0.471104	1.19133e-08	1.31046e-07
BLCA	Papillary	MUC20	-0.448278	7.03971e-08	7.03971e-07
BLCA	Papillary	MUC21	-0.126919	0.147006	0.696885
BLCA	Papillary	MUC4	0.295953	0.000570182	0.00456146
BLCA	Papillary	MUC5B	0.0979153	0.264017	0.696885
BLCA	Papillary	MUC6	0.160756	0.0655662	0.393397
BLCA	Papillary	MUCL1	-0.0830529	0.343758	0.696885
BRCA	---	MUC1	-0.245114	0.0255215	0.204172
BRCA	---	MUC12	0.11535	0.299073	0.855672
BRCA	---	MUC15	-0.308068	0.00460666	0.04146
BRCA	---	MUC16	0.68801	6.67466e-13	8.00959e-12
BRCA	---	MUC17	-0.0309906	0.780918	0.855672
BRCA	---	MUC2	-0.231564	0.0351714	0.2462
BRCA	---	MUC20	-0.556739	4.61514e-08	5.07665e-07
BRCA	---	MUC21	-0.204511	0.0636559	0.381935
BRCA	---	MUC4	0.02027	0.855672	0.855672
BRCA	---	MUC5B	0.38499	0.000325887	0.00325887
BRCA	---	MUC6	0.119469	0.282033	0.855672
BRCA	---	MUCL1	-0.0517982	0.641889	0.855672
BRCA	#NAME?	MUC1	-0.156741	0.547995	0.895553
BRCA	#NAME?	MUC12	0.231171	0.372007	0.895553
BRCA	#NAME?	MUC15	-0.280213	0.275996	0.895553
BRCA	#NAME?	MUC16	0.669796	0.00326659	0.0391991
BRCA	#NAME?	MUC17	-0.301956	0.23883	0.895553
BRCA	#NAME?	MUC2	-0.393657	0.117966	0.895553
BRCA	#NAME?	MUC20	0.0430246	0.869764	0.895553
BRCA	#NAME?	MUC21	-0.0344556	0.895553	0.895553
BRCA	#NAME?	MUC4	0.19109	0.462534	0.895553
BRCA	#NAME?	MUC5B	0.373568	0.139666	0.895553
BRCA	#NAME?	MUC6	-0.177881	0.494583	0.895553
BRCA	#NAME?	MUCL1	-0.479405	0.0515087	0.566595
BRCA	EP-	MUC1	-0.121096	0.0548762	0.384133
BRCA	EP-	MUC12	0.00838791	0.894593	0.967144
BRCA	EP-	MUC15	-0.00260775	0.967144	0.967144
BRCA	EP-	MUC16	0.737864	0	0
BRCA	EP-	MUC17	-0.00316494	0.960129	0.967144
BRCA	EP-	MUC2	-0.51602	1.50241e-18	1.65266e-17
BRCA	EP-	MUC20	-0.0889437	0.159217	0.955304
BRCA	EP-	MUC21	-0.237498	0.000141218	0.00141218
BRCA	EP-	MUC4	0.193477	0.00203355	0.018302
BRCA	EP-	MUC5B	0.143665	0.0225412	0.18033
BRCA	EP-	MUC6	0.00548501	0.930958	0.967144
BRCA	EP-	MUCL1	0.0281748	0.656228	0.967144
BRCA	EPH	MUC1	0.0442011	0.728735	0.737634
BRCA	EPH	MUC12	0.103969	0.413599	0.737634
BRCA	EPH	MUC15	-0.0686217	0.590032	0.737634
BRCA	EPH	MUC16	0.515394	1.31247e-05	0.000157497
BRCA	EPH	MUC17	0.288838	0.0206272	0.226899
BRCA	EPH	MUC2	-0.145183	0.252353	0.737634
BRCA	EPH	MUC20	-0.0712271	0.575959	0.737634
BRCA	EPH	MUC21	-0.273096	0.0290066	0.290066
BRCA	EPH	MUC4	-0.111572	0.38009	0.737634
BRCA	EPH	MUC5B	0.147448	0.244949	0.737634
BRCA	EPH	MUC6	0.0426959	0.737634	0.737634
BRCA	EPH	MUCL1	0.251969	0.0445843	0.401258
COAD	Colon Adenocarcinoma	MUC1	-0.0488921	0.455697	0.455697
COAD	Colon Adenocarcinoma	MUC12	-0.614613	8.37829e-26	9.21612e-25
COAD	Colon Adenocarcinoma	MUC15	0.0755986	0.248346	0.455697
COAD	Colon Adenocarcinoma	MUC16	0.352841	2.69838e-08	2.1587e-07
COAD	Colon Adenocarcinoma	MUC17	-0.755207	1.25215e-44	1.50258e-43
COAD	Colon Adenocarcinoma	MUC2	-0.307776	1.5075e-06	1.05525e-05
COAD	Colon Adenocarcinoma	MUC20	-0.43769	2.03863e-12	2.03863e-11
COAD	Colon Adenocarcinoma	MUC21	0.0895631	0.171185	0.455697
COAD	Colon Adenocarcinoma	MUC4	0.10077	0.123446	0.455697
COAD	Colon Adenocarcinoma	MUC5B	0.129828	0.0468084	0.28085
COAD	Colon Adenocarcinoma	MUC6	0.379162	1.88674e-09	1.69806e-08
COAD	Colon Adenocarcinoma	MUCL1	-0.102479	0.117178	0.455697
COAD	Colon Mucinous Adenocarcinoma	MUC1	-0.250263	0.135194	0.519439
COAD	Colon Mucinous Adenocarcinoma	MUC12	-0.652039	1.23024e-05	0.000135326
COAD	Colon Mucinous Adenocarcinoma	MUC15	-0.135046	0.425499	0.519439
COAD	Colon Mucinous Adenocarcinoma	MUC16	0.22039	0.189941	0.519439
COAD	Colon Mucinous Adenocarcinoma	MUC17	-0.638622	2.10661e-05	0.000210661
COAD	Colon Mucinous Adenocarcinoma	MUC2	-0.355093	0.031033	0.279297
COAD	Colon Mucinous Adenocarcinoma	MUC20	-0.703436	1.1983e-06	1.43796e-05
COAD	Colon Mucinous Adenocarcinoma	MUC21	0.226988	0.176684	0.519439
COAD	Colon Mucinous Adenocarcinoma	MUC4	-0.150889	0.372694	0.519439
COAD	Colon Mucinous Adenocarcinoma	MUC5B	-0.213343	0.204859	0.519439
COAD	Colon Mucinous Adenocarcinoma	MUC6	0.160739	0.34192	0.519439
COAD	Colon Mucinous Adenocarcinoma	MUCL1	-0.109342	0.519439	0.519439
ESCA	Esophagus Adenocarcinoma NOS	MUC1	-0.0956176	0.372743	0.865308
ESCA	Esophagus Adenocarcinoma NOS	MUC12	-0.244686	0.0208341	0.145839
ESCA	Esophagus Adenocarcinoma NOS	MUC15	-0.226336	0.0329392	0.197635
ESCA	Esophagus Adenocarcinoma NOS	MUC16	0.58312	2.0207e-09	2.22277e-08
ESCA	Esophagus Adenocarcinoma NOS	MUC17	-0.646669	7.62069e-12	9.14483e-11
ESCA	Esophagus Adenocarcinoma NOS	MUC2	-0.553152	1.89407e-08	1.89407e-07
ESCA	Esophagus Adenocarcinoma NOS	MUC20	-0.393702	0.000135062	0.00121556
ESCA	Esophagus Adenocarcinoma NOS	MUC21	0.0182362	0.865308	0.865308
ESCA	Esophagus Adenocarcinoma NOS	MUC4	0.270265	0.0104225	0.0833797
ESCA	Esophagus Adenocarcinoma NOS	MUC5B	-0.0261367	0.807906	0.865308
ESCA	Esophagus Adenocarcinoma NOS	MUC6	0.0664047	0.536386	0.865308
ESCA	Esophagus Adenocarcinoma NOS	MUCL1	-0.177595	0.0959112	0.479556
ESCA	Esophagus Squamous Cell Carcinoma	MUC1	-0.160237	0.120863	0.604316
ESCA	Esophagus Squamous Cell Carcinoma	MUC12	0.257018	0.0119259	0.0954074
ESCA	Esophagus Squamous Cell Carcinoma	MUC15	-0.257433	0.0117845	0.0954074
ESCA	Esophagus Squamous Cell Carcinoma	MUC16	0.437005	9.52136e-06	0.000114256
ESCA	Esophagus Squamous Cell Carcinoma	MUC17	-0.217288	0.0344159	0.206496
ESCA	Esophagus Squamous Cell Carcinoma	MUC2	-0.266599	0.00901372	0.0901372
ESCA	Esophagus Squamous Cell Carcinoma	MUC20	-0.389225	9.68403e-05	0.00106524
ESCA	Esophagus Squamous Cell Carcinoma	MUC21	-0.0679314	0.513045	0.90845
ESCA	Esophagus Squamous Cell Carcinoma	MUC4	0.221029	0.0313575	0.206496
ESCA	Esophagus Squamous Cell Carcinoma	MUC5B	0.0982163	0.343683	0.90845
ESCA	Esophagus Squamous Cell Carcinoma	MUC6	0.0448675	0.665929	0.90845
ESCA	Esophagus Squamous Cell Carcinoma	MUCL1	-0.0119559	0.90845	0.90845
KIRC	Kidney Clear Cell Renal Carcinoma	MUC1	-0.302158	3.88456e-08	4.27302e-07
KIRC	Kidney Clear Cell Renal Carcinoma	MUC12	0.181481	0.00115176	0.00921407
KIRC	Kidney Clear Cell Renal Carcinoma	MUC15	-0.25191	5.41415e-06	5.41415e-05
KIRC	Kidney Clear Cell Renal Carcinoma	MUC16	-0.0573885	0.307637	0.987966
KIRC	Kidney Clear Cell Renal Carcinoma	MUC17	-0.217985	8.88597e-05	0.000799738
KIRC	Kidney Clear Cell Renal Carcinoma	MUC2	0.102882	0.0669095	0.401457
KIRC	Kidney Clear Cell Renal Carcinoma	MUC20	-0.325139	2.89736e-09	3.47683e-08
KIRC	Kidney Clear Cell Renal Carcinoma	MUC21	-0.0132227	0.814305	0.987966
KIRC	Kidney Clear Cell Renal Carcinoma	MUC4	-0.000849187	0.987966	0.987966
KIRC	Kidney Clear Cell Renal Carcinoma	MUC5B	-0.156407	0.005184	0.036288
KIRC	Kidney Clear Cell Renal Carcinoma	MUC6	0.0166883	0.766891	0.987966
KIRC	Kidney Clear Cell Renal Carcinoma	MUCL1	-0.0761936	0.175307	0.876534
KIRP	Kidney Papillary Renal Cell Carcinoma	MUC1	-0.601805	2.19801e-28	2.63761e-27
KIRP	Kidney Papillary Renal Cell Carcinoma	MUC12	0.233839	9.33209e-05	0.000839888
KIRP	Kidney Papillary Renal Cell Carcinoma	MUC15	-0.221946	0.000212769	0.00170215
KIRP	Kidney Papillary Renal Cell Carcinoma	MUC16	0.120573	0.0461535	0.230768
KIRP	Kidney Papillary Renal Cell Carcinoma	MUC17	-0.0109194	0.85721	0.918405
KIRP	Kidney Papillary Renal Cell Carcinoma	MUC2	-0.568448	7.49441e-25	8.24385e-24
KIRP	Kidney Papillary Renal Cell Carcinoma	MUC20	-0.517325	3.71539e-20	3.71539e-19
KIRP	Kidney Papillary Renal Cell Carcinoma	MUC21	-0.14068	0.0198265	0.118959
KIRP	Kidney Papillary Renal Cell Carcinoma	MUC4	-0.105303	0.0818693	0.327477
KIRP	Kidney Papillary Renal Cell Carcinoma	MUC5B	-0.219328	0.000253619	0.00177533
KIRP	Kidney Papillary Renal Cell Carcinoma	MUC6	0.0170067	0.77929	0.918405
KIRP	Kidney Papillary Renal Cell Carcinoma	MUCL1	-0.0062172	0.918405	0.918405
LUAD	Lung Adenocarcinoma	MUC1	-0.026934	0.567043	0.567043
LUAD	Lung Adenocarcinoma	MUC12	0.2368	3.31773e-07	2.98596e-06
LUAD	Lung Adenocarcinoma	MUC15	-0.230627	6.77859e-07	5.42287e-06
LUAD	Lung Adenocarcinoma	MUC16	0.709403	0	0
LUAD	Lung Adenocarcinoma	MUC17	-0.105304	0.0248458	0.0745375
LUAD	Lung Adenocarcinoma	MUC2	-0.220241	2.15724e-06	1.51007e-05
LUAD	Lung Adenocarcinoma	MUC20	-0.38282	2.70273e-17	2.973e-16
LUAD	Lung Adenocarcinoma	MUC21	-0.251277	5.7443e-08	5.7443e-07
LUAD	Lung Adenocarcinoma	MUC4	-0.187868	5.62922e-05	0.000337753
LUAD	Lung Adenocarcinoma	MUC5B	-0.0534273	0.25593	0.51186
LUAD	Lung Adenocarcinoma	MUC6	-0.151139	0.00123768	0.00618839
LUAD	Lung Adenocarcinoma	MUCL1	-0.119951	0.0105266	0.0421062
LUSC	Lung Squamous Cell Carcinoma	MUC1	0.0477485	0.359733	0.719465
LUSC	Lung Squamous Cell Carcinoma	MUC12	0.315279	5.54363e-10	5.54363e-09
LUSC	Lung Squamous Cell Carcinoma	MUC15	-0.282977	3.05337e-08	2.74803e-07
LUSC	Lung Squamous Cell Carcinoma	MUC16	0.527138	0	0
LUSC	Lung Squamous Cell Carcinoma	MUC17	-0.120809	0.0201002	0.120601
LUSC	Lung Squamous Cell Carcinoma	MUC2	-0.230046	7.81633e-06	6.25307e-05
LUSC	Lung Squamous Cell Carcinoma	MUC20	-0.576218	4.08687e-34	4.49555e-33
LUSC	Lung Squamous Cell Carcinoma	MUC21	-0.064384	0.216629	0.719465
LUSC	Lung Squamous Cell Carcinoma	MUC4	-0.00228609	0.965044	0.965044
LUSC	Lung Squamous Cell Carcinoma	MUC5B	0.161323	0.00185183	0.0129628
LUSC	Lung Squamous Cell Carcinoma	MUC6	-0.106927	0.0398096	0.199048
LUSC	Lung Squamous Cell Carcinoma	MUCL1	0.0533151	0.306405	0.719465
OV	Serous Cystadenocarcinoma	MUC1	-0.00371923	0.949282	0.949282
OV	Serous Cystadenocarcinoma	MUC15	-0.197172	0.00066007	0.00132014
OV	Serous Cystadenocarcinoma	MUC4	0.269127	2.73759e-06	8.21278e-06
OV	Serous Cystadenocarcinoma	MUC5B	0.439699	2.22045e-15	8.88178e-15
PAAD	Pancreas-Adenocarcinoma-Other Subtype	MUC1	-0.351698	0.0847021	0.423511
PAAD	Pancreas-Adenocarcinoma-Other Subtype	MUC12	0.130908	0.53281	0.778191
PAAD	Pancreas-Adenocarcinoma-Other Subtype	MUC15	-0.44476	0.0259028	0.155417
PAAD	Pancreas-Adenocarcinoma-Other Subtype	MUC16	0.810643	8.96749e-07	1.0761e-05
PAAD	Pancreas-Adenocarcinoma-Other Subtype	MUC17	-0.519625	0.00776374	0.0621099
PAAD	Pancreas-Adenocarcinoma-Other Subtype	MUC2	-0.447999	0.0247136	0.155417
PAAD	Pancreas-Adenocarcinoma-Other Subtype	MUC20	-0.177992	0.394645	0.778191
PAAD	Pancreas-Adenocarcinoma-Other Subtype	MUC21	0.138263	0.509831	0.778191
PAAD	Pancreas-Adenocarcinoma-Other Subtype	MUC4	0.653693	0.000394532	0.00433985
PAAD	Pancreas-Adenocarcinoma-Other Subtype	MUC5B	0.059323	0.778191	0.778191
PAAD	Pancreas-Adenocarcinoma-Other Subtype	MUC6	0.597122	0.00162501	0.0146251
PAAD	Pancreas-Adenocarcinoma-Other Subtype	MUCL1	-0.605671	0.00133438	0.0133438
PAAD	Pancreas-Adenocarcinoma Ductal Type	MUC1	-0.393434	8.23574e-07	5.76502e-06
PAAD	Pancreas-Adenocarcinoma Ductal Type	MUC12	-0.0328683	0.692687	0.709741
PAAD	Pancreas-Adenocarcinoma Ductal Type	MUC15	-0.479613	7.93634e-10	7.93634e-09
PAAD	Pancreas-Adenocarcinoma Ductal Type	MUC16	0.600953	8.88178e-16	9.76996e-15
PAAD	Pancreas-Adenocarcinoma Ductal Type	MUC17	-0.619455	6.06141e-17	7.27369e-16
PAAD	Pancreas-Adenocarcinoma Ductal Type	MUC2	-0.437771	2.9429e-08	2.64861e-07
PAAD	Pancreas-Adenocarcinoma Ductal Type	MUC20	-0.424515	8.38285e-08	6.70628e-07
PAAD	Pancreas-Adenocarcinoma Ductal Type	MUC21	-0.0888531	0.284526	0.709741
PAAD	Pancreas-Adenocarcinoma Ductal Type	MUC4	0.128553	0.120718	0.618819
PAAD	Pancreas-Adenocarcinoma Ductal Type	MUC5B	-0.127518	0.123764	0.618819
PAAD	Pancreas-Adenocarcinoma Ductal Type	MUC6	-0.0309557	0.709741	0.709741
PAAD	Pancreas-Adenocarcinoma Ductal Type	MUCL1	0.0851316	0.305261	0.709741
PRAD	Prostate Adenocarcinoma Other Subtype	MUC1	-0.345234	0.207568	0.58674
PRAD	Prostate Adenocarcinoma Other Subtype	MUC12	-0.171951	0.540022	0.58674
PRAD	Prostate Adenocarcinoma Other Subtype	MUC15	-0.217124	0.436978	0.58674
PRAD	Prostate Adenocarcinoma Other Subtype	MUC16	0.154032	0.583625	0.58674
PRAD	Prostate Adenocarcinoma Other Subtype	MUC17	-0.204911	0.463805	0.58674
PRAD	Prostate Adenocarcinoma Other Subtype	MUC2	-0.460284	0.0842604	0.58674
PRAD	Prostate Adenocarcinoma Other Subtype	MUC20	-0.258335	0.352554	0.58674
PRAD	Prostate Adenocarcinoma Other Subtype	MUC21	-0.152774	0.58674	0.58674
PRAD	Prostate Adenocarcinoma Other Subtype	MUC4	0.372592	0.171403	0.58674
PRAD	Prostate Adenocarcinoma Other Subtype	MUC5B	0.187509	0.503372	0.58674
PRAD	Prostate Adenocarcinoma Other Subtype	MUC6	-0.501753	0.0566886	0.58674
PRAD	Prostate Adenocarcinoma Other Subtype	MUCL1	0.332712	0.225629	0.58674
PRAD	Prostate Adenocarcinoma Acinar Type	MUC1	-0.366499	9.05622e-17	9.96184e-16
PRAD	Prostate Adenocarcinoma Acinar Type	MUC12	0.0998622	0.0283641	0.113456
PRAD	Prostate Adenocarcinoma Acinar Type	MUC15	-0.101974	0.0251676	0.113456
PRAD	Prostate Adenocarcinoma Acinar Type	MUC16	0.304012	9.15756e-12	8.24181e-11
PRAD	Prostate Adenocarcinoma Acinar Type	MUC17	-0.035475	0.437125	0.625799
PRAD	Prostate Adenocarcinoma Acinar Type	MUC2	-0.439203	3.7788e-24	4.53456e-23
PRAD	Prostate Adenocarcinoma Acinar Type	MUC20	-0.344727	6.77165e-15	6.77165e-14
PRAD	Prostate Adenocarcinoma Acinar Type	MUC21	0.113114	0.0129592	0.0777551
PRAD	Prostate Adenocarcinoma Acinar Type	MUC4	0.157952	0.000500242	0.0035017
PRAD	Prostate Adenocarcinoma Acinar Type	MUC5B	0.0563083	0.217207	0.625799
PRAD	Prostate Adenocarcinoma Acinar Type	MUC6	-0.30229	1.21335e-11	9.70683e-11
PRAD	Prostate Adenocarcinoma Acinar Type	MUCL1	0.0222668	0.625799	0.625799
READ	Rectal Adenocarcinoma	MUC1	-0.0435008	0.692617	0.822323
READ	Rectal Adenocarcinoma	MUC12	-0.671931	1.92263e-12	2.11489e-11
READ	Rectal Adenocarcinoma	MUC15	-0.131848	0.229039	0.822323
READ	Rectal Adenocarcinoma	MUC16	0.105053	0.338645	0.822323
READ	Rectal Adenocarcinoma	MUC17	-0.792192	1.72858e-19	2.07429e-18
READ	Rectal Adenocarcinoma	MUC2	-0.318201	0.00299957	0.0269961
READ	Rectal Adenocarcinoma	MUC20	-0.479534	3.42793e-06	3.42793e-05
READ	Rectal Adenocarcinoma	MUC21	0.0512079	0.641624	0.822323
READ	Rectal Adenocarcinoma	MUC4	-0.0853491	0.437367	0.822323
READ	Rectal Adenocarcinoma	MUC5B	0.101742	0.354169	0.822323
READ	Rectal Adenocarcinoma	MUC6	0.258389	0.016956	0.135648
READ	Rectal Adenocarcinoma	MUCL1	-0.024719	0.822323	0.822323
STAD	Stomach Adenocarcinoma Diffuse Type	MUC1	0.744632	0.148835	0.446505
STAD	Stomach Adenocarcinoma Diffuse Type	MUC15	-0.87289	0.0533515	0.213406
STAD	Stomach Adenocarcinoma Diffuse Type	MUC4	0.596204	0.28863	0.577261
STAD	Stomach Adenocarcinoma Diffuse Type	MUC5B	0.314467	0.606309	0.606309
STAD	Stomach Adenocarcinoma NOS	MUC1	-0.11012	0.600272	0.600272
STAD	Stomach Adenocarcinoma NOS	MUC15	-0.304971	0.138244	0.3308
STAD	Stomach Adenocarcinoma NOS	MUC4	0.286237	0.1654	0.3308
STAD	Stomach Adenocarcinoma NOS	MUC5B	0.301655	0.1428	0.3308
STAD	Stomach Intestinal Adenocarcinoma NOS	MUC1	0.447663	0.226929	0.567256
STAD	Stomach Intestinal Adenocarcinoma NOS	MUC15	0.231255	0.549384	0.567256
STAD	Stomach Intestinal Adenocarcinoma NOS	MUC4	0.221251	0.567256	0.567256
STAD	Stomach Intestinal Adenocarcinoma NOS	MUC5B	0.540526	0.132966	0.531862
UCEC	Endometrioid endometrial adenocarcinoma	MUC1	-0.274586	5.97758e-05	0.000597758
UCEC	Endometrioid endometrial adenocarcinoma	MUC12	-0.0169218	0.808319	0.866669
UCEC	Endometrioid endometrial adenocarcinoma	MUC15	-0.198316	0.00408534	0.0326827
UCEC	Endometrioid endometrial adenocarcinoma	MUC16	0.570737	0	0
UCEC	Endometrioid endometrial adenocarcinoma	MUC17	0.0623597	0.370886	0.866669
UCEC	Endometrioid endometrial adenocarcinoma	MUC2	-0.0240714	0.730003	0.866669
UCEC	Endometrioid endometrial adenocarcinoma	MUC20	-0.407251	1.02957e-09	1.13253e-08
UCEC	Endometrioid endometrial adenocarcinoma	MUC21	-0.0310934	0.655713	0.866669
UCEC	Endometrioid endometrial adenocarcinoma	MUC4	0.161396	0.0198617	0.139032
UCEC	Endometrioid endometrial adenocarcinoma	MUC5B	0.244515	0.000371728	0.00334555
UCEC	Endometrioid endometrial adenocarcinoma	MUC6	-0.111953	0.107411	0.644465
UCEC	Endometrioid endometrial adenocarcinoma	MUCL1	-0.0117113	0.866669	0.866669
UCEC	Serous endometrial adenocarcinoma	MUC1	-0.204212	0.194553	0.707339
UCEC	Serous endometrial adenocarcinoma	MUC12	0.498186	0.000786649	0.00865314
UCEC	Serous endometrial adenocarcinoma	MUC15	-0.471789	0.00160955	0.0160955
UCEC	Serous endometrial adenocarcinoma	MUC16	0.642931	4.40358e-06	5.2843e-05
UCEC	Serous endometrial adenocarcinoma	MUC17	0.247155	0.114566	0.707339
UCEC	Serous endometrial adenocarcinoma	MUC2	-0.303255	0.0509079	0.407263
UCEC	Serous endometrial adenocarcinoma	MUC20	-0.421353	0.00545331	0.0490798
UCEC	Serous endometrial adenocarcinoma	MUC21	-0.0861585	0.587453	0.707339
UCEC	Serous endometrial adenocarcinoma	MUC4	0.137032	0.38684	0.707339
UCEC	Serous endometrial adenocarcinoma	MUC5B	0.112849	0.476741	0.707339
UCEC	Serous endometrial adenocarcinoma	MUC6	-0.0596799	0.707339	0.707339
UCEC	Serous endometrial adenocarcinoma	MUCL1	0.16963	0.282841	0.707339
